# Supplementary material for: Crystal structure of 2-methyl-1,2,3,4-tetra­hydro­iso­quinoline trihydrate
Source: Acta Crystallogr E Crystallogr Commun. 2020 Feb 6;76(Pt 3):298–302. doi: 10.1107/S2056989020000730 (PMC7057357; doi:10.1107/S2056989020000730)
Supplement: Supplementary file 1 [file e-76-00298-sup1.cif]

##############################################################################
#                                                                            #
# This CIF contains the data in a paper accepted for publication in          #
# Acta Crystallographica Section E. It conforms to the requirements of       #
# Notes for Authors for Acta Crystallographica Section E, and has been       #
# peer reviewed under the auspices of the IUCr Commission on Journals.       #
#                                                                            #
# Full details of the Crystallographic Information File format               #
# are given in the paper "The Crystallographic Information File (CIF):       #
# a New Standard Archive File for Crystallography" by S. R. Hall, F. H.      #
# Allen and I. D. Brown [Acta Cryst. (1991), A47, 655-685].                  #
#                                                                            #
# The current version of the core CIF dictionary is obtainable from          #
# ftp://ftp.iucr.org/pub/cif_core.dic.                                       #
#                                                                            #
# Software is freely available for graphical display of the structure(s)     #
# in this CIF. For information consult the CIF software page                 #
# http://www.iucr.org/resources/cif/software.                                #
#                                                                            #
# This file may be used for bona fide research purposes within the           #
# scientific community so long as proper attribution is given to the journal # 
# article from which it was obtained.                                        #
#                                                                            #
##############################################################################
data_I
_database_code_depnum_ccdc_archive 'CCDC 1979129'
_audit_creation_method
;
Olex2 1.2
(compiled 2018.05.29 svn.r3508 for OlexSys, GUI svn.r5506)
;
_journal_date_recd_electronic     2019-12-09
_journal_date_accepted     2020-01-21
_journal_name_full     'Acta Crystallographica, Section E'
_journal_year     2020
_journal_volume     76
_journal_issue      3
_journal_page_first     298
_journal_page_last     302
_journal_paper_category     GO
_journal_paper_doi     10.1107/S2056989020000730
_journal_coeditor_code     ZL2766
_publ_contact_author_name     'Carsten Strohmann'
_publ_contact_author_address
;
Technical University Dortmund, Inorganic Chemistry,
Otto-Hahn-Stra\&se, D-44227 Dortmund, Germany
;
_publ_contact_author_email     'carsten.strohmann@tu-dortmund.de'
_publ_contact_author_fax     ?
_publ_contact_author_phone     ?
_publ_section_title
;
Crystal structure of 2-methyl-1,2,3,4-tetrahydroisoquinoline trihydrate
;
_publ_section_title_footnote     .
loop_
    _publ_author_name
    _publ_author_footnote
    _publ_author_address
    'Langenohl, Felix' .
;
Technical University Dortmund, Inorganic Chemistry,
Otto-Hahn-Strasse 6, D-44227
Dortmund,
Germany
;
    'Otte, Felix' .
;
Technical University Dortmund, Inorganic Chemistry,
Otto-Hahn-Strasse 6, D-44227
Dortmund,
Germany
;
    'Strohmann, Carsten' .
;
Technical University Dortmund, Inorganic Chemistry,
Otto-Hahn-Strasse 6, D-44227
Dortmund,
Germany
;
_publ_section_synopsis
;
The crystal structure of the title  heterocyclic amine was determined in the
presence of water. The compound co-crystallizes with three water molecules in
the asymmetric unit, which leads to the formation of hydrogen bonding in the
crystal.
;
_chemical_name_systematic
;
2-Methyl-1,2,3,4-tetrahydroisoquinoline trihydrate
;
_chemical_name_common     ?
_chemical_formula_moiety     'C10 H13 N, 3(H2 O)'
_chemical_formula_sum     'C10 H19 N O3'
_chemical_formula_iupac     'C10 H13 N, 3H2 O'
_chemical_formula_weight     201.26
_chemical_melting_point     ?
_space_group_crystal_system     monoclinic
_space_group_name_H-M_alt     'P 21/c'
_space_group_name_Hall     '-P 2ybc'
loop_
    _space_group_symop_operation_xyz
    'x, y, z'
    '-x, y+1/2, -z+1/2'
    '-x, -y, -z'
    'x, -y-1/2, z-1/2'
_cell_length_a     16.1791(19)
_cell_length_b     5.9209(6)
_cell_length_c     12.5007(14)
_cell_angle_alpha     90
_cell_angle_beta     106.093(5)
_cell_angle_gamma     90
_cell_volume     1150.6(2)
_cell_formula_units_Z     4
_cell_measurement_reflns_used     5564
_cell_measurement_theta_min     2.62
_cell_measurement_theta_max     30.51
_cell_measurement_temperature     100
_exptl_crystal_description     needle
_exptl_crystal_colour     colourless
_exptl_crystal_size_max     0.514
_exptl_crystal_size_mid     0.087
_exptl_crystal_size_min     0.046
_exptl_crystal_density_diffrn     1.162
_exptl_crystal_density_meas     ?
_exptl_crystal_density_method     ?
_exptl_crystal_F_000     440
_exptl_absorpt_coefficient_mu     0.085
_exptl_absorpt_correction_type     multi-scan
_exptl_absorpt_process_details
;
(SADABS; Bruker, 2016)
;
_exptl_absorpt_correction_T_min     0.6548
_exptl_absorpt_correction_T_max     0.7461
_diffrn_ambient_temperature     99.98
_diffrn_source     'microfocus sealed X-ray tube'
_diffrn_radiation_type     MoK\a
_diffrn_radiation_wavelength     0.71073
_diffrn_radiation_monochromator     'HELIOS mirror optics'
_diffrn_measurement_device_type     'Bruker D8 Venture'
_diffrn_measurement_device     'four-circle diffractometer'
_diffrn_measurement_method     '\w and \f scans'
_diffrn_detector     'Bruker D8 VENTURE area detector'
_diffrn_detector_area_resol_mean     10.4167
_diffrn_reflns_number     13488
_diffrn_reflns_av_R_equivalents     0.0421
_diffrn_reflns_av_unetI/netI     0.0373
_diffrn_reflns_theta_min     2.621
_diffrn_reflns_theta_max     29.990
_diffrn_reflns_theta_full     25.242
_diffrn_measured_fraction_theta_max     0.997
_diffrn_measured_fraction_theta_full     0.997
_diffrn_reflns_limit_h_min     -22
_diffrn_reflns_limit_h_max     22
_diffrn_reflns_limit_k_min     -8
_diffrn_reflns_limit_k_max     8
_diffrn_reflns_limit_l_min     -17
_diffrn_reflns_limit_l_max     17
_diffrn_standards_number     0
_diffrn_radiation_probe     x-ray
_refine_special_details     ?
_reflns_number_total     3350
_reflns_number_gt     2708
_reflns_threshold_expression     'I > 2\s(I)'
_refine_ls_structure_factor_coef     Fsqd
_refine_ls_matrix_type     full
_refine_ls_R_factor_all     0.0543
_refine_ls_R_factor_gt     0.0413
_refine_ls_wR_factor_gt     0.0989
_refine_ls_wR_factor_ref     0.1088
_refine_ls_goodness_of_fit_ref     1.030
_refine_ls_restrained_S_all     1.030
_refine_ls_number_reflns     3350
_refine_ls_number_parameters     160
_refine_ls_number_restraints     0
_refine_ls_hydrogen_treatment     mixed
_refine_ls_weighting_scheme     calc
_refine_ls_weighting_details
              'w=1/[\s^2^(Fo^2^)+(0.0450P)^2^+0.3326P] where P=(Fo^2^+2Fc^2^)/3'
_atom_sites_solution_hydrogens     mixed
_atom_sites_solution_primary     dual
_atom_sites_solution_secondary     direct
_refine_ls_shift/su_max     0.001
_refine_ls_shift/su_mean     0.000
_refine_diff_density_max     0.351
_refine_diff_density_min     -0.199
_refine_ls_extinction_method     none
_refine_ls_extinction_coef     .
loop_
    _atom_type_symbol
    _atom_type_description
    _atom_type_scat_dispersion_real
    _atom_type_scat_dispersion_imag
    _atom_type_scat_source
    'C' 'C' 0.0033 0.0016
                         'International Tables Vol C Tables 4.2.6.8 and 6.1.1.4'
    'H' 'H' 0.0000 0.0000
                         'International Tables Vol C Tables 4.2.6.8 and 6.1.1.4'
    'N' 'N' 0.0061 0.0033
                         'International Tables Vol C Tables 4.2.6.8 and 6.1.1.4'
    'O' 'O' 0.0106 0.0060
                         'International Tables Vol C Tables 4.2.6.8 and 6.1.1.4'
_computing_data_collection
;
APEX3 (Bruker, 2018)
;
_computing_cell_refinement
;
SAINT (Bruker, 2016)
;
_computing_data_reduction
;
SAINT (Bruker, 2016)
;
_computing_structure_solution
;
SHELXT (Sheldrick, 2015a)
;
_computing_structure_refinement
;
SHELXL (Sheldrick, 2015b)
;
_computing_molecular_graphics
;
<i>OLEX2</i> (Dolomanov <i>et al.</i>,  2009)
;
_computing_publication_material
;
<i>OLEX2</i> (Dolomanov <i>et al.</i>,  2009),
PLATON (Spek, 2020),
publCIF (Westrip, 2010) and
Mercury (Macrae <i>et al.</i>,  2008)
;
loop_
    _atom_site_type_symbol
    _atom_site_label
    _atom_site_fract_x
    _atom_site_fract_y
    _atom_site_fract_z
    _atom_site_U_iso_or_equiv
    _atom_site_adp_type
    _atom_site_calc_flag
    _atom_site_occupancy
    _atom_site_disorder_assembly
    _atom_site_disorder_group
    O O1 0.59406(5) 1.05257(14) 0.81663(7) 0.02252(18) Uani d 1 . .
    H H1D 0.6378(12) 0.971(3) 0.7983(16) 0.056(5) Uiso d 1 . .
    H H1E 0.5579(14) 1.109(4) 0.7482(19) 0.074(6) Uiso d 1 . .
    O O3 0.39039(6) 0.63708(15) 1.01569(7) 0.02562(19) Uani d 1 . .
    H H3C 0.4235(13) 0.685(3) 0.9772(17) 0.062(6) Uiso d 1 . .
    H H3D 0.3929(13) 0.744(4) 1.0688(17) 0.062(6) Uiso d 1 . .
    O O2 0.50431(6) 0.71399(15) 0.88618(7) 0.02490(19) Uani d 1 . .
    H H2C 0.5355(14) 0.830(4) 0.8673(17) 0.066(6) Uiso d 1 . .
    H H2D 0.5419(14) 0.609(4) 0.9175(17) 0.063(6) Uiso d 1 . .
    N N1 0.71223(6) 0.77354(16) 0.76435(7) 0.01927(19) Uani d 1 . .
    C C1 0.65506(8) 0.5945(2) 0.70453(10) 0.0274(2) Uani d 1 . .
    H H1A 0.616934 0.656109 0.635647 0.041 Uiso calc 1 . .
    H H1B 0.620479 0.536110 0.751545 0.041 Uiso calc 1 . .
    H H1C 0.689597 0.471912 0.686470 0.041 Uiso calc 1 . .
    C C2 0.77022(7) 0.68697(19) 0.86859(9) 0.0219(2) Uani d 1 . .
    H H2A 0.811282 0.578162 0.851550 0.026 Uiso calc 1 . .
    H H2B 0.736418 0.607142 0.911910 0.026 Uiso calc 1 . .
    C C3 0.81920(7) 0.8817(2) 0.93665(8) 0.0219(2) Uani d 1 . .
    H H3A 0.779377 0.970548 0.967625 0.026 Uiso calc 1 . .
    H H3B 0.864966 0.820396 0.999865 0.026 Uiso calc 1 . .
    C C4 0.85940(6) 1.03588(18) 0.86857(8) 0.0176(2) Uani d 1 . .
    C C5 0.82967(6) 1.03240(18) 0.75240(8) 0.0173(2) Uani d 1 . .
    C C6 0.76234(7) 0.86499(19) 0.69280(8) 0.0201(2) Uani d 1 . .
    H H6A 0.7237(9) 0.935(2) 0.6266(12) 0.025(3) Uiso d 1 . .
    H H6B 0.7924(9) 0.735(3) 0.6644(12) 0.031(4) Uiso d 1 . .
    C C7 0.92500(7) 1.18598(19) 0.91984(8) 0.0198(2) Uani d 1 . .
    H H7 0.945826 1.188163 0.998746 0.024 Uiso calc 1 . .
    C C8 0.96030(7) 1.33188(19) 0.85767(9) 0.0213(2) Uani d 1 . .
    H H8 1.005049 1.432594 0.893817 0.026 Uiso calc 1 . .
    C C9 0.92978(7) 1.33005(19) 0.74177(9) 0.0220(2) Uani d 1 . .
    H H9 0.953393 1.429876 0.698493 0.026 Uiso calc 1 . .
    C C10 0.86485(7) 1.18171(19) 0.69038(8) 0.0204(2) Uani d 1 . .
    H H10 0.843808 1.181363 0.611478 0.024 Uiso calc 1 . .
loop_
    _atom_site_aniso_label
    _atom_site_aniso_U_11
    _atom_site_aniso_U_22
    _atom_site_aniso_U_33
    _atom_site_aniso_U_12
    _atom_site_aniso_U_13
    _atom_site_aniso_U_23
    O1 0.0237(4) 0.0211(4) 0.0236(4) 0.0030(3) 0.0079(3) -0.0008(3)
    O3 0.0303(4) 0.0251(4) 0.0223(4) -0.0020(3) 0.0086(3) -0.0023(3)
    O2 0.0270(4) 0.0234(4) 0.0255(4) -0.0006(3) 0.0091(3) 0.0030(3)
    N1 0.0197(4) 0.0194(4) 0.0192(4) -0.0010(3) 0.0063(3) -0.0001(3)
    C1 0.0287(6) 0.0240(6) 0.0301(6) -0.0063(5) 0.0092(5) -0.0064(4)
    C2 0.0236(5) 0.0219(5) 0.0219(5) 0.0026(4) 0.0091(4) 0.0053(4)
    C3 0.0212(5) 0.0287(6) 0.0163(4) 0.0002(4) 0.0063(4) 0.0056(4)
    C4 0.0176(5) 0.0208(5) 0.0158(4) 0.0038(4) 0.0068(4) 0.0026(4)
    C5 0.0172(5) 0.0199(5) 0.0160(4) 0.0038(4) 0.0066(4) 0.0015(4)
    C6 0.0216(5) 0.0237(5) 0.0157(4) -0.0008(4) 0.0065(4) -0.0004(4)
    C7 0.0197(5) 0.0243(5) 0.0160(4) 0.0034(4) 0.0059(4) 0.0001(4)
    C8 0.0199(5) 0.0221(5) 0.0230(5) -0.0010(4) 0.0077(4) -0.0024(4)
    C9 0.0247(5) 0.0230(5) 0.0217(5) 0.0008(4) 0.0122(4) 0.0031(4)
    C10 0.0231(5) 0.0241(5) 0.0157(4) 0.0023(4) 0.0084(4) 0.0021(4)
_geom_special_details
;
 All esds (except the esd in the dihedral angle between two l.s. planes)
 are estimated using the full covariance matrix.  The cell esds are taken
 into account individually in the estimation of esds in distances, angles
 and torsion angles; correlations between esds in cell parameters are only
 used when they are defined by crystal symmetry.  An approximate (isotropic)
 treatment of cell esds is used for estimating esds involving l.s. planes.
;
loop_
    _geom_bond_atom_site_label_1
    _geom_bond_atom_site_label_2
    _geom_bond_site_symmetry_2
    _geom_bond_distance
    _geom_bond_publ_flag
    O1 H1D . 0.94(2) ?
    O1 H1E . 0.95(2) ?
    O3 H3C . 0.86(2) ?
    O3 H3D . 0.91(2) ?
    O2 H2C . 0.92(2) ?
    O2 H2D . 0.88(2) ?
    N1 C1 . 1.4678(14) y
    N1 C2 . 1.4708(14) y
    N1 C6 . 1.4671(13) y
    C1 H1A . 0.9800 ?
    C1 H1B . 0.9800 ?
    C1 H1C . 0.9800 ?
    C2 H2A . 0.9900 ?
    C2 H2B . 0.9900 ?
    C2 C3 . 1.5190(16) ?
    C3 H3A . 0.9900 ?
    C3 H3B . 0.9900 ?
    C3 C4 . 1.5124(14) ?
    C4 C5 . 1.3977(13) y
    C4 C7 . 1.3964(15) ?
    C5 C6 . 1.5081(15) ?
    C5 C10 . 1.3968(14) ?
    C6 H6A . 0.980(14) ?
    C6 H6B . 1.022(15) ?
    C7 H7 . 0.9500 ?
    C7 C8 . 1.3865(15) ?
    C8 H8 . 0.9500 ?
    C8 C9 . 1.3952(15) ?
    C9 H9 . 0.9500 ?
    C9 C10 . 1.3833(16) ?
    C10 H10 . 0.9500 ?
loop_
    _geom_angle_atom_site_label_1
    _geom_angle_atom_site_label_2
    _geom_angle_atom_site_label_3
    _geom_angle_site_symmetry_1
    _geom_angle_site_symmetry_3
    _geom_angle
    _geom_angle_publ_flag
    H1D O1 H1E . . 106.2(17) ?
    H3C O3 H3D . . 105.7(18) ?
    H2C O2 H2D . . 106.2(18) ?
    C1 N1 C2 . . 110.91(9) y
    C6 N1 C1 . . 109.43(8) y
    C6 N1 C2 . . 110.12(8) y
    N1 C1 H1A . . 109.5 ?
    N1 C1 H1B . . 109.5 ?
    N1 C1 H1C . . 109.5 ?
    H1A C1 H1B . . 109.5 ?
    H1A C1 H1C . . 109.5 ?
    H1B C1 H1C . . 109.5 ?
    N1 C2 H2A . . 109.7 ?
    N1 C2 H2B . . 109.7 ?
    N1 C2 C3 . . 109.72(9) y
    H2A C2 H2B . . 108.2 ?
    C3 C2 H2A . . 109.7 ?
    C3 C2 H2B . . 109.7 ?
    C2 C3 H3A . . 109.1 ?
    C2 C3 H3B . . 109.1 ?
    H3A C3 H3B . . 107.8 ?
    N1 C6 C5 . . 112.77(8) y
    C4 C3 C2 . . 112.45(9) y
    C4 C3 H3A . . 109.1 ?
    C4 C3 H3B . . 109.1 ?
    C5 C4 C3 . . 119.87(10) ?
    C7 C4 C3 . . 121.11(9) ?
    C7 C4 C5 . . 119.01(9) ?
    C4 C5 C6 . . 121.09(9) ?
    C10 C5 C4 . . 119.45(10) ?
    C10 C5 C6 . . 119.44(9) ?
    N1 C6 H6A . . 109.8(8) ?
    N1 C6 H6B . . 109.3(8) ?
    C5 C6 H6A . . 110.2(8) ?
    C5 C6 H6B . . 108.5(8) ?
    H6A C6 H6B . . 106.1(11) ?
    C4 C7 H7 . . 119.4 ?
    C8 C7 C4 . . 121.21(9) ?
    C8 C7 H7 . . 119.4 ?
    C7 C8 H8 . . 120.2 ?
    C7 C8 C9 . . 119.67(10) ?
    C9 C8 H8 . . 120.2 ?
    C8 C9 H9 . . 120.3 ?
    C10 C9 C8 . . 119.46(10) ?
    C10 C9 H9 . . 120.3 ?
    C5 C10 H10 . . 119.4 ?
    C9 C10 C5 . . 121.19(10) ?
    C9 C10 H10 . . 119.4 ?
loop_
    _geom_torsion_atom_site_label_1
    _geom_torsion_atom_site_label_2
    _geom_torsion_atom_site_label_3
    _geom_torsion_atom_site_label_4
    _geom_torsion_site_symmetry_1
    _geom_torsion_site_symmetry_2
    _geom_torsion_site_symmetry_3
    _geom_torsion_site_symmetry_4
    _geom_torsion
    _geom_torsion_publ_flag
    N1 C2 C3 C4 . . . . -49.12(12) ?
    C1 N1 C2 C3 . . . . -171.72(9) ?
    C1 N1 C6 C5 . . . . -173.75(9) ?
    C2 N1 C6 C5 . . . . -51.59(12) ?
    C2 C3 C4 C5 . . . . 18.69(14) ?
    C2 C3 C4 C7 . . . . -162.56(10) ?
    C3 C4 C5 C6 . . . . -4.55(15) ?
    C3 C4 C5 C10 . . . . 177.48(10) ?
    C3 C4 C7 C8 . . . . -178.19(10) ?
    C4 C5 C6 N1 . . . . 20.70(14) ?
    C4 C5 C10 C9 . . . . 1.27(16) ?
    C4 C7 C8 C9 . . . . 0.23(16) ?
    C5 C4 C7 C8 . . . . 0.56(16) ?
    C6 N1 C2 C3 . . . . 67.00(11) ?
    C6 C5 C10 C9 . . . . -176.74(10) ?
    C7 C4 C5 C6 . . . . 176.68(9) ?
    C7 C4 C5 C10 . . . . -1.29(15) ?
    C7 C8 C9 C10 . . . . -0.28(16) ?
    C8 C9 C10 C5 . . . . -0.47(16) ?
    C10 C5 C6 N1 . . . . -161.33(9) ?
loop_
    _geom_hbond_atom_site_label_D
    _geom_hbond_atom_site_label_H
    _geom_hbond_atom_site_label_A
    _geom_hbond_site_symmetry_A
    _geom_hbond_distance_DH
    _geom_hbond_distance_HA
    _geom_hbond_distance_DA
    _geom_hbond_angle_DHA
    _geom_hbond_publ_flag
    O1 H1D N1 . 0.94(2) 1.81(2) 2.7394(12) 170.7(18) yes
    O1 H1E O2 2_656 0.95(2) 1.81(2) 2.7635(12) 176(2) yes
    O3 H3C O2 . 0.86(2) 1.96(2) 2.8070(13) 165.8(19) yes
    O3 H3D O1 3_677 0.91(2) 1.84(2) 2.7461(12) 175.1(19) yes
    O2 H2C O1 . 0.92(2) 1.84(2) 2.7538(12) 174.9(19) yes
    O2 H2D O3 3_667 0.88(2) 1.88(2) 2.7512(13) 173(2) yes
    C6 H6A O3 2_656 0.98(2) 2.49(2) 3.4531(3) 168.8(2) yes
_shelx_space_group_comment
;
The symmetry employed for this shelxl refinement is uniquely defined
by the following loop, which should always be used as a source of
symmetry information in preference to the above space-group names.
They are only intended as comments.
;
_shelx_estimated_absorpt_T_min     0.958
_shelx_estimated_absorpt_T_max     0.996
_shelx_hkl_file
;
  -2   0   0  187.68    6.30
   3   0   0 1362.16   39.60
   3   0   0 1391.86   39.90
  -3   0   0 1379.76   40.10
   4   0   0  870.91   25.70
   4   0   0  861.51   26.10
  -4   0   0  864.21   26.40
  -5   0   0  576.84   18.90
   5   0   0  579.54   18.50
   5   0   0  569.64   18.00
   6   0   0   94.19    5.30
  -6   0   0   94.29    5.60
   6   0   0   94.99    5.50
   7   0   0  324.07   11.90
   7   0   0  308.97   12.60
  -7   0   0  320.17   12.90
   8   0   0  218.48    9.60
  -8   0   0  243.38   11.00
  -9   0   0 3865.21  113.29
   9   0   0 3839.42  110.09
 -10   0   0   20.90    3.90
  10   0   0   17.90    3.10
 -11   0   0 1226.08   41.30
  11   0   0 1223.48   37.40
  12   0   0  227.48    9.90
 -12   0   0  220.88   12.60
  13   0   0  100.09    6.60
 -13   0   0  111.99    9.00
  14   0   0  104.59    6.80
 -14   0   0  107.99    9.20
  15   0   0    1.80    2.50
 -15   0   0    7.60    3.40
 -16   0   0    5.70    3.10
  16   0   0    5.40    2.70
 -17   0   0  123.99   11.10
  17   0   0  135.89    7.90
  18   0   0   12.10    3.00
 -18   0   0   20.30    5.50
  19   0   0  917.41   31.40
 -19   0   0  979.10   40.50
  20   0   0   10.20    3.00
 -20   0   0   16.00    6.40
 -21   0   0    3.50    4.10
 -22   0   0   49.90    9.70
  22   0   0   75.89    7.40
   0  -1   0    0.30    0.80
   0   1   0    0.40    1.00
   1  -1   0  671.63   22.20
  -1  -1   0  704.33   21.90
  -2  -1   0 1396.16   43.60
   2  -1   0 1636.74   47.20
  -2   1   0 1579.74   46.70
   2   1   0 1455.75   43.90
   4  -1   0  743.63   24.20
  -4  -1   0  701.73   20.90
  -4   1   0  724.83   24.60
   4   1   0  705.33   21.60
   5  -1   0   39.10    4.20
  -5  -1   0   32.20    2.20
   5   1   0   33.30    2.40
  -5   1   0   38.00    4.70
   6  -1   0  625.14   21.90
  -6  -1   0  610.04   18.70
   6   1   0  609.44   18.90
  -6   1   0  615.64   22.90
  -7  -1   0  110.69    6.10
  -7  -1   0  122.89    6.60
   7  -1   0  127.19    8.00
  -7   1   0  117.79    8.10
   7   1   0  107.99    5.00
  -8  -1   0  953.20   29.60
   8  -1   0  958.20   32.50
  -8  -1   0  998.00   30.50
   8   1   0  972.20   29.10
   9  -1   0   67.69    6.40
  -9  -1   0   68.79    5.30
  -9   1   0   69.99    6.80
   9   1   0   62.69    4.40
 -10  -1   0   12.90    3.00
  10  -1   0   10.40    3.70
  10  -1   0   23.00    4.60
 -10   1   0    9.50    3.10
  10   1   0   14.00    2.10
  11  -1   0   59.99    7.20
  11  -1   0   65.39    7.00
 -11   1   0   57.29    6.70
  11   1   0   57.79    4.10
  12  -1   0  352.36   15.30
 -12  -1   0  335.27   14.90
  12  -1   0  351.06   16.20
 -12   1   0  321.67   17.50
  12   1   0  320.77   12.20
  13  -1   0   12.10    4.50
  13  -1   0   23.40    5.50
 -13  -1   0   22.70    4.30
 -13   1   0   29.50    6.00
  13   1   0   18.90    3.00
  14  -1   0   55.99    6.90
  14  -1   0   53.09    7.60
 -14  -1   0   55.79    6.30
 -14   1   0   69.99    8.30
  14   1   0   50.79    4.40
  15  -1   0   34.60    5.60
 -15  -1   0   43.50    6.40
 -15   1   0   36.80    7.30
  15   1   0   33.00    4.10
  16  -1   0  578.94   22.10
 -16  -1   0  533.25   24.60
 -16   1   0  616.84   28.80
  16   1   0  606.14   20.90
 -17  -1   0   38.90    6.60
  17  -1   0   29.90    5.10
  17   1   0   30.90    4.30
 -17   1   0   37.40    7.50
 -18  -1   0   22.80    5.70
 -18   1   0   36.60    8.00
  18   1   0   30.30    4.50
 -19  -1   0   24.10    5.70
  19   1   0   17.30    3.70
 -19   1   0   24.70    6.90
  20  -1   0   36.40    5.20
 -20  -1   0   32.20    7.40
 -20   1   0   34.10    7.80
  20   1   0   27.50    4.50
 -21  -1   0    0.60    3.90
  21  -1   0   13.90    4.10
 -21   1   0   12.50    6.10
  21   1   0    9.30    3.30
 -22  -1   0   67.79   10.30
  22  -1   0   72.79    7.80
  22   1   0   90.19    8.30
 -22   1   0   99.99   14.80
   0  -2   0 1369.96   43.90
   0   2   0 1379.46   44.20
   1  -2   0   51.99    8.50
  -1  -2   0   51.69    4.70
  -1   2   0   55.49    3.10
  -1   2   0   57.29    3.20
   1   2   0   57.59    5.00
   2  -2   0  457.65   18.20
  -2  -2   0  473.45   17.50
  -2  -2   0  430.26   15.90
  -2   2   0  431.36   18.30
  -3  -2   0    0.30    1.20
   3  -2   0    0.90    1.70
  -3  -2   0   -1.10    1.00
  -3   2   0   -0.30    1.40
  -4  -2   0 3006.40   83.19
   4  -2   0 2943.71   87.29
  -4   2   0 2681.63   87.69
  -5  -2   0 2664.63   78.39
   5  -2   0 2677.63   83.19
  -5   2   0 2710.03   84.69
   5   2   0 2869.91   79.89
   6  -2   0  195.08   11.00
  -6  -2   0  174.28    7.00
   6   2   0  176.28    8.20
  -6   2   0  202.08   12.30
   7  -2   0 1023.50   35.30
  -7  -2   0  982.00   29.40
   7   2   0 1015.00   31.50
  -7   2   0  968.80   36.80
  -8  -2   0   66.29    3.80
   8  -2   0   71.09    7.00
   8   2   0   66.49    4.60
  -8   2   0   77.79    7.80
  -9  -2   0  128.09    6.00
   9  -2   0  130.49    9.50
   9   2   0  135.59    7.80
  -9   2   0  133.49   10.60
 -10  -2   0   77.19    5.80
 -10  -2   0   81.19    5.40
  10  -2   0   88.59    8.10
  10   2   0   77.19    5.10
 -10   2   0   82.29    8.80
  11  -2   0   55.29    7.40
 -11  -2   0   57.69    5.80
 -11  -2   0   61.99    5.30
 -11   2   0   53.29    7.90
  11   2   0   59.89    4.60
 -12  -2   0  103.49    7.40
  12  -2   0   96.59    9.40
 -12   2   0   98.89   10.30
  12   2   0  109.39    6.50
  13  -2   0    1.10    3.70
  13  -2   0    0.70    4.20
 -13  -2   0    1.60    2.50
  13   2   0    1.70    1.70
 -13   2   0    3.10    3.20
  14  -2   0  263.17   15.50
  14  -2   0  263.47   14.90
 -14  -2   0  280.07   13.30
 -14   2   0  270.37   18.30
  14   2   0  254.77   11.70
  15  -2   0   53.19    7.40
 -15  -2   0   62.09    6.30
 -15   2   0   64.19   10.90
  15   2   0   52.79    5.00
 -16  -2   0   53.09    6.40
  16   2   0   54.39    5.20
 -16   2   0   50.19    9.40
  17  -2   0    6.20    4.50
 -17  -2   0   12.80    3.80
  17   2   0   13.90    3.20
  18  -2   0    4.60    4.90
 -18  -2   0   15.50    4.50
  18   2   0   20.80    3.90
 -18   2   0   23.60    7.10
  19  -2   0   82.59    9.60
 -19  -2   0  105.39    9.70
  19   2   0   98.59    7.50
 -19   2   0  125.09   13.50
 -20  -2   0   12.90    4.50
  20  -2   0   12.80    4.70
  20   2   0    8.10    3.10
 -20   2   0    3.30    4.00
 -21  -2   0    3.00    3.60
  21   2   0    5.70    3.20
 -21   2   0    4.00    4.10
   0  -3   0   -1.10    1.30
   0   3   0    2.80    2.70
  -1  -3   0  124.99    8.90
   1  -3   0  113.39    8.80
  -1   3   0  125.69   14.70
   1   3   0  120.69    8.90
   2  -3   0  283.57   15.20
  -2  -3   0  299.37   14.70
  -2   3   0  294.97   15.90
  -2   3   0  307.67   11.10
  -2   3   0  295.37   11.10
  -3  -3   0  152.38    8.40
  -3  -3   0  157.78    9.60
  -3   3   0  128.19   10.30
   4  -3   0  202.18   12.20
  -4  -3   0  173.28   10.60
  -4  -3   0  204.48    9.60
  -5  -3   0   25.50    3.50
   5  -3   0   28.00    5.30
  -5  -3   0   20.30    4.00
  -5   3   0   18.80    4.50
  -6  -3   0  142.59    9.20
  -6  -3   0  156.08    7.40
   6  -3   0  150.38   10.90
  -6   3   0  157.18   11.90
   7  -3   0  197.08   12.60
  -7  -3   0  184.78    8.10
  -7   3   0  184.28   13.50
  -8  -3   0  849.12   27.10
   8  -3   0  890.51   34.10
  -8   3   0  913.61   36.90
  -9  -3   0  116.69    5.60
   9  -3   0  112.39   10.00
  -9   3   0  139.19   12.20
  10  -3   0    3.00    2.70
 -10  -3   0    0.20    1.80
 -10   3   0    2.40    3.40
  10   3   0    2.30    1.80
 -11  -3   0  292.67   11.10
  11  -3   0  301.37   17.10
 -11   3   0  297.77   19.50
  11   3   0  313.37   13.50
 -12  -3   0  226.88   10.00
 -12  -3   0  237.58   11.00
  12  -3   0  225.08   15.00
  12   3   0  236.58   11.40
 -12   3   0  228.98   17.20
 -13  -3   0    1.40    2.90
 -13  -3   0   -1.80    2.80
  13  -3   0    0.90    1.80
 -13   3   0    5.10    3.60
  13   3   0   -0.60    1.50
 -14  -3   0    1.00    2.80
 -14   3   0   -0.80    2.40
  14   3   0   -0.20    1.60
  15  -3   0   62.79    9.50
 -15  -3   0   56.59    6.30
  15  -3   0   71.39    9.70
  15   3   0   49.40    5.20
 -15   3   0   39.80   12.40
  16  -3   0   -0.70    4.70
  16  -3   0    1.00    4.20
 -16  -3   0   -2.50    2.10
 -16   3   0    1.70    2.70
  16   3   0    1.20    2.00
 -17  -3   0   50.59    6.70
  17  -3   0   34.30    7.90
  17  -3   0   28.40    7.00
  17   3   0   43.50    5.10
 -17   3   0   67.59   12.70
  18  -3   0   -0.10    6.10
 -18  -3   0   -2.40    2.20
 -18   3   0    1.20    4.50
  18   3   0    4.00    2.40
 -19  -3   0   -2.10    2.20
 -19   3   0   -0.70    4.30
  19   3   0   -2.80    2.10
 -20  -3   0    0.50    2.40
 -20   3   0    3.60    5.20
   0  -4   0  108.09    9.40
   0   4   0  116.39   10.30
  -1  -4   0   23.10    4.60
   1  -4   0   37.70    6.70
   1   4   0   28.50    5.60
  -1   4   0   24.00    5.90
  -2  -4   0    2.20    2.10
  -2  -4   0    4.10    2.70
   2  -4   0    3.80    2.30
  -2   4   0    2.80    2.60
  -3  -4   0  215.88   13.10
  -3  -4   0  196.48   11.20
   3  -4   0  183.58   13.00
  -3   4   0  197.38   14.40
  -3   4   0  205.08    8.40
  -3   4   0  196.98    8.20
  -4  -4   0   97.59    8.50
   4  -4   0  108.29    9.60
  -4  -4   0   95.89    7.30
  -4   4   0   99.89    6.60
  -4   4   0   96.59   10.20
   5  -4   0  465.75   32.10
  -5  -4   0  489.75   19.50
  -5  -4   0  527.35   22.60
  -5   4   0  465.55   25.10
  -6  -4   0  170.78   11.40
   6  -4   0  182.88   13.20
  -6  -4   0  158.88    9.00
  -6   4   0  180.18   14.60
  -7  -4   0  252.97   14.40
  -7  -4   0  241.68   11.20
   7  -4   0  244.68   16.10
  -7   4   0  262.97   18.10
   8  -4   0   -1.10    1.40
  -8  -4   0   -1.50    1.60
  -8  -4   0    0.20    1.60
  -8   4   0    2.70    3.20
  -9  -4   0   45.60    6.80
  -9  -4   0   44.80    4.10
  -9   4   0   46.00    9.20
 -10  -4   0   91.79    5.30
 -10  -4   0   92.89    8.30
 -10   4   0   93.09   12.90
 -11  -4   0    2.70    2.60
 -11  -4   0    3.60    2.10
 -11   4   0    5.80    4.20
 -12  -4   0    7.50    3.30
 -12  -4   0    1.70    2.20
  12  -4   0    1.70    3.30
 -12   4   0    8.40    4.80
 -13  -4   0   15.60    3.40
  13  -4   0   12.00    5.80
 -13  -4   0   11.90    4.00
 -13   4   0   20.90    6.80
 -14  -4   0  205.48    9.90
  14  -4   0  201.78   15.90
 -14  -4   0  218.78   11.30
 -14   4   0  211.98   18.60
 -15  -4   0   12.10    4.10
  15  -4   0   12.40    6.40
 -15   4   0    7.30    5.50
 -16  -4   0   18.30    4.30
 -16   4   0   17.60    6.60
 -17  -4   0   14.40    4.00
 -17   4   0    4.20    4.50
 -18  -4   0    3.40    2.60
 -18   4   0    4.60    4.80
 -19  -4   0   21.60    4.80
 -19   4   0   14.20    7.40
   0  -5   0    0.20    2.10
   0   5   0   -0.10    2.20
   1  -5   0   13.70    4.30
  -1   5   0   38.00    7.70
  -2  -5   0   17.80    4.70
  -2  -5   0   13.40    4.10
   2  -5   0   22.10    5.70
  -2   5   0   14.40    4.40
  -3  -5   0  120.09   10.60
  -3  -5   0  101.59    8.80
   3  -5   0  100.99   10.50
  -3   5   0   94.19   11.20
   4  -5   0  769.92   33.20
  -4  -5   0  692.93   28.10
  -4  -5   0  684.53   30.50
  -4   5   0  750.52   35.40
   5  -5   0   88.99   11.90
  -5  -5   0   77.79   10.40
  -5  -5   0   66.19    6.80
  -5   5   0   76.39    5.40
  -5   5   0   57.99    9.50
  -5   5   0   87.99    5.90
  -6  -5   0    4.70    3.00
  -6  -5   0    1.60    2.00
   6  -5   0    3.70    4.10
  -6   5   0    2.60    2.10
  -6   5   0    1.70    2.70
  -6   5   0    5.90    2.60
  -7  -5   0   11.90    4.20
  -7  -5   0   12.50    3.20
  -7   5   0    9.60    4.30
  -8  -5   0    1.60    1.90
  -8  -5   0    1.00    2.40
  -8   5   0    3.70    4.10
  -9  -5   0    2.60    2.00
  -9  -5   0    3.40    2.70
  -9   5   0    5.50    6.40
 -10  -5   0   88.39    5.80
 -10  -5   0   78.69    8.50
 -10   5   0   57.69   10.70
 -11  -5   0   86.19    8.80
 -11  -5   0   90.29    5.70
  11  -5   0   92.19   12.90
 -11   5   0   85.09   14.60
 -12  -5   0    5.70    2.40
 -12  -5   0    0.70    2.30
  12  -5   0    0.50    4.40
 -12   5   0   -0.20    2.50
 -13  -5   0  150.38    7.60
 -13  -5   0  168.78   12.30
 -13   5   0  140.69   16.60
 -14  -5   0    8.90    3.70
 -14  -5   0    9.10    3.30
 -14   5   0   12.40    6.50
 -15  -5   0    3.70    3.20
 -15  -5   0    4.10    2.70
 -15  -5   0   -0.70    3.00
 -15   5   0    2.70    4.90
 -16  -5   0   71.89    7.00
 -16  -5   0   54.99    8.00
 -16   5   0   43.20    9.70
 -17  -5   0   -3.30    2.60
 -17  -5   0    2.20    2.80
   0  -6   0  199.38   15.70
  -1  -6   0  372.26   20.30
  -1  -6   0  341.27   21.10
   1  -6   0  355.96   22.00
  -1   6   0  332.57   22.50
  -2  -6   0   49.70    9.40
  -2  -6   0   31.00    6.60
   2  -6   0   41.40    8.50
  -2   6   0   22.90    6.40
  -3  -6   0   27.60    6.00
  -3  -6   0   37.20    6.80
   3  -6   0   24.30    6.70
  -3   6   0   33.10    8.40
  -4  -6   0   -0.40    1.80
   4  -6   0    0.90    2.70
  -4  -6   0    3.40    2.50
  -4   6   0    2.50    4.30
  -5  -6   0    4.90    2.50
  -5  -6   0    5.70    3.10
  -5   6   0    4.20    4.60
   6  -6   0  110.79   22.40
  -6  -6   0   96.79   10.10
  -6  -6   0   96.99    8.40
  -6   6   0   61.49   11.10
   7  -6   0   22.20    6.00
  -7  -6   0   32.00    7.00
  -7  -6   0   45.30    6.20
  -7   6   0   40.80    4.00
  -7   6   0   41.80    5.00
  -7   6   0   28.70    7.40
   8  -6   0    4.70    3.70
  -8  -6   0   -2.80    1.50
  -8  -6   0    1.00    2.70
  -8   6   0    5.40    4.50
  -8   6   0    2.40    2.20
  -8   6   0   -0.40    1.80
  -9  -6   0   11.70    4.70
  -9  -6   0   11.40    3.20
  -9   6   0   13.10    4.00
  -9   6   0   18.10    6.70
  -9   6   0    6.30    3.10
 -10  -6   0   92.39    6.80
 -10  -6   0   93.99   10.00
 -10   6   0   93.19    9.10
 -10   6   0   90.79   15.60
 -11  -6   0   69.19    9.70
 -11  -6   0   83.09    6.10
 -11   6   0   61.09    9.50
 -11   6   0   87.99   15.30
 -12  -6   0   23.40    5.50
 -12  -6   0    6.50    2.60
 -12   6   0   -1.50    4.10
 -13  -6   0  123.59   11.40
 -13  -6   0  120.79    6.80
 -13   6   0  106.39   17.50
 -14  -6   0   -1.30    2.40
 -14  -6   0   -1.00    3.10
 -14   6   0    2.30    5.90
 -15  -6   0   -7.70    2.60
 -15  -6   0    4.60    3.40
 -15   6   0    0.20    5.30
   0  -7   0    4.50    3.10
   0  -7   0    8.20    4.00
   1  -7   0  289.77   21.00
   1  -7   0  296.47   20.30
  -1  -7   0  354.96   20.70
   2  -7   0  140.19   14.10
  -2  -7   0  140.19   12.70
  -2  -7   0  143.09   14.10
  -3  -7   0  228.28   15.80
   3  -7   0  178.78   16.30
  -3  -7   0  200.08   16.70
  -3   7   0  230.48   20.00
  -4  -7   0   15.90    5.70
  -4   7   0    1.60    4.10
  -5  -7   0   35.30    6.90
  -5  -7   0   34.40    7.40
  -5   7   0   25.00    8.10
  -6  -7   0    2.50    3.80
  -6  -7   0   -4.90    1.90
  -6   7   0    1.80    3.50
  -7  -7   0   52.39    7.40
  -7  -7   0   68.59   10.50
  -7   7   0   53.79   11.20
  -8  -7   0  124.99    9.50
  -8  -7   0  104.89   11.40
  -8   7   0   86.29   16.80
  -9  -7   0    4.10    3.10
  -9  -7   0    3.00    2.80
  -9   7   0   -5.30    4.20
 -10  -7   0   55.69    9.10
 -10  -7   0   30.10    4.70
 -10   7   0   27.80    4.40
 -10   7   0   22.90    7.80
 -11  -7   0   79.79   10.70
 -11  -7   0   63.99    5.80
 -11   7   0   82.99   17.60
 -11   7   0   67.49    7.40
 -11   7   0   57.09    7.20
 -12  -7   0    2.00    1.80
 -12  -7   0    6.10    4.00
 -12  -7   0    3.90    2.50
 -12   7   0    6.20    4.60
 -12   7   0   -3.70    3.40
 -12   7   0    3.30    5.90
   0  -8   0   68.09   11.00
  -1  -8   0   43.20    8.50
   1  -8   0   37.70    8.30
   2  -8   0   60.09   10.10
  -2  -8   0   43.90    8.80
  -3  -8   0    1.20    3.60
   3  -8   0   -2.50    4.50
  -4  -8   0    4.00    4.40
  -5  -8   0    7.50    4.10
  -6  -8   0   21.50    5.60
  -6   8   0   14.20    7.10
  -7  -8   0    1.50    3.10
  -7   8   0   -1.80    3.80
 -22   0   1   -1.50    3.20
  22   0  -1   -0.30    3.20
 -21   0   1    0.10    3.40
  21   0  -1    0.90    3.10
 -20   0   1    1.10    3.00
  19   0  -1    4.90    2.10
 -19   0   1   -4.00    2.00
 -18   0   1   -2.40    2.10
  18   0  -1    0.00    2.20
 -17   0   1    0.70    2.60
  17   0  -1    4.20    2.50
  16   0  -1   -1.80    2.20
 -16   0   1    2.70    2.70
  15   0  -1    0.30    2.30
 -15   0   1    2.20    2.50
  14   0  -1    2.30    2.50
 -14   0   1    2.50    2.60
 -13   0   1   -0.90    1.80
  13   0  -1   -2.80    2.10
  12   0  -1    2.40    2.40
 -12   0   1    0.10    2.10
  11   0  -1    2.10    2.30
 -11   0   1   -0.80    1.70
  10   0  -1    0.00    2.10
 -10   0   1    2.00    2.10
  -9   0   1   -1.50    1.90
   9   0  -1   -0.50    2.20
   8   0  -1    4.30    2.70
  -8   0   1    0.70    2.20
   7   0  -1   -1.50    2.20
  -7   0   1    0.60    2.20
  -6   0   1   -1.40    1.60
   6   0  -1    0.20    1.70
   5   0  -1    0.00    1.40
  -5   0   1   -1.20    1.40
  -5   0   1    1.10    1.70
   4   0  -1   -0.60    1.60
  -4   0   1   -0.60    1.40
  -4   0   1   -0.80    1.70
   3   0  -1    3.20    1.30
  -3   0   1   -0.30    1.40
  -3   0   1    0.80    1.40
   2   0  -1    0.00    0.20
  -2   0   1   -0.50    0.70
  -1   0  -1   -0.10    0.60
   2   0   1    0.30    0.60
  -2   0  -1   -0.10    0.60
   3   0   1   -0.40    0.90
  -3   0  -1   -0.60    0.80
   4   0   1   -0.70    1.00
  -4   0  -1    0.50    1.00
   5   0   1   -0.20    1.20
  -5   0  -1    0.80    1.10
   6   0   1    1.50    1.90
  -6   0  -1    0.60    1.30
  -7   0  -1    0.40    1.40
   7   0   1    1.40    2.60
   7   0   1    0.00    2.70
   8   0   1   -0.70    2.50
  -8   0  -1    0.70    1.40
   9   0   1   -3.20    2.10
   9   0   1   -0.80    2.40
  -9   0  -1    0.40    1.40
 -10   0  -1   -0.10    1.50
  10   0   1   -1.00    2.30
 -11   0  -1    0.90    1.70
  11   0   1   -2.00    2.30
  12   0   1   -0.10    2.50
 -12   0  -1   -1.30    1.50
  13   0   1    0.40    2.60
 -13   0  -1    0.50    2.00
  14   0   1   -0.20    2.40
 -14   0  -1    4.30    2.70
  15   0   1   -0.80    2.30
 -15   0  -1    1.20    2.20
  16   0   1   -2.70    2.00
 -16   0  -1   -0.10    2.20
 -17   0  -1    0.40    2.60
  18   0   1    1.70    2.30
 -18   0  -1    5.50    3.00
  19   0   1   -3.60    1.80
 -19   0  -1   -0.20    2.70
  20   0   1    0.20    2.20
 -20   0  -1    2.20    3.10
 -21   0  -1    2.40    3.20
  21   0   1   -1.60    2.30
 -22  -1   1    8.60    4.60
 -22   1   1    1.10    4.40
 -21  -1   1   56.29    9.80
  21  -1  -1   34.60    5.50
  21   1  -1   32.60    5.50
 -21   1   1   46.00    9.60
 -20  -1   1    2.20    2.70
  20  -1  -1    3.80    3.70
 -20   1   1   -1.70    2.90
  20   1  -1   -3.10    2.10
  19  -1  -1    8.00    3.70
 -19  -1   1   21.50    5.80
 -19   1   1   14.70    5.80
  19   1  -1   14.30    3.60
  18  -1  -1   -4.50    1.40
 -18  -1   1    0.60    2.30
 -18   1   1    1.40    2.60
  18   1  -1    0.00    1.90
 -17  -1   1   40.80    6.50
  17  -1  -1   41.30    5.40
 -17   1   1   43.30    8.00
  16  -1  -1    4.90    3.60
 -16  -1   1    7.30    3.40
 -16   1   1    6.00    3.90
  16   1  -1    3.00    2.20
 -15  -1   1   64.99    7.00
  15  -1  -1   68.69    7.80
 -15   1   1   75.99    8.80
  15   1  -1   63.39    5.30
 -14  -1   1   85.19    7.60
  14  -1  -1   74.89    8.80
  14   1  -1   80.89    5.70
 -14   1   1   68.29    8.30
 -13  -1   1   42.80    6.00
  13  -1  -1   30.60    5.20
 -13   1   1   41.40    6.90
  13   1  -1   39.80    4.10
  12  -1  -1   11.00    4.50
 -12  -1   1    7.30    3.20
  12  -1  -1   14.90    4.50
 -12   1   1    5.00    2.60
  12   1  -1    8.10    2.10
  11  -1  -1   -0.20    3.20
  11  -1  -1   -0.70    3.60
 -11  -1   1    2.70    2.60
 -11   1   1    5.20    2.80
  11   1  -1    3.80    1.70
  10  -1  -1   18.10    4.10
 -10  -1   1   18.70    3.40
  10  -1  -1   16.00    4.00
 -10  -1   1   26.50    5.00
 -10   1   1   20.50    4.70
  10   1  -1   21.50    2.70
   9  -1  -1    8.50    3.50
  -9  -1   1    8.10    3.00
   9  -1  -1   17.90    4.00
  -9  -1   1   15.70    3.20
   9   1  -1   18.20    2.50
  -9   1   1   18.10    4.00
  -8  -1   1  305.07   11.20
   8  -1  -1  290.67   13.20
   8  -1  -1  299.67   12.90
  -8   1   1  285.57   14.30
   8   1  -1  268.67   10.40
  -7  -1   1  100.29    5.50
   7  -1  -1  105.69    7.60
   7   1  -1   94.79    5.00
  -7   1   1   94.69    7.30
  -6  -1   1   91.79    4.50
   6  -1  -1   87.19    6.30
   6   1  -1   87.79    4.50
  -6   1   1   87.29    6.50
   5  -1  -1  546.05   19.50
  -5  -1   1  566.24   17.00
   5   1  -1  557.94   17.70
  -5   1   1  557.14   20.40
  -4  -1   1 7929.61  227.88
   4  -1  -1 7317.57  235.48
  -4   1   1 7814.72  236.48
   4   1  -1 7567.94  227.58
  -3  -1   1  153.88    6.10
   3  -1  -1  173.28    7.60
  -3   1   1  156.18    7.70
   3   1  -1  144.39    6.50
   2  -1  -1  294.67   13.10
  -2  -1   1  300.17   10.70
  -2   1   1  319.47   11.80
   2   1  -1  330.07   11.10
  -1   1   1 4171.58  118.19
   0  -1  -1   48.90    3.00
   0  -1  -1   47.50    2.40
   0  -1   1   47.20    3.90
   0  -1   1   46.80    3.10
   0   1  -1   46.80    3.90
   0   1   1   48.40    3.20
   0   1  -1   50.69    3.00
  -1  -1  -1  496.35   15.40
  -1   1  -1  494.65   17.70
   1   1   1  489.65   15.60
  -2  -1  -1 1166.28   33.60
   2  -1   1 1128.79   36.70
  -2  -1  -1 1211.78   34.20
  -2   1  -1 1169.18   37.10
  -3  -1  -1  550.74   16.70
   3  -1   1  581.14   20.50
   3   1   1  584.14   17.20
  -3   1  -1  608.34   21.00
   4  -1   1 1147.89   36.50
  -4  -1  -1 1105.29   32.20
  -4   1  -1 1164.18   37.10
   4   1   1 1140.29   32.80
   5  -1   1  154.78    8.50
  -5  -1  -1  151.58    5.50
  -5  -1  -1  146.19    5.90
   5   1   1  151.88    5.40
  -5   1  -1  152.08    8.80
  -6  -1  -1  902.01   26.20
   6  -1   1  888.71   29.40
  -6   1  -1  872.01   30.60
   6   1   1  792.72   25.20
  -7  -1  -1  407.96   14.20
   7  -1   1  429.16   16.80
  -7   1  -1  412.56   17.80
   7   1   1  391.76   13.90
  -8  -1  -1 2595.54   72.89
   8  -1   1 2608.94   75.49
   8   1   1 2362.56   70.69
  -8   1  -1 2368.06   81.79
   9  -1   1   55.39    5.80
  -9  -1  -1   48.10    4.30
  -9   1  -1   53.19    6.10
   9   1   1   51.39    3.10
 -10  -1  -1   11.50    2.70
  10  -1   1    9.80    3.40
  10   1   1   12.90    2.90
 -10   1  -1    7.00    2.80
 -11  -1  -1   42.80    4.60
  11  -1   1   45.30    5.60
  11  -1   1   34.60    5.00
 -11   1  -1   56.39    8.30
  11   1   1   45.60    3.40
  12  -1   1  254.77   12.70
  12  -1   1  250.67   13.40
 -12  -1  -1  231.58   15.10
  12   1   1  243.98    9.50
 -12   1  -1  250.87   15.10
 -13  -1  -1  137.49    9.10
  13  -1   1  128.39   10.20
  13  -1   1  129.39    9.90
  13   1   1  129.99    6.50
 -13   1  -1  147.19   11.60
 -14  -1  -1    8.30    3.00
  14  -1   1   10.70    4.70
  14  -1   1    7.30    4.60
  14   1   1    8.40    2.30
 -14   1  -1   10.40    4.10
  15  -1   1   23.70    5.00
 -15  -1  -1   22.90    4.90
 -15   1  -1   14.50    4.70
  15   1   1   23.00    3.30
 -16  -1  -1   -0.30    2.10
  16  -1   1    0.70    3.50
  16   1   1   -0.30    1.50
 -16   1  -1   -2.30    2.20
  17  -1   1    1.40    3.20
 -17  -1  -1    3.50    2.80
  17   1   1    1.70    1.90
 -17   1  -1   -2.50    2.40
 -18  -1  -1  165.68   12.40
  18  -1   1  178.78    9.50
 -18   1  -1  138.89   13.70
  18   1   1  158.88    8.70
 -19  -1  -1   -1.60    2.70
  19   1   1    3.60    2.20
 -19   1  -1   -0.10    3.20
  20  -1   1   -4.70    2.70
 -20  -1  -1    2.00    3.20
 -20   1  -1    7.10    4.30
  20   1   1    1.30    2.40
 -21  -1  -1   19.40    5.90
  21   1   1   14.40    3.90
 -21   1  -1   17.30    6.20
 -21  -2   1   18.60    5.70
 -21   2   1   13.30    6.00
  21   2  -1   13.30    4.40
 -20  -2   1    5.00    4.00
  20  -2  -1   12.70    5.20
  20   2  -1    9.90    3.40
 -20   2   1    6.70    4.40
 -19  -2   1    2.20    2.90
  19  -2  -1    0.70    4.10
 -19   2   1    3.60    4.80
  19   2  -1    9.30    3.00
  18  -2  -1    8.70    4.70
 -18  -2   1    5.50    3.30
  18   2  -1   10.00    3.20
 -18   2   1   -2.60    2.60
 -17  -2   1   62.39    8.10
  17  -2  -1   42.20    8.40
 -17   2   1   86.49   17.80
  17   2  -1   64.39    6.00
 -16  -2   1   22.30    4.90
 -16   2   1   28.40    6.90
  16   2  -1   31.60    4.70
 -15  -2   1   22.20    4.90
  15  -2  -1   41.10    6.40
 -15   2   1   12.60    4.50
  15   2  -1   16.20    3.60
  14  -2  -1   24.70    6.00
 -14  -2   1   28.40    5.00
  14  -2  -1   39.10    7.20
 -14   2   1   17.00    5.20
  14   2  -1   22.60    3.80
 -13  -2   1   -0.30    2.90
  13  -2  -1    1.60    4.00
 -13  -2   1    1.70    3.20
  13  -2  -1   -1.20    4.30
  13   2  -1    0.60    1.60
 -13   2   1    1.60    3.10
  12  -2  -1  269.07   15.20
 -12  -2   1  261.77   11.70
 -12  -2   1  285.47   12.90
  12  -2  -1  270.37   14.60
 -12   2   1  284.67   17.30
  12   2  -1  263.17   11.90
 -11  -2   1   27.30    4.00
  11  -2  -1   19.40    5.10
 -11   2   1   19.80    4.90
  11   2  -1   28.30    3.90
 -10  -2   1   28.70    3.40
  10  -2  -1   23.00    5.20
 -10   2   1   35.20    6.60
  10   2  -1   31.80    4.00
  -9  -2   1   45.20    3.70
   9  -2  -1   51.49    6.30
   9   2  -1   39.30    3.90
  -9   2   1   44.10    7.00
   8  -2  -1 1401.36   46.00
  -8  -2   1 1425.36   40.80
  -8   2   1 1396.16   48.00
   8   2  -1 1320.27   42.80
  -7  -2   1  272.77    9.90
   7  -2  -1  258.37   13.40
   7   2  -1  283.97   11.50
  -7   2   1  275.37   14.70
  -6  -2   1 1341.37   40.60
   6  -2  -1 1433.06   45.10
  -6   2   1 1316.07   46.20
   6   2  -1 1371.76   44.20
   5  -2  -1  731.23   25.90
  -5  -2   1  720.53   22.70
  -5   2   1  703.33   27.00
   5   2  -1  662.33   25.40
  -4  -2   1 3296.67   94.69
   4  -2  -1 3234.38   97.49
  -4   2   1 3283.67   98.79
   4   2  -1 3283.57   95.69
   3  -2  -1    5.90    2.50
  -3  -2   1    5.80    1.90
  -3   2   1    0.30    1.40
   2  -2  -1  322.47   13.60
  -2  -2   1  301.37   12.40
  -2  -2   1  295.27   13.70
  -2   2   1  320.37   11.70
  -2   2   1  315.87   14.00
  -1  -2   1  459.45   14.90
   1  -2  -1  466.15   17.60
  -1   2   1  465.65   18.20
  -1   2   1  459.25   14.60
   0  -2  -1  460.95   14.40
   0  -2  -1  457.25   17.10
   0  -2   1  415.96   19.10
   0   2  -1  466.65   13.90
   0   2  -1  449.56   18.50
   0   2   1  458.55   17.60
   1  -2   1 2070.99   63.29
  -1  -2  -1 2025.40   60.79
   1   2   1 2085.29   61.49
  -1   2  -1 2028.80   59.59
  -1   2  -1 1902.11   63.19
  -2  -2  -1  295.27   12.00
   2  -2   1  299.77   14.10
  -3  -2  -1 1914.21   56.99
   3  -2   1 1934.21   61.49
  -3  -2  -1 1840.52   60.49
  -3   2  -1 2111.79   63.99
   4  -2   1  562.54   22.40
  -4  -2  -1  552.14   22.20
  -4  -2  -1  548.55   17.80
  -4   2  -1  581.24   23.40
  -5  -2  -1 1058.39   31.10
   5  -2   1 1048.00   36.80
  -6  -2  -1    4.50    1.20
   6  -2   1    5.00    2.40
  -6   2  -1    6.30    2.50
   7  -2   1    3.30    2.40
  -7  -2  -1   -0.20    1.10
   7   2   1   -0.50    0.80
  -7   2  -1   -1.70    1.50
  -8  -2  -1    7.50    1.90
   8  -2   1    6.20    2.80
   8   2   1   10.80    2.00
  -8   2  -1    7.80    3.00
  -9  -2  -1   25.20    3.30
  -9  -2  -1   24.20    2.90
   9  -2   1   18.30    4.50
  -9   2  -1   23.00    5.40
   9   2   1   25.50    2.70
  10  -2   1  100.29    8.60
 -10  -2  -1   85.49    5.90
  10   2   1   92.19    5.20
 -10   2  -1   89.69    9.10
 -11  -2  -1  394.46   15.10
  11  -2   1  375.86   18.90
  11   2   1  397.16   14.60
 -11   2  -1  414.56   21.60
  12  -2   1    2.80    3.80
 -12  -2  -1    0.80    1.90
  12   2   1    3.10    1.70
 -12   2  -1    1.60    2.70
  13  -2   1   39.50    6.60
  13   2   1   41.60    3.90
 -13   2  -1   36.90    7.50
 -14  -2  -1  136.89    8.70
  14  -2   1  120.79   10.70
  14  -2   1  118.89   11.10
  14   2   1  147.89    7.50
 -14   2  -1  146.59   12.90
 -15  -2  -1  356.46   16.30
  15  -2   1  372.26   17.70
 -15   2  -1  357.46   22.00
  15   2   1  328.27   13.80
 -16  -2  -1   43.00    6.20
  16   2   1   45.70    4.40
 -16   2  -1   43.10    9.00
  17  -2   1    5.30    4.70
 -17  -2  -1   15.20    4.00
  17   2   1   12.60    2.80
 -18  -2  -1   -0.20    2.20
  18  -2   1   12.40    5.20
 -18   2  -1    4.30    3.80
  18   2   1   -0.10    2.00
 -19  -2  -1    5.10    3.10
  19  -2   1   -1.00    4.30
  19   2   1    0.70    2.00
 -19   2  -1    3.00    3.20
 -20  -2  -1   51.49    7.90
  20  -2   1   46.90    7.00
 -20   2  -1   46.80   10.50
  20   2   1   44.70    5.20
 -21  -2  -1   23.30    5.70
 -21   2  -1   13.30    7.10
  21   2   1   16.50    3.30
 -21  -3   1   14.10    5.20
 -21   3   1   11.30    7.50
 -20  -3   1   96.49    9.10
 -20   3   1   66.69   11.60
 -19  -3   1    2.10    2.80
  19   3  -1    9.20    3.30
 -19   3   1    6.90    4.70
 -18  -3   1   -1.90    2.30
  18  -3  -1    2.90    5.30
  18   3  -1    2.70    2.30
 -18   3   1    4.50    4.60
  17  -3  -1  123.49   12.80
  17  -3  -1  128.29   13.30
 -17  -3   1  152.08   10.30
 -17   3   1  140.59   15.30
  17   3  -1  126.49    9.10
 -16  -3   1   58.29    7.30
  16  -3  -1   33.30    6.90
  16  -3  -1   66.49    9.50
 -16   3   1   55.39    9.80
  16   3  -1   56.89    6.00
 -15  -3   1    2.90    3.30
  15  -3  -1   -1.30    4.00
  15  -3  -1   -4.30    4.40
 -15  -3   1    2.10    3.10
 -15   3   1    5.00    9.10
  15   3  -1    2.70    2.30
 -14  -3   1   33.50    5.60
 -14  -3   1   46.30    5.80
  14   3  -1   34.00    5.20
 -14   3   1   43.80    9.30
 -13  -3   1   73.79    6.40
 -13   3   1   96.29   13.60
  13   3  -1   75.79    6.50
  12  -3  -1  132.59   11.30
 -12  -3   1  136.89    7.30
  12   3  -1  131.09    8.60
 -12   3   1  128.29   12.60
  11  -3  -1  970.70   37.30
 -11  -3   1  968.80   30.20
  11   3  -1  997.60   33.80
 -11   3   1  968.40   41.10
 -10  -3   1    6.80    2.20
  10  -3  -1    7.00    3.30
  10   3  -1    3.60    2.20
 -10   3   1    8.70    4.40
   9  -3  -1   73.79    9.50
  -9   3   1   51.29    7.90
   9   3  -1   64.29    5.80
  -8  -3   1 1204.48   36.60
   8  -3  -1 1195.98   42.70
  -8   3   1 1175.68   45.50
   8   3  -1 1192.88   39.50
  -7  -3   1  143.59    7.20
   7  -3  -1  132.09   10.10
  -7   3   1  134.19   11.20
  -6  -3   1  459.75   17.10
   6  -3  -1  477.05   20.90
  -6   3   1  470.05   22.60
  -5  -3   1  408.76   18.30
  -5  -3   1  396.56   15.50
   5  -3  -1  394.66   18.70
  -5   3   1  392.96   19.90
  -4  -3   1   22.30    3.90
   4  -3  -1   19.10    4.30
  -4  -3   1   15.50    3.60
  -3  -3   1  341.57   16.80
  -3  -3   1  375.66   15.30
   3  -3  -1  337.17   16.40
  -3   3   1  358.76   17.90
  -3   3   1  355.96   13.80
   2  -3  -1   19.30    3.60
  -2  -3   1   25.20    3.90
  -2  -3   1   30.40    2.30
  -2  -3   1   27.10    4.90
  -2   3   1   28.70    2.20
  -2   3   1   24.50    6.30
  -1  -3   1  177.78    7.70
  -1  -3   1  173.98   11.20
   1  -3  -1  180.28   10.60
  -1   3   1  162.88   10.80
   0  -3   1 1417.06   47.00
   0  -3  -1 1351.86   45.10
   0   3   1 1330.87   45.80
   0   3  -1 1317.37   49.30
  -1  -3  -1  888.51   31.10
  -1  -3  -1  856.21   25.70
   1  -3   1  899.81   33.20
  -1   3  -1  818.92   33.20
  -1   3  -1  882.01   26.20
   1   3   1  880.21   31.70
   2  -3   1    4.10    2.90
  -2  -3  -1    2.30    1.80
  -2   3  -1    2.20    1.50
  -2   3  -1    1.90    1.90
  -3  -3  -1  792.02   28.00
   3  -3   1  792.82   31.00
  -3  -3  -1  745.83   26.30
  -3   3  -1  789.72   31.60
  -4  -3  -1   26.50    3.70
  -4  -3  -1   26.10    4.30
   5  -3   1   66.59    7.30
  -5  -3  -1   64.49    5.70
  -5  -3  -1   67.79    4.70
  -5   3  -1   68.39    8.00
   6  -3   1  627.24   26.10
  -6  -3  -1  589.84   22.40
  -6  -3  -1  573.44   19.20
  -6   3  -1  548.85   26.60
  -7  -3  -1   22.10    3.80
  -7  -3  -1   22.30    2.50
   7  -3   1   16.70    4.10
  -7   3  -1   13.00    4.00
  -8  -3  -1  305.77   14.10
   8  -3   1  340.47   17.90
  -8  -3  -1  305.77   10.60
  -8   3  -1  334.77   19.50
   9  -3   1   13.40    3.80
  -9  -3  -1   14.20    2.00
  -9   3  -1   30.90    7.60
 -10  -3  -1    9.10    2.30
  10  -3   1   14.50    5.20
 -10   3  -1   17.60    5.70
  11  -3   1  395.86   20.20
 -11  -3  -1  342.57   12.90
 -11  -3  -1  384.26   14.20
 -11   3  -1  378.86   22.30
 -12  -3  -1    0.40    2.40
  12  -3   1    0.40    2.60
 -12   3  -1   -0.20    2.70
 -13  -3  -1   21.60    4.10
 -13   3  -1   21.90    6.60
 -14  -3  -1    2.20    2.30
 -14   3  -1    1.90    3.20
 -15  -3  -1   22.80    4.10
  15  -3   1   20.30    6.60
 -15   3  -1   53.89   12.20
  16  -3   1   -2.30    3.80
 -16  -3  -1   -0.40    1.70
  16  -3   1   -1.40    5.10
 -16   3  -1   -0.60    3.40
 -17  -3  -1    2.30    2.20
  17  -3   1    3.90    5.20
  17  -3   1   -3.50    5.30
 -17   3  -1    9.60    4.80
 -18  -3  -1   34.70    5.60
  18  -3   1   37.70    9.20
 -18   3  -1   31.80    9.40
 -19  -3  -1   12.90    3.80
 -19   3  -1    9.60    5.60
 -20  -3  -1   -0.30    2.70
 -20   3  -1   -1.20    5.50
 -19  -4   1   52.59    7.40
 -19   4   1   62.59   12.60
 -18  -4   1   26.30    5.20
 -18   4   1   24.50    9.00
 -17  -4   1  120.59    9.40
 -17   4   1   83.69   14.10
 -16  -4   1  185.78   10.30
 -16  -4   1  200.68   11.70
 -16   4   1  185.48   17.80
 -15  -4   1   35.80    5.80
  15  -4  -1   24.60    6.50
 -15  -4   1   53.29    6.00
 -15   4   1   44.30   10.00
  14  -4  -1   -5.40    3.10
 -14  -4   1    2.30    3.10
 -14   4   1    1.00    4.10
  13  -4  -1   -3.90    3.30
 -13  -4   1    4.60    2.70
 -13   4   1   -3.80    2.10
  12  -4  -1    5.80    4.70
 -12  -4   1    7.00    2.50
 -12   4   1    8.40    5.70
 -11  -4   1   33.90    3.90
 -11   4   1   31.10    7.20
 -10  -4   1   91.49    8.70
 -10  -4   1   87.19    5.80
 -10   4   1  101.19   11.90
  -9  -4   1  359.16   14.10
  -9  -4   1  355.06   18.60
  -9   4   1  363.06   22.40
  -8  -4   1 1281.17   40.60
   8  -4  -1 1182.38   46.40
  -8  -4   1 1346.17   46.70
  -8   4   1 1286.77   50.59
   7  -4  -1  143.39   11.40
  -7  -4   1  122.69   10.20
  -7  -4   1  138.49    8.20
  -7   4   1  131.09   12.50
  -6  -4   1    0.10    2.10
  -6  -4   1    3.20    1.90
   6  -4  -1    1.80    2.00
  -6   4   1    0.30    2.70
  -5  -4   1  501.15   20.20
  -5  -4   1  494.95   23.20
   5  -4  -1  530.95   24.00
  -5   4   1  495.55   19.90
  -5   4   1  484.65   25.40
  -4  -4   1   66.19    3.30
  -4  -4   1   55.29    5.90
   4  -4  -1   73.99    7.90
  -4  -4   1   70.49    7.50
  -4   4   1   41.50    7.30
  -4   4   1   61.19    4.80
   3  -4  -1   30.50    5.90
  -3  -4   1   31.60    3.20
  -3  -4   1   24.40    4.90
  -3  -4   1   22.20    4.10
  -3   4   1   31.40    6.60
  -2  -4   1   31.50    5.00
  -2  -4   1   24.60    5.00
   2  -4  -1   28.40    5.70
  -2   4   1   23.60    5.50
  -1  -4   1    7.90    3.00
   1  -4  -1   14.00    4.00
  -1   4   1    9.90    3.60
   0  -4   1  445.66   22.30
   0  -4  -1  462.95   21.40
   0   4  -1  476.65   23.40
   0   4   1  474.95   22.50
  -1  -4  -1    9.60    3.10
   1  -4   1    9.40    3.60
  -1   4  -1   10.30    4.10
   1   4   1    7.40    3.30
  -2  -4  -1   38.20    5.80
  -2  -4  -1   41.90    2.50
   2  -4   1   32.90    5.70
  -2   4  -1   26.50    5.40
  -3  -4  -1  852.41   30.40
  -3  -4  -1  895.81   32.40
   3  -4   1  827.02   34.80
  -3   4  -1  847.82   28.10
  -3   4  -1  806.02   35.90
   4  -4   1  471.45   25.00
  -4  -4  -1  439.66   18.30
  -4  -4  -1  470.55   20.40
  -4   4  -1  470.55   18.80
  -4   4  -1  425.86   23.90
  -5  -4  -1   -1.70    1.40
   5  -4   1    3.70    2.90
  -5   4  -1    2.30    3.00
  -6  -4  -1   91.09    7.70
   6  -4   1  102.39   10.10
  -6  -4  -1   97.79    6.70
  -6   4  -1  105.59   11.30
  -7  -4  -1   53.79    6.00
  -7  -4  -1   50.09    4.40
   7  -4   1   35.90    6.40
  -7   4  -1   51.19    9.50
   8  -4   1   21.20    5.00
  -8  -4  -1   31.30    5.10
  -8   4  -1   20.00    5.10
  -9  -4  -1   38.90    3.50
   9  -4   1   38.00    6.50
  -9  -4  -1   43.80    6.10
  -9   4  -1   28.40    6.60
 -10  -4  -1   15.20    3.80
 -10  -4  -1   13.80    2.40
 -10   4  -1   16.50    6.40
 -11  -4  -1  104.59    5.30
 -11  -4  -1   96.49    8.10
 -11   4  -1  112.39   15.20
 -12  -4  -1    5.40    2.70
 -12  -4  -1    4.10    2.50
  12  -4   1    8.30    4.70
 -12   4  -1    8.50    5.50
 -13  -4  -1   25.70    3.60
 -13  -4  -1   21.80    4.60
 -13  -4  -1   25.40    4.10
 -13   4  -1   23.50    7.60
 -14  -4  -1  117.39    7.60
  14  -4   1  116.29   12.50
 -14  -4  -1  121.79    8.90
 -14   4  -1  120.69   17.10
 -15  -4  -1    0.70    2.20
 -15  -4  -1    2.00    1.80
  15  -4   1    6.80    5.70
 -15   4  -1   -3.20    2.80
 -16  -4  -1   45.40    6.20
 -16  -4  -1   51.19    5.10
 -16   4  -1   41.90   10.80
 -17  -4  -1   11.60    3.40
 -17  -4  -1   12.60    3.10
 -17   4  -1    6.30    5.90
 -18  -4  -1    7.30    2.90
 -18  -4  -1   11.20    3.30
 -18   4  -1   12.20    5.70
 -19  -4  -1   63.19    6.40
 -19   4  -1   55.29   17.60
 -18  -5   1   -6.40    3.20
 -18  -5   1    2.50    3.10
 -18   5   1   -0.50    6.20
 -17  -5   1   10.70    5.00
 -17  -5   1    7.80    3.40
 -17  -5   1    9.30    4.30
 -17   5   1    7.90    8.40
 -16  -5   1   10.70    4.30
 -16  -5   1    9.00    4.40
 -16  -5   1   13.30    4.20
 -16   5   1    1.60    5.10
 -15  -5   1  172.48   14.00
 -15  -5   1  195.88    9.80
 -15   5   1  170.78   19.00
 -14  -5   1    7.40    3.30
 -14  -5   1    2.70    2.70
 -14   5   1   -1.90    3.10
 -13  -5   1    9.50    3.90
 -13  -5   1   13.60    3.10
 -13   5   1   12.10    5.30
 -12  -5   1   12.00    4.50
 -12  -5   1   18.70    3.40
  12  -5  -1   14.90    5.80
 -12   5   1   21.80    8.20
  11  -5  -1    6.50    4.90
 -11  -5   1    3.90    3.50
 -11  -5   1    9.10    2.70
 -11   5   1    6.80    5.00
 -10  -5   1   16.10    8.70
 -10  -5   1   28.70    4.10
 -10   5   1   22.60    7.50
  -9  -5   1    1.00    1.90
  -9  -5   1   -4.30    2.60
  -9   5   1   -1.80    1.60
  -9   5   1    3.40    3.40
  -8  -5   1    0.70    2.00
  -8  -5   1    8.40    2.80
   8  -5  -1    0.10    2.30
  -8   5   1    2.90    3.40
  -8   5   1   11.20    3.80
   7  -5  -1   69.09   10.30
  -7  -5   1   66.49    6.40
  -7  -5   1   65.89    8.10
  -7   5   1   74.69   12.60
  -7   5   1   65.69    6.60
  -6  -5   1  627.14   20.30
   6  -5  -1  670.03   30.40
  -6  -5   1  608.14   29.10
  -6  -5   1  587.24   24.60
  -6   5   1  675.83   27.50
  -6   5   1  638.14   32.80
   5  -5  -1  363.66   20.90
  -5  -5   1  371.56   22.50
  -5  -5   1  369.36   12.90
  -5  -5   1  355.36   17.50
  -5   5   1  352.76   13.30
  -5   5   1  402.36   23.70
  -5   5   1  372.26   13.50
  -4  -5   1   39.10   12.60
   4  -5  -1   31.10    6.80
  -4  -5   1   29.50    2.90
  -4  -5   1   28.80    5.50
  -4   5   1   24.10    6.50
  -3  -5   1  172.68   11.80
  -3  -5   1  148.99   15.00
   3  -5  -1  165.58   13.20
  -3   5   1  167.98   14.30
  -2  -5   1   -2.70    1.80
   2  -5  -1   -1.10    2.00
  -2  -5   1    1.40    2.30
  -2   5   1   -1.00    2.20
  -1  -5   1  156.88   11.70
   1  -5  -1  163.48   12.40
  -1  -5   1  164.98   13.20
  -1   5   1  139.99   12.90
   0  -5  -1   57.39    9.40
   0  -5   1   45.20    7.80
   0   5   1   48.20    8.60
  -1  -5  -1    6.60    2.90
   1  -5   1   10.80    4.30
  -1   5  -1    8.20    4.10
   2  -5   1    5.00    4.10
  -2  -5  -1    2.90    2.80
  -2   5  -1    2.60    3.00
  -3  -5  -1   35.70    5.50
  -3  -5  -1   35.50    6.10
   3  -5   1   35.10    7.20
  -3   5  -1   55.89   10.30
  -4  -5  -1  172.98   12.10
  -4  -5  -1  151.88   10.30
   4  -5   1  159.78   13.80
  -4   5  -1  163.98   14.90
  -4   5  -1  161.68    7.20
  -4   5  -1  164.18    7.30
  -5  -5  -1  287.27   16.30
  -5  -5  -1  295.27   14.50
   5  -5   1  289.67   18.70
  -5   5  -1  270.27   20.10
  -5   5  -1  288.27   13.40
  -6  -5  -1   -0.60    1.90
  -6  -5  -1    0.40    1.80
  -6   5  -1    2.80    2.20
  -6   5  -1    1.90    2.50
  -7  -5  -1   -1.00    1.40
  -7  -5  -1    0.80    2.00
  -7   5  -1   -1.40    2.30
  -8  -5  -1   89.19    8.50
  -8  -5  -1   96.49    6.50
  -8   5  -1  100.39   15.30
  -9  -5  -1    3.80    2.10
  -9  -5  -1    5.50    3.20
  -9   5  -1    2.70    4.10
 -10  -5  -1    6.50    2.10
 -10  -5  -1    4.90    2.60
  10  -5   1    0.90    3.10
 -10   5  -1    6.20    4.90
  11  -5   1   18.30    6.20
 -11  -5  -1   46.90    6.90
 -11  -5  -1   34.00    3.50
 -11   5  -1   41.80   10.00
 -12  -5  -1   43.00    4.30
 -12  -5  -1   38.60    6.30
  12  -5   1   30.60    7.00
 -12   5  -1   41.70   10.20
 -13  -5  -1  226.28    9.80
 -13  -5  -1  201.88   12.80
 -13   5  -1  234.78   20.90
 -14  -5  -1   31.20    4.70
 -14  -5  -1   23.00    3.50
 -14  -5  -1   37.50    5.90
 -14   5  -1   21.50    6.90
 -15  -5  -1   -0.80    2.10
 -15  -5  -1   -1.90    1.90
 -15   5  -1   -3.60    2.10
 -16  -5  -1   27.20    4.60
 -16  -5  -1   33.50    5.90
 -16   5  -1   20.10    8.00
 -17  -5  -1    3.60    2.50
 -17  -5  -1   -1.20    2.30
 -17   5  -1    6.40    5.30
 -15  -6   1    4.40    3.10
 -15  -6   1   -4.50    3.70
 -15   6   1    1.20    5.10
 -15   6   1    3.80    4.20
 -14  -6   1    4.00    2.70
 -14  -6   1   -2.30    3.70
 -14   6   1   21.60    7.10
 -14   6   1   -2.00    3.30
 -13  -6   1    3.90    3.70
 -13  -6   1    4.90    2.60
 -13   6   1    1.20    4.00
 -13   6   1   11.30    5.70
 -12  -6   1  298.87   12.80
 -12  -6   1  288.67   19.20
 -12   6   1  288.17   18.50
 -12   6   1  293.47   24.40
 -11  -6   1  166.48   14.50
 -11  -6   1  178.98    9.70
 -11   6   1  196.48   14.50
 -11   6   1  185.68   19.00
 -10  -6   1   14.80    5.10
 -10  -6   1   19.20    4.00
 -10  -6   1   20.00    3.30
 -10   6   1   20.00    4.70
 -10   6   1   11.40    5.40
  -9  -6   1   -0.40    3.00
  -9  -6   1    3.30    2.60
   9  -6  -1   -0.50    3.20
  -9  -6   1    2.70    1.40
  -9   6   1   -2.90    1.80
  -9   6   1    1.50    3.50
  -8  -6   1   10.80    3.40
  -8  -6   1   21.50    5.90
   8  -6  -1    4.60    3.80
  -8   6   1    7.70    3.90
  -8   6   1   12.60    3.40
  -7  -6   1    0.40    2.10
   7  -6  -1   -0.90    2.30
  -7  -6   1   -1.40    2.60
  -7  -6   1    2.10    1.20
  -7   6   1    0.80    3.10
  -6  -6   1   40.70    6.20
   6  -6  -1   25.50    6.50
  -6  -6   1   39.40    7.40
  -6   6   1   42.40   10.60
  -5  -6   1  142.69   13.10
   5  -6  -1  144.59   13.80
  -5  -6   1  151.98   11.20
  -5   6   1  122.99   19.20
  -4  -6   1   -0.30    2.70
  -4  -6   1    8.90    3.90
   4  -6  -1    3.10    4.00
  -4   6   1    8.40    4.80
  -3  -6   1  802.62   33.40
  -3  -6   1  802.02   36.60
   3  -6  -1  789.82   35.80
  -3   6   1  816.42   39.50
  -2  -6   1    2.20    3.00
   2  -6  -1   -1.70    2.30
  -2  -6   1    0.00    2.60
  -2   6   1    4.00    3.80
   1  -6  -1   96.29   10.70
  -1  -6   1  106.59   10.60
  -1  -6   1   87.49   10.80
  -1   6   1  111.79   12.40
   0  -6   1  450.15   25.70
   0  -6   1  471.75   24.20
   0  -6  -1  433.16   23.60
  -1  -6  -1  160.08   13.30
   1  -6   1  166.58   14.90
  -2  -6  -1    2.40    3.20
  -2  -6  -1   -2.20    1.50
   2  -6   1   -2.70    2.00
  -2   6  -1    6.20    3.90
  -3  -6  -1   94.29    8.90
  -3  -6  -1   84.99    9.60
   3  -6   1   88.89   13.00
  -3   6  -1   76.49   12.20
  -4  -6  -1   83.89    9.40
   4  -6   1  100.19   12.00
  -4  -6  -1  105.39    9.20
  -4   6  -1  128.39   24.10
  -5  -6  -1   40.40    7.80
  -5  -6  -1   32.20    6.00
   5  -6   1   34.70   10.50
  -5   6  -1   31.40    9.30
  -6  -6  -1   45.20    7.30
   6  -6   1   22.30    6.10
  -6  -6  -1   44.60    6.40
  -6   6  -1   36.60    9.60
  -7  -6  -1   12.30    3.50
   7  -6   1    9.80    5.70
  -7  -6  -1   10.90    4.50
  -7   6  -1   12.20    3.90
  -7   6  -1    9.00    6.30
  -7   6  -1    9.70    3.50
  -8  -6  -1  105.49    9.90
  -8  -6  -1  102.39    7.70
   8  -6   1  103.29   14.70
  -8   6  -1   88.99   14.30
  -8   6  -1  103.99    8.40
  -8   6  -1  104.59    8.70
  -9  -6  -1   48.50    5.10
  -9   6  -1   60.29    8.50
  -9   6  -1   46.60   10.00
  -9   6  -1   49.30    7.30
 -10  -6  -1   34.80    4.50
 -10  -6  -1   41.40    7.20
 -10   6  -1   27.50    6.20
 -10   6  -1   39.10   11.70
 -11  -6  -1  101.79    9.40
 -11  -6  -1  113.49    6.30
 -11   6  -1   87.49   14.30
 -12  -6  -1   30.80    6.00
 -12  -6  -1   23.70    3.20
 -12   6  -1   13.70    6.40
 -13  -6  -1   66.89    8.30
 -13  -6  -1   53.89    4.70
 -13   6  -1   67.09   14.50
 -14  -6  -1   14.30    3.70
 -14  -6  -1   15.70    4.10
 -14   6  -1   11.70    8.00
 -15  -6  -1   -0.30    2.50
 -15  -6  -1   -6.10    2.20
 -15   6  -1    6.00    6.10
 -12  -7   1    3.10    2.40
 -12  -7   1    7.40    3.10
 -12  -7   1   12.90    5.90
 -12   7   1   10.00    4.50
 -12   7   1   15.00    7.20
 -12   7   1    8.50    4.60
 -11  -7   1   15.00    3.70
 -11  -7   1   15.30    6.10
 -11  -7   1   15.30    2.90
 -11   7   1   19.60    4.80
 -11   7   1   10.70    7.90
 -11   7   1   17.20    4.10
 -10  -7   1   24.80    6.60
 -10  -7   1   17.30    5.00
 -10   7   1   27.60   10.40
  -9  -7   1   70.19   10.90
  -9   7   1   69.59   13.30
  -8  -7   1   99.09   13.40
  -8   7   1   79.49   14.30
  -7  -7   1    4.80    3.40
  -7  -7   1   -3.90    3.10
  -7   7   1   -1.00    4.50
  -6  -7   1  118.79   10.50
  -6  -7   1  117.19   13.00
  -6   7   1  113.29   17.40
  -5  -7   1   79.09   11.80
  -5  -7   1   76.59    8.60
  -5   7   1   45.90    9.80
  -4  -7   1    1.10    3.20
   4  -7  -1    3.10    4.20
  -4  -7   1    7.30    5.50
  -4   7   1    2.20    4.00
  -3  -7   1  228.48   16.00
   3  -7  -1  229.88   18.30
  -3   7   1  217.58   19.80
  -2  -7   1   -0.10    2.90
   2  -7  -1    8.50    5.30
  -2  -7   1    1.10    4.40
  -2   7   1    1.80    4.40
   1  -7  -1   -2.40    3.40
  -1  -7   1    1.20    3.60
  -1  -7   1   -0.20    3.50
   0  -7   1   14.70    6.20
   0  -7  -1    7.00    4.60
   0  -7   1   11.50    4.30
   0  -7  -1   13.50    6.30
  -1  -7  -1   -1.80    2.30
  -1  -7  -1   -5.20    2.40
   1  -7   1    2.70    3.70
   1  -7   1    0.90    3.20
  -2  -7  -1   -3.40    3.10
   2  -7   1    4.40    3.90
   2  -7   1    6.20    4.10
  -2  -7  -1    2.00    4.10
  -3  -7  -1    5.10    3.60
  -3  -7  -1    1.20    2.50
  -4  -7  -1  147.29   12.90
  -4  -7  -1  119.59   11.10
  -4   7  -1  172.28   17.90
  -5  -7  -1   16.90    6.10
  -5  -7  -1   13.00    4.60
  -5   7  -1   10.50    7.30
  -6  -7  -1   27.30    6.10
  -6  -7  -1   27.10    5.70
  -6   7  -1   17.70    8.60
  -7  -7  -1    4.60    3.70
  -7  -7  -1    7.00    3.00
  -7   7  -1   -0.70    4.70
  -8  -7  -1   89.19    7.90
  -8  -7  -1   92.69   10.10
  -8   7  -1  111.79   18.40
  -9  -7  -1   28.20    4.90
  -9  -7  -1   28.70    6.30
  -9   7  -1   52.19   13.50
 -10  -7  -1    7.50    2.90
 -10  -7  -1    5.90    4.40
 -10   7  -1   -7.20    7.60
 -10   7  -1   11.30    4.50
 -10   7  -1   14.40    3.90
 -11  -7  -1   24.90    3.90
 -11  -7  -1   26.00    6.30
 -11   7  -1   22.40    5.70
 -11   7  -1   21.40    9.20
 -11   7  -1   25.90    5.70
 -12  -7  -1    1.80    3.90
 -12  -7  -1    6.40    2.60
 -12   7  -1    6.10    4.30
 -12   7  -1    0.60    4.90
 -12   7  -1   -5.00    6.40
  -7  -8   1  191.38   13.80
  -7   8   1  197.28   21.60
  -6  -8   1    4.30    3.70
  -5  -8   1   21.70    5.60
  -5   8   1   35.20   10.30
  -4  -8   1   15.60    5.10
  -3  -8   1   10.80    4.30
  -2  -8   1   84.39   11.90
   2  -8  -1   79.49   13.20
  -1  -8   1   -3.90    3.00
   1  -8  -1    3.50    3.40
   0  -8   1   -0.40    3.20
   0  -8  -1    5.20    2.90
  -1  -8  -1   23.40    6.50
   1  -8   1   25.50    7.80
  -2  -8  -1   22.20    6.40
   2  -8   1   35.70    8.80
   3  -8   1   42.40    9.00
  -3  -8  -1   45.80    8.10
   4  -8   1   47.80   13.40
  -4  -8  -1   23.50    5.60
  -5  -8  -1    5.70    4.60
   5  -8   1    4.80    4.30
  -6  -8  -1    3.80    3.10
  -6  -8  -1   -5.70    3.60
 -22   0   2   24.60    6.80
  22   0  -2   26.20    5.50
  21   0  -2   46.40    7.00
 -21   0   2   50.89    9.00
  20   0  -2   25.10    5.40
 -20   0   2   41.20    7.90
 -19   0   2    9.00    5.20
 -18   0   2    2.80    3.30
  18   0  -2    7.10    2.60
 -17   0   2  329.87   19.10
  17   0  -2  359.56   14.80
 -16   0   2   68.69    8.10
  16   0  -2   78.19    6.30
 -15   0   2   64.19    7.70
 -14   0   2  316.47   16.60
  14   0  -2  326.37   13.10
 -13   0   2  117.09    9.20
  13   0  -2  120.89    7.20
  12   0  -2  451.45   16.00
 -12   0   2  423.26   18.90
 -11   0   2  297.17   14.30
  11   0  -2  302.07   11.80
  10   0  -2  107.09    6.20
 -10   0   2  129.59    8.30
   9   0  -2  166.38    7.70
  -9   0   2  165.78    9.40
  -8   0   2 1273.97   40.10
  -8   0   2 1234.08   39.30
   8   0  -2 1311.07   38.20
  -7   0   2  227.08   10.70
  -7   0   2  229.98   10.30
   7   0  -2  242.58    9.20
  -6   0   2  529.45   17.80
  -6   0   2  504.75   17.20
   6   0  -2  504.15   16.50
  -5   0   2 3489.65  105.59
  -5   0   2 3947.51  106.89
   4   0  -2  768.72   22.50
  -4   0   2  734.83   22.70
  -3   0   2  922.61   27.60
   3   0  -2  966.20   27.70
  -2   0   2 4225.88  136.89
   2   0  -2 4630.84  137.89
   1   0  -2 1004.40   28.00
  -1   0   2  975.40   27.80
   1   0  -2  974.30   29.90
  -1   0   2  901.51   29.80
   1   0   2 4474.35  138.79
  -1   0  -2 4420.66  138.89
   2   0   2  449.36   14.30
  -2   0  -2  473.45   15.10
   2   0   2  461.15   15.00
   3   0   2 2973.70   84.79
  -3   0  -2 2940.21   85.09
  -4   0  -2  311.97   12.00
   4   0   2  338.77   11.70
   5   0   2   31.10    3.10
  -5   0  -2   26.50    3.10
  -6   0  -2  485.25   18.00
   6   0   2  501.95   17.00
   7   0   2  421.66   15.20
  -7   0  -2  423.06   16.50
   8   0   2  105.19    6.00
  -8   0  -2   97.19    6.70
   8   0   2   91.59    6.30
   9   0   2   67.29    5.40
  -9   0  -2   72.59    6.00
   9   0   2   69.79    5.80
  10   0   2  572.04   20.30
 -10   0  -2  580.34   22.70
  10   0   2  564.74   19.30
  11   0   2    3.30    2.80
 -11   0  -2    1.00    1.80
 -12   0  -2   83.49    7.70
  12   0   2  102.79    6.60
 -13   0  -2   11.30    3.80
  13   0   2   10.40    3.10
  14   0   2   84.99    6.10
 -14   0  -2   74.59    8.00
 -15   0  -2    2.10    2.50
  15   0   2    3.70    2.60
 -16   0  -2  133.69   11.10
  16   0   2  136.69    7.40
  17   0   2  175.28    8.50
 -17   0  -2  154.78   12.70
 -18   0  -2   -2.00    2.40
 -19   0  -2   46.40    8.00
  19   0   2   32.40    4.20
  20   0   2   29.00    4.10
 -20   0  -2   26.60    6.50
  21   0   2   42.30    5.00
 -22  -1   2  110.79   11.90
  22   1  -2  103.69    9.40
 -22   1   2   90.69   13.70
  21  -1  -2   39.70    5.70
 -21  -1   2   35.50    7.10
 -21   1   2   33.10    8.00
 -20  -1   2   70.69   15.70
  20  -1  -2   78.79    7.70
 -20   1   2   76.99   12.30
  19  -1  -2    0.40    2.90
 -19  -1   2    4.20    3.40
 -19   1   2    4.40    4.60
  19   1  -2    8.30    3.00
 -18  -1   2  119.79   10.70
 -18   1   2  116.79   12.80
  18   1  -2  122.99    8.40
 -17  -1   2   86.89    8.70
 -17   1   2   86.69   12.20
  17   1  -2   84.19    6.80
  16  -1  -2   48.80    5.90
 -16  -1   2   42.30    6.40
 -16   1   2   37.40    7.00
  15  -1  -2   15.50    4.40
 -15  -1   2   16.80    4.50
  15   1  -2   11.00    3.00
 -15   1   2   24.20    5.90
  14  -1  -2  368.06   15.80
 -14  -1   2  354.86   17.00
  14   1  -2  355.06   14.40
 -14   1   2  375.76   19.80
 -13  -1   2   49.50    6.30
  13  -1  -2   39.50    5.70
 -13   1   2   54.49    7.80
  13   1  -2   50.39    4.80
  12  -1  -2   30.40    5.20
 -12  -1   2   23.90    4.50
 -12  -1   2   25.30    4.40
 -12   1   2   20.80    4.90
  12   1  -2   23.30    3.40
  11  -1  -2   33.40    4.70
  11  -1  -2   39.50    5.60
 -11  -1   2   50.19    5.30
 -11  -1   2   47.50    5.70
  11   1  -2   45.00    4.10
 -11   1   2   46.60    6.80
  10  -1  -2   41.60    5.30
  10  -1  -2   58.49    6.70
 -10  -1   2   64.09    6.00
 -10   1   2   61.89    6.50
  10   1  -2   60.39    4.40
   9  -1  -2   24.80    4.40
   9  -1  -2   22.40    3.80
  -9  -1   2   29.30    4.00
   9   1  -2   29.80    3.30
  -9   1   2   21.00    4.00
   8  -1  -2  462.85   17.70
  -8  -1   2  456.05   15.70
   8  -1  -2  484.65   18.50
   8   1  -2  461.65   15.90
  -8   1   2  454.75   18.90
  -7  -1   2  708.93   21.70
   7  -1  -2  699.03   23.80
   7  -1  -2  693.13   24.30
  -7   1   2  651.93   24.90
   7   1  -2  710.43   22.30
   6  -1  -2 2023.80   60.39
  -6  -1   2 2050.99   58.09
   6  -1  -2 2074.29   59.89
   6   1  -2 1949.51   60.19
  -6   1   2 1969.20   61.29
   5  -1  -2  268.97   10.90
  -5  -1   2  261.67    9.10
   5  -1  -2  259.47   10.50
   5   1  -2  239.88    9.60
  -5   1   2  249.18   11.20
   4  -1  -2 2909.81   84.99
   4  -1  -2 3026.90   85.69
  -4  -1   2 3003.50   84.19
   4   1  -2 2883.71   84.89
  -4   1   2 2914.61   86.19
  -3   1   2 9490.45  288.27
   3   1  -2 9827.52  287.37
   2  -1  -2 5897.91  181.18
  -2  -1   2 5899.91  178.98
   2   1  -2 6037.70  179.48
   1  -1  -2   33.70    3.20
   1  -1  -2   42.60    3.10
  -1  -1   2   55.89    5.10
   1   1  -2   37.90    3.20
   1   1  -2   58.29    5.10
  -1   1   2   37.20    3.20
  -1   1   2   37.20    3.00
   0  -1  -2  168.18    6.90
   0  -1  -2  150.58    5.80
   0  -1   2  161.68    8.10
   0  -1   2  156.78    7.50
   0  -1   2  147.59    7.10
   0   1   2  154.48    6.10
   0   1  -2  155.28    7.30
   1  -1   2 3785.72  109.19
  -1   1  -2 3893.11  109.49
  -1   1  -2 3649.83  108.39
   1   1   2 3632.14  105.39
  -2  -1  -2 2528.25   69.69
   2  -1   2 2464.55   74.39
  -2   1  -2 2469.45   74.69
   3  -1   2 1856.41   55.19
  -3   1  -2 1712.33   55.19
  -4  -1  -2  171.18    5.60
   4  -1   2  173.48    9.40
  -4   1  -2  163.08    9.30
  -5  -1  -2 1194.18   33.80
   5  -1   2 1171.08   37.90
  -5   1  -2 1156.18   38.70
   5   1   2 1107.39   32.80
  -6  -1  -2  728.23   22.40
   6  -1   2  737.13   26.10
   6   1   2  708.43   21.00
  -6   1  -2  729.73   26.90
  -7  -1  -2  265.17   10.00
   7  -1   2  268.27   12.60
   7   1   2  257.27    8.30
  -7   1  -2  255.57   13.40
   8  -1   2  265.27   12.50
  -8  -1  -2  258.97   10.30
  -8   1  -2  231.58   15.70
   8   1   2  236.28    8.10
   9  -1   2   -1.40    1.70
  -9  -1  -2   -1.70    0.90
   9   1   2   -1.00    0.90
  -9   1  -2    0.40    1.70
  10  -1   2  299.67   14.20
 -10  -1  -2  288.57   12.60
 -10   1  -2  309.37   16.10
  10   1   2  291.17    9.90
  11  -1   2  224.78   12.20
 -11  -1  -2  223.78   11.10
  11   1   2  226.08    8.30
 -11   1  -2  233.38   14.20
  12  -1   2   19.80    5.10
  12  -1   2   26.30    4.90
 -12  -1  -2   23.00    4.00
  12   1   2   23.80    2.70
 -12   1  -2   18.00    4.70
 -13  -1  -2    7.40    2.90
  13  -1   2    4.20    4.00
  13  -1   2    8.90    4.20
  13   1   2    4.60    1.70
 -13   1  -2    7.60    3.40
  14  -1   2    7.20    4.40
  14  -1   2    2.70    4.10
 -14  -1  -2   -0.90    1.50
 -14   1  -2    2.30    2.60
  14   1   2    3.50    1.70
  15  -1   2  123.49   10.20
 -15  -1  -2  125.49    9.40
  15  -1   2   93.19   10.50
  15   1   2  121.79    6.20
 -15   1  -2   94.89   10.30
 -16  -1  -2   88.79    8.30
  16  -1   2   78.29    8.10
  16   1   2   80.19    5.30
 -16   1  -2   90.69    9.80
 -17  -1  -2   73.79    7.80
  17  -1   2   69.29    7.40
  17   1   2   62.79    4.90
 -17   1  -2   59.59    9.90
  18  -1   2    7.90    3.50
 -18  -1  -2   13.20    4.10
  18   1   2    8.80    2.40
 -18   1  -2    3.30    3.70
 -19  -1  -2   11.90    4.20
  19   1   2    9.90    2.50
 -20  -1  -2   31.60    6.80
 -20   1  -2   21.60    6.70
  20   1   2   17.50    3.60
 -21  -1  -2   15.50    5.30
  21  -1   2   24.80    4.60
 -21   1  -2   17.80    6.20
  21   1   2   23.60    4.10
 -22  -2   2    4.90    4.60
 -22   2   2    5.90    4.00
 -21  -2   2   40.90    7.60
 -21   2   2   38.70    9.40
  21   2  -2   24.40    5.60
 -20  -2   2    5.00    3.60
 -20   2   2    0.50    3.80
  20   2  -2    4.10    2.90
 -19  -2   2  144.79   11.70
  19  -2  -2  134.29   11.10
 -19   2   2  128.09   14.00
  19   2  -2  148.79   10.00
 -18  -2   2   -0.70    2.70
  18  -2  -2    0.60    5.20
 -18   2   2    4.90    3.80
  18   2  -2    2.70    2.30
 -17  -2   2    8.10    4.00
  17  -2  -2    4.60    4.20
  17   2  -2    9.50    3.50
 -17   2   2    6.90    4.20
 -16  -2   2  113.79    9.60
  16   2  -2  129.09    8.70
 -16   2   2  136.49   13.00
  15  -2  -2   -3.00    3.00
 -15  -2   2   -0.10    3.30
  15  -2  -2   -2.90    1.60
  15   2  -2   -0.40    1.70
 -15   2   2    0.00    2.10
 -14  -2   2   38.10    6.10
  14  -2  -2   33.40    6.80
  14  -2  -2   32.30    6.10
 -14  -2   2   38.70    5.70
 -14   2   2   27.40    6.30
  14   2  -2   47.20    5.20
 -13  -2   2   -0.60    3.20
  13  -2  -2   -3.20    4.50
  13  -2  -2    6.70    4.20
 -13  -2   2   -0.70    3.30
 -13   2   2    4.00    3.40
  13   2  -2    0.50    1.90
  12  -2  -2  504.85   21.00
  12  -2  -2  480.15   21.60
 -12  -2   2  489.35   18.00
  12   2  -2  510.55   19.20
 -12   2   2  483.85   24.10
 -11  -2   2   -2.50    2.30
  11  -2  -2   -3.40    3.50
  11   2  -2    0.50    1.60
 -11   2   2    2.90    2.60
  10  -2  -2   74.09    8.00
 -10  -2   2   68.49    5.00
  10  -2  -2   65.99    7.40
 -10   2   2   95.29    8.80
  10   2  -2   75.39    5.70
  -9  -2   2   46.50    4.50
   9  -2  -2   58.79    6.70
  -9   2   2   56.19    8.00
   9   2  -2   48.00    4.50
  -8  -2   2  478.35   16.20
   8  -2  -2  495.25   20.10
  -8   2   2  483.75   21.70
   8   2  -2  503.15   18.40
  -7  -2   2   20.10    2.70
   7  -2  -2   13.70    3.40
  -7   2   2   23.10    4.40
   7   2  -2   21.70    3.20
   6  -2  -2  513.55   20.40
  -6  -2   2  517.65   17.60
  -6   2   2  519.45   21.70
   6   2  -2  525.05   19.10
   5  -2  -2 4278.07  123.29
  -5  -2   2 3963.30  120.59
   5   2  -2 4375.96  122.39
  -5   2   2 4212.38  124.89
  -4  -2   2   14.40    2.80
   4  -2  -2    9.00    2.70
  -4   2   2    2.90    1.80
   4   2  -2   17.40    3.10
   3  -2  -2  744.63   25.80
  -3  -2   2  732.73   25.00
  -3  -2   2  765.82   25.50
  -3   2   2  721.33   26.60
  -3   2   2  767.32   25.60
   3   2  -2  769.82   25.90
   2  -2  -2  180.88   11.10
  -2  -2   2  193.78    9.40
  -2  -2   2  195.88   10.80
  -2  -2   2  210.78    8.60
  -2   2   2  207.88   10.30
  -2   2   2  196.08    8.60
  -1  -2   2  622.44   20.70
   1  -2  -2  615.14   21.30
   1  -2  -2  633.94   20.70
   1   2  -2  615.44   19.30
  -1   2   2  598.24   21.90
  -1   2   2  594.24   18.90
   0  -2  -2  227.38    8.90
   0  -2  -2  228.48    9.70
   0  -2   2  221.68   12.00
   0   2  -2  222.68    9.40
   0   2   2  233.68   10.30
   1  -2   2  138.79    9.00
  -1  -2  -2  124.39    6.40
  -1  -2  -2  130.49    5.60
  -1   2  -2  138.09    9.70
  -1   2  -2  127.49    7.10
   1   2   2  122.99    6.80
  -2  -2  -2  500.75   17.30
   2  -2   2  530.95   21.40
  -2   2  -2  529.15   22.30
   2   2   2  503.05   17.70
  -3  -2  -2   32.10    2.90
  -3  -2  -2   36.40    2.80
   3  -2   2   41.40    6.10
  -3   2  -2   45.90    6.20
  -4  -2  -2 3222.78   90.99
  -4  -2  -2 3268.37   92.19
   4  -2   2 3203.68   97.89
  -4   2  -2 3130.99   98.59
  -5  -2  -2    7.30    1.60
  -5  -2  -2    6.00    1.10
   5  -2   2    7.50    3.30
  -5   2  -2    4.60    2.70
   6  -2   2   17.80    4.20
  -6  -2  -2   23.00    1.70
  -6   2  -2   29.40    5.60
   7  -2   2  424.76   18.90
  -7  -2  -2  388.96   12.20
  -7  -2  -2  402.56   13.00
  -7   2  -2  405.86   20.00
  -8  -2  -2  270.87    9.90
   8  -2   2  283.07   15.00
  -8   2  -2  282.67   16.30
   9  -2   2   26.80    4.80
  -9  -2  -2   25.10    2.90
  -9   2  -2   24.20    5.60
  10  -2   2   66.09    7.50
 -10  -2  -2   67.19    4.60
  10   2   2   67.89    3.90
 -10   2  -2   73.29    8.30
  11  -2   2    8.50    5.10
 -11  -2  -2   10.60    2.50
 -11   2  -2   14.50    4.80
 -12  -2  -2  196.68    9.50
  12  -2   2  176.18   12.40
  12   2   2  196.18    8.00
 -12   2  -2  181.78   14.10
 -13  -2  -2    8.70    2.50
  13  -2   2    6.60    3.80
 -13   2  -2    4.60    3.70
  13   2   2    6.60    1.80
  14  -2   2  220.28   14.10
 -14  -2  -2  218.08   11.10
  14   2   2  216.38    8.90
 -14   2  -2  193.78   15.40
  15  -2   2   -1.50    1.60
  15  -2   2    0.10    4.10
  15   2   2   -1.70    1.20
 -15   2  -2   -1.10    3.30
 -16  -2  -2   45.20    6.20
 -16   2  -2   39.50    8.50
  16   2   2   47.30    3.90
  17  -2   2    3.70    4.60
 -17  -2  -2    9.80    3.30
  17   2   2    5.50    1.80
  18  -2   2   -0.50    4.80
 -18  -2  -2   10.20    3.60
  18  -2   2    4.20    4.60
 -18   2  -2   13.20    5.20
  18   2   2   12.70    2.30
  19  -2   2   15.10    5.60
 -19  -2  -2   23.70    5.10
 -19   2  -2   12.30    6.00
  20  -2   2    4.30    4.70
 -20  -2  -2    2.50    2.40
 -20   2  -2   11.60    5.90
 -21  -3   2   13.60    5.50
  21   3  -2   21.20    5.40
 -21   3   2    8.60    5.80
 -20  -3   2   59.59    8.80
 -20   3   2   64.79   12.80
  20   3  -2   80.19    8.20
 -19  -3   2   14.40    5.00
  19   3  -2   15.60    4.20
 -19   3   2   17.40    6.60
 -18  -3   2   40.70    6.70
  18  -3  -2   36.90   10.10
 -18   3   2   28.90    7.40
  18   3  -2   41.90    6.60
  17  -3  -2    1.70    5.40
  17  -3  -2    2.20    4.70
 -17  -3   2    6.90    3.90
  17   3  -2    9.30    3.10
 -17   3   2   -0.30    3.80
 -16  -3   2  119.29    9.60
  16  -3  -2   94.59   11.50
 -16  -3   2   92.49    8.00
 -16   3   2  113.39   15.70
  16   3  -2   96.89    8.20
 -15  -3   2   10.40    4.30
 -15  -3   2    7.80    4.00
  15  -3  -2   10.90    5.80
  15  -3  -2    8.20    4.70
 -15   3   2    2.60    4.00
  15   3  -2   10.90    3.40
 -14  -3   2   92.99    7.40
  14   3  -2   77.99    7.20
 -14   3   2  110.09   14.70
  13  -3  -2   -2.00    1.20
 -13  -3   2    1.30    2.90
  13  -3  -2    0.80    1.90
  13   3  -2    0.40    2.00
 -13   3   2    2.80    4.00
  12  -3  -2  108.29   10.40
 -12  -3   2  102.39    6.50
  12   3  -2  103.29    8.00
 -12   3   2  101.89   11.00
 -11  -3   2  314.77   12.20
  11  -3  -2  299.47   16.90
  11   3  -2  334.97   15.40
 -11   3   2  333.17   20.20
  10  -3  -2   37.30    7.10
 -10  -3   2   41.00    4.10
  10   3  -2   41.60    5.80
 -10   3   2   45.00    8.00
  -9  -3   2  453.45   16.00
   9  -3  -2  425.36   20.50
  -9   3   2  449.46   23.30
   9   3  -2  466.45   19.10
  -8  -3   2 2278.97   67.59
   8  -3  -2 2256.87   72.59
   8   3  -2 2286.37   70.79
  -8   3   2 2301.67   76.49
   7  -3  -2  124.49    9.80
  -7  -3   2  138.59    7.50
   7   3  -2  150.58    9.10
  -6  -3   2   84.69    5.90
   6  -3  -2   86.19    7.80
  -6   3   2   77.89    8.30
  -5  -3   2   10.60    2.60
   5  -3  -2    8.90    3.20
  -5   3   2   12.40    3.20
  -5   3   2    6.40    2.90
  -4  -3   2   25.20    4.40
   4  -3  -2   26.80    4.60
  -4  -3   2   30.00    4.40
  -4  -3   2   32.30    3.00
  -4   3   2   29.40    4.20
  -4   3   2   29.60    5.80
  -3  -3   2  157.88   10.70
  -3  -3   2  145.59    6.90
  -3  -3   2  131.09    8.50
   3  -3  -2  144.09    9.50
  -3   3   2  139.49   10.10
  -3   3   2  146.49    7.40
  -2  -3   2  333.17   15.20
  -2  -3   2  354.26   13.10
  -2  -3   2  315.27   16.80
   2  -3  -2  334.47   15.40
  -2   3   2  338.07   16.60
  -2   3   2  336.07   11.00
  -1  -3   2  147.79    7.80
  -1  -3   2  149.79   10.60
   1  -3  -2  148.09    9.10
  -1  -3   2  150.98    9.50
  -1   3   2  145.19    9.80
   0  -3  -2 1410.06   44.90
   0  -3  -2 1365.76   42.10
   0  -3   2 1344.47   48.10
   0   3  -2 1446.76   48.80
   0   3   2 1367.76   46.00
   0   3  -2 1379.06   40.40
  -1  -3  -2 1376.36   41.00
  -1  -3  -2 1371.86   44.40
   1  -3   2 1379.46   48.40
   1   3   2 1455.15   46.00
  -1   3  -2 1360.56   42.50
  -1   3  -2 1347.37   48.60
   2  -3   2    6.20    3.10
  -2  -3  -2    7.80    2.30
   2   3   2    8.60    2.70
  -2   3  -2    7.10    4.00
  -2   3  -2    8.20    2.30
  -3  -3  -2    0.00    1.20
   3  -3   2   -1.30    1.90
  -3   3  -2   -0.10    1.50
  -3   3  -2   -0.60    1.70
  -4  -3  -2   59.69    4.80
  -4  -3  -2   52.69    4.20
   4  -3   2   70.19    9.40
  -5  -3  -2  196.78    8.40
  -5  -3  -2  200.98    9.70
  -5   3  -2  224.58   14.60
  -6  -3  -2  167.58    8.50
   6  -3   2  169.18   11.90
  -6  -3  -2  157.88    6.60
  -6   3  -2  163.28   12.70
   7  -3   2   67.99    8.00
  -7  -3  -2   82.69    5.50
  -7  -3  -2   75.19    3.60
  -7   3  -2   83.29    9.30
  -8  -3  -2    2.60    1.60
  -8  -3  -2    4.60    1.30
   8  -3   2    8.50    6.00
  -8   3  -2    2.30    2.40
  -9  -3  -2  208.68    9.90
   9  -3   2  223.18   14.30
  -9  -3  -2  194.48    7.20
  -9   3  -2  197.68   15.20
 -10  -3  -2  209.48    8.80
  10  -3   2  222.38   14.70
 -10  -3  -2  216.68   10.30
 -10   3  -2  229.48   16.80
 -11  -3  -2  470.55   16.00
  11  -3   2  450.75   22.80
 -11   3  -2  430.16   25.30
  12  -3   2    4.30    3.10
 -12  -3  -2    7.90    2.20
 -12   3  -2   11.30    4.60
 -13  -3  -2    5.60    2.10
 -13   3  -2    4.00    4.20
  14  -3   2   37.40    8.90
 -14  -3  -2   48.10    4.40
 -14   3  -2   35.90    7.90
  15  -3   2    7.90    4.60
 -15  -3  -2    4.20    2.10
 -15   3  -2    4.80    4.50
  16  -3   2   -1.50    4.10
 -16  -3  -2    5.80    2.20
 -16   3  -2    4.00    3.90
  17  -3   2   -1.00    4.80
  17  -3   2  -10.20    4.80
 -17  -3  -2    1.50    1.90
 -17   3  -2    0.40    2.90
 -18  -3  -2    6.90    2.20
 -18   3  -2   -2.30    3.40
 -19  -3  -2   42.20    4.70
 -19   3  -2   47.70   11.00
 -20  -4   2   -1.50    3.10
 -20   4   2    1.20    4.80
 -19  -4   2   -4.40    2.60
 -19   4   2   -6.40    3.80
 -18  -4   2   15.30    5.30
 -18   4   2   13.10    5.70
 -17  -4   2    3.00    3.40
 -17  -4   2    0.10    3.50
 -17   4   2   -3.30    2.60
 -16  -4   2   12.20    4.30
 -16  -4   2   13.50    4.60
 -16   4   2    1.20    4.90
 -15  -4   2   93.19    7.40
  15  -4  -2  102.89   11.80
  15  -4  -2   94.69   11.60
 -15   4   2  115.89   16.60
 -14  -4   2   47.50    5.40
  14  -4  -2   29.80    6.70
 -14   4   2   52.29   10.10
  13  -4  -2   17.20    5.70
 -13  -4   2   32.40    4.10
 -13   4   2   23.30    7.20
 -12  -4   2    7.50    2.70
 -12   4   2   11.00    5.30
 -11  -4   2  209.98    9.60
 -11   4   2  216.58   17.50
 -10  -4   2  117.09    7.10
 -10   4   2  125.29   12.90
  -9  -4   2  875.91   35.60
  -9  -4   2  877.01   29.60
  -9   4   2  906.41   39.70
  -8  -4   2    2.60    2.50
  -8  -4   2    2.20    2.10
   8  -4  -2    0.30    3.10
  -8   4   2    1.50    3.10
  -7  -4   2  577.74   26.80
  -7  -4   2  585.74   22.40
   7  -4  -2  582.24   26.30
  -7   4   2  599.24   25.10
  -7   4   2  665.33   30.30
  -6  -4   2  122.39    8.20
  -6  -4   2  127.19   10.60
  -6  -4   2  105.59    6.10
   6  -4  -2  106.59    9.70
  -6   4   2  112.09    8.30
  -6   4   2  122.79   11.60
   5  -4  -2  191.28   12.60
  -5  -4   2  196.88    8.60
  -5  -4   2  192.88   13.50
  -5  -4   2  182.88   10.80
  -5   4   2  180.58   13.80
  -5   4   2  186.98   11.90
  -4  -4   2  137.59   11.20
  -4  -4   2  139.39    6.90
  -4  -4   2  138.39    9.40
   4  -4  -2  129.29   10.30
  -4   4   2  132.79   11.50
  -4   4   2  127.19    9.80
  -3  -4   2    3.20    2.30
  -3  -4   2    0.20    1.80
  -3  -4   2    1.80    1.30
   3  -4  -2    2.60    2.80
  -3   4   2    4.30    3.20
  -2  -4   2   13.10    3.70
  -2  -4   2   21.80    3.40
   2  -4  -2   26.20    5.30
  -2  -4   2   15.10    4.30
  -2   4   2   25.00    5.80
   1  -4  -2  217.28   12.80
  -1  -4   2  220.78   14.80
  -1  -4   2  220.08   13.10
  -1   4   2  217.28   14.00
   0  -4  -2  268.87   14.30
   0  -4   2  263.87   16.70
   0   4   2  284.87   15.90
  -1  -4  -2    0.10    1.70
  -1  -4  -2    1.00    1.10
   1  -4   2   -0.70    2.30
   1   4   2    3.00    2.50
  -1   4  -2    0.50    2.20
   2  -4   2  124.59   11.10
  -2  -4  -2  117.69    8.60
  -2  -4  -2  116.99    5.60
  -2   4  -2  123.69    6.60
  -2   4  -2  129.69   11.80
  -3  -4  -2    7.20    1.40
  -3  -4  -2    9.90    2.90
   3  -4   2    3.00    2.70
  -3   4  -2    6.80    2.50
  -3   4  -2   10.40    3.90
  -4  -4  -2  133.99    8.10
  -4  -4  -2  122.49    8.50
   4  -4   2  130.79   11.40
  -4   4  -2   98.69   11.00
  -4   4  -2  126.69    8.80
   5  -4   2   69.39   10.00
  -5  -4  -2   55.89    4.80
  -5  -4  -2   57.99    5.70
  -5   4  -2   41.80    7.90
   6  -4   2   15.40    5.20
  -6  -4  -2   12.80    3.20
  -6  -4  -2   12.50    2.60
  -6   4  -2   15.30    5.50
  -7  -4  -2   45.50    3.80
   7  -4   2   33.50    6.40
  -7  -4  -2   49.60    5.00
  -7   4  -2   24.40    5.90
  -8  -4  -2   46.60    5.00
  -8  -4  -2   51.89    3.60
   8  -4   2   73.99    8.90
  -8   4  -2   51.29    9.80
  -9  -4  -2  107.19    7.50
  -9  -4  -2  115.69    5.00
  -9   4  -2   99.79   12.00
 -10  -4  -2  416.66   17.00
 -10  -4  -2  396.06   13.00
 -10   4  -2  407.66   25.40
  11  -4   2    6.40    5.70
 -11  -4  -2   11.70    2.90
 -11  -4  -2   13.60    2.90
 -11  -4  -2   16.00    2.60
 -11   4  -2   11.90    5.80
 -12  -4  -2  138.09    6.90
 -12  -4  -2  135.19    8.30
  12  -4   2  134.99   12.80
 -12   4  -2   97.99   14.50
  13  -4   2   -1.30    3.00
 -13  -4  -2    2.80    1.90
 -13   4  -2   12.20    6.40
 -14  -4  -2   49.50    4.20
  14  -4   2   47.40    9.00
 -14   4  -2   57.19   11.90
 -15  -4  -2   55.99    4.80
 -15  -4  -2   47.70    4.10
 -15   4  -2   48.00   10.30
 -16  -4  -2   -1.00    1.20
 -16   4  -2   -0.90    4.10
 -17   4  -2   23.40    7.50
 -18   4  -2   50.09   10.80
 -18  -5   2   14.70    6.10
 -18  -5   2    7.60    4.50
 -18  -5   2   16.50    4.60
 -18   5   2    9.00    7.80
 -17  -5   2    1.10    3.90
 -17  -5   2    7.30    4.10
 -17  -5   2   -3.90    3.30
 -17   5   2    8.80    6.50
 -16  -5   2   26.40    6.70
 -16  -5   2   15.10    4.40
 -16   5   2    8.70    5.70
 -15  -5   2   38.50    5.10
 -15  -5   2   36.40    7.30
 -15   5   2   34.40    9.30
 -14  -5   2   51.09    5.40
 -14  -5   2   68.79   10.40
 -14   5   2   45.80    9.40
 -13  -5   2  288.37   18.90
 -13  -5   2  294.87   12.50
 -13   5   2  313.57   23.90
 -12  -5   2   33.00    6.90
 -12  -5   2   36.80    4.70
  12  -5  -2   33.30    8.80
 -12   5   2   30.30    8.00
 -11  -5   2    4.60    2.50
  11  -5  -2    9.20    5.50
 -11  -5   2    3.90    3.00
 -11   5   2    5.70    4.00
 -11   5   2    2.30    4.10
 -10  -5   2    6.50    2.60
  10  -5  -2   -0.80    3.40
 -10  -5   2    3.40    2.90
 -10   5   2    2.60    3.90
 -10   5   2    4.60    3.40
  -9  -5   2    6.80    3.90
  -9  -5   2    7.10    2.90
   9  -5  -2   11.40    4.10
  -9   5   2   10.10    4.00
  -9   5   2    9.70    4.50
  -8  -5   2   38.20    4.10
  -8  -5   2   40.10    5.70
  -8  -5   2   44.80    8.00
   8  -5  -2   39.10    7.40
  -8   5   2   31.00    7.70
  -8   5   2   42.20    6.40
  -7  -5   2    3.90    2.80
   7  -5  -2    5.40    4.10
  -7  -5   2    6.10    2.00
  -7  -5   2   12.70    4.30
  -7   5   2    0.70    3.60
  -7   5   2    4.00    2.40
  -6  -5   2  136.29   12.10
  -6  -5   2  139.99    7.50
  -6  -5   2  158.98   10.40
   6  -5  -2  148.39   12.50
  -6   5   2  142.99    8.20
  -6   5   2  133.59   13.70
  -5  -5   2   15.70    5.40
   5  -5  -2   17.40    5.50
  -5  -5   2   16.40    3.90
  -5  -5   2   17.30    2.90
  -5   5   2   20.30    6.60
  -4  -5   2 1124.19   36.50
  -4  -5   2 1113.39   41.00
   4  -5  -2 1154.38   43.70
  -4  -5   2 1122.09   45.30
  -4   5   2 1153.48   46.80
   3  -5  -2    1.00    2.30
  -3  -5   2    4.00    3.30
  -3  -5   2    2.60    2.70
  -3   5   2    3.90    3.00
  -2  -5   2  307.57   19.40
  -2  -5   2  299.77   16.90
   2  -5  -2  289.27   17.10
  -2   5   2  322.77   19.80
   1  -5  -2   26.60    6.10
  -1  -5   2   26.00    6.60
  -1  -5   2   28.80    6.50
  -1   5   2   25.20    6.50
   0  -5  -2   14.70    4.50
   0  -5   2   11.50    4.40
   0  -5   2    6.10    3.20
   0   5   2   24.10    6.20
  -1  -5  -2   37.90    6.50
   1  -5   2   45.10    8.80
   1   5   2   45.70    7.40
  -2  -5  -2    2.20    2.60
   2  -5   2   16.60    5.40
  -2   5  -2    6.50    3.60
   3  -5   2  233.18   17.10
  -3  -5  -2  210.08    8.70
  -3  -5  -2  220.98   12.70
  -3  -5  -2  212.58   13.20
  -3   5  -2  231.88   17.90
  -4  -5  -2    1.40    2.30
   4  -5   2   -0.20    2.30
  -4  -5  -2    3.80    2.40
  -4   5  -2   -2.20    3.40
  -4   5  -2    1.80    1.60
  -5  -5  -2   95.19    7.50
  -5  -5  -2  103.99    8.60
  -5   5  -2  110.89   12.80
  -6  -5  -2  105.99    8.50
  -6  -5  -2   92.99    6.90
  -6   5  -2   72.89   10.90
  -6   5  -2  106.49    8.70
  -7  -5  -2  597.84   24.20
  -7  -5  -2  543.35   20.80
  -7   5  -2  587.34   25.90
  -7   5  -2  571.74   32.30
  -8  -5  -2   11.70    3.40
  -8  -5  -2   12.90    2.80
  -8   5  -2    7.60    8.00
  -9  -5  -2    3.80    2.30
   9  -5   2    4.30    4.50
  -9   5  -2    1.10    3.60
  10  -5   2    1.40    3.50
 -10  -5  -2    1.80    1.60
 -10  -5  -2    1.00    1.70
 -10   5  -2   -1.60    2.70
 -11  -5  -2   10.60    3.10
 -11  -5  -2    6.90    2.00
  11  -5   2   14.60    5.80
 -11   5  -2   13.90    7.00
 -12  -5  -2   62.69    5.10
 -12  -5  -2   60.39    5.70
 -12  -5  -2   63.79    4.20
 -12   5  -2   81.29   14.60
 -13  -5  -2   93.79    6.50
 -13  -5  -2   96.89    5.80
 -13   5  -2   85.19   13.80
 -14  -5  -2    4.30    2.00
 -14  -5  -2    0.80    1.50
 -14   5  -2    2.20    3.40
 -15   5  -2  103.59   15.40
 -16   5  -2   -4.30    4.50
 -17   5  -2   35.00   10.30
 -16  -6   2   74.79    6.90
 -16  -6   2   48.70    9.70
 -16   6   2   47.80   11.00
 -15  -6   2    2.70    3.00
 -15  -6   2    1.60    4.50
 -15   6   2   15.40    7.90
 -15   6   2   -1.80    5.80
 -14  -6   2    2.90    2.80
 -14  -6   2    6.70    4.10
 -14  -6   2    2.70    4.30
 -14   6   2   -4.00    4.00
 -13  -6   2    7.20    2.80
 -13  -6   2   13.60    5.60
 -13  -6   2    3.10    3.20
 -13   6   2    1.50    4.50
 -13   6   2    9.60    5.10
 -12  -6   2    1.60    3.70
 -12  -6   2    1.10    2.30
 -12  -6   2    4.30    2.70
 -12   6   2    5.70    4.40
 -12   6   2    2.80    3.40
 -11  -6   2    5.90    3.60
 -11  -6   2    1.00    2.20
 -11  -6   2    3.70    1.90
 -11   6   2   -1.00    3.30
 -11   6   2   -4.60    2.20
 -10  -6   2   65.09    6.50
 -10  -6   2   68.29   10.80
 -10  -6   2   53.59    5.50
 -10   6   2   49.80   10.20
 -10   6   2   54.19    7.70
  -9  -6   2    6.20    3.00
   9  -6  -2    9.10    4.60
  -9  -6   2    6.90    4.60
  -9  -6   2   10.30    2.90
  -9   6   2    3.70    4.70
  -9   6   2   10.40    3.90
  -8  -6   2    7.10    2.00
   8  -6  -2    1.70    3.50
  -8  -6   2    8.10    4.10
  -8  -6   2    6.20    3.20
  -8   6   2    2.60    1.90
  -8   6   2    2.30    2.00
  -8   6   2   -1.00    3.30
  -7  -6   2   32.80    3.80
  -7  -6   2   35.80    7.90
   7  -6  -2   51.39   11.10
  -7  -6   2   48.00    7.20
  -7   6   2   50.19   11.00
  -6  -6   2   50.59    7.20
   6  -6  -2   43.50    8.20
  -6  -6   2   97.79   13.70
  -6  -6   2   57.09    4.80
  -6   6   2   64.09   12.10
  -5  -6   2   39.40    6.80
  -5  -6   2   51.39    9.20
   5  -6  -2   40.80    7.70
  -5   6   2   50.99   10.60
  -4  -6   2   16.30    4.70
   4  -6  -2   36.30    7.70
  -4  -6   2   26.20    6.20
  -4   6   2   25.10    7.90
  -3  -6   2  155.48   14.60
   3  -6  -2  155.88   13.50
  -3  -6   2  162.98   12.80
  -3   6   2  170.98   15.50
  -2  -6   2    3.80    3.30
   2  -6  -2   -4.50    2.00
  -2  -6   2    0.00    2.60
  -2   6   2   -0.90    2.40
  -1  -6   2  107.49   14.40
  -1  -6   2   80.49    9.50
   1  -6  -2   82.09    9.40
  -1   6   2  109.29   11.90
   0  -6   2    0.80    2.80
   0  -6  -2   -0.10    2.20
   0  -6   2    1.40    3.20
   0   6   2    3.90    3.40
   1  -6   2  225.88   16.30
   1  -6   2  188.88   16.40
  -1  -6  -2  202.78   14.40
  -2  -6  -2   17.80    4.80
  -2  -6  -2   16.40    4.70
   2  -6   2    1.40    3.80
   3  -6   2   66.19   10.70
  -3  -6  -2   65.39    7.90
  -3  -6  -2   76.19    7.80
  -3   6  -2   52.49   11.80
  -4  -6  -2   85.99    8.80
   4  -6   2  140.69   22.50
  -4  -6  -2   99.99    8.80
  -4   6  -2  114.99   13.70
  -5  -6  -2   35.90    7.90
   5  -6   2   27.50    8.30
  -5  -6  -2   37.90    6.20
  -5   6  -2   42.80    9.90
  -6  -6  -2   76.59    8.10
   6  -6   2   60.19   10.40
  -6  -6  -2   83.59    7.20
  -6   6  -2   75.19    5.60
  -6   6  -2   61.39   10.90
  -6   6  -2   78.09    5.70
  -7  -6  -2    3.80    2.20
   7  -6   2    6.80    4.30
  -7  -6  -2    6.60    3.20
  -7   6  -2    5.10    2.90
  -7   6  -2    4.10    5.10
  -7   6  -2    9.00    3.00
  -8  -6  -2   21.30    4.00
  -8  -6  -2   23.90    5.20
  -8   6  -2   30.70    6.10
  -8   6  -2   18.90    6.50
  -9  -6  -2   10.70    2.90
  -9  -6  -2    6.20    3.20
  -9   6  -2   11.40    4.20
  -9   6  -2   10.70    5.50
 -10  -6  -2   18.80    4.40
 -10  -6  -2    6.50    2.20
 -10   6  -2    6.20    3.70
 -10   6  -2    2.00    4.30
 -11  -6  -2   26.90    3.10
 -11  -6  -2   28.90    5.30
 -11   6  -2   26.30    6.80
 -11   6  -2   26.00    9.30
 -12  -6  -2    1.40    1.80
 -12  -6  -2    2.70    2.10
 -12   6  -2    2.80    4.50
 -13  -6  -2   -0.60    2.10
 -13  -6  -2    1.70    2.40
 -13   6  -2    8.20    4.80
 -14   6  -2    4.20    5.90
 -12  -7   2    2.40    2.90
 -12  -7   2   17.50    6.00
 -12  -7   2    9.60    3.20
 -12   7   2    6.90    6.70
 -12   7   2   -1.20    3.70
 -12   7   2    7.50    3.90
 -11  -7   2    7.50    3.10
 -11  -7   2    2.30    4.30
 -11  -7   2    5.40    2.50
 -11   7   2   13.90   12.30
 -11   7   2    6.20    4.80
 -10  -7   2    5.10    2.00
 -10  -7   2    0.20    2.30
 -10  -7   2   -2.70    3.40
 -10   7   2    9.30    5.30
  -9  -7   2   65.69   11.00
  -9  -7   2   58.29    7.70
  -9   7   2   55.39   12.90
  -8  -7   2    2.30    2.60
  -8  -7   2    4.10    4.80
  -8   7   2   -0.60    3.80
  -7  -7   2    9.80    3.90
  -7  -7   2   26.30    6.60
  -7   7   2   19.40    8.40
  -6  -7   2    0.60    3.60
  -6  -7   2    4.10    3.70
  -6   7   2   -3.30    2.60
  -5  -7   2    9.70    5.50
  -5  -7   2    4.70    3.30
  -5   7   2    7.80    5.10
  -4  -7   2    8.10    3.60
  -4  -7   2   13.20    5.70
   4  -7  -2    5.80    4.40
  -4   7   2    9.90    6.40
  -3  -7   2   13.80    5.70
   3  -7  -2    9.50    5.00
  -3  -7   2   34.10    9.30
  -3   7   2   24.00    7.20
   2  -7  -2   59.19   10.00
  -2  -7   2   39.60    8.00
  -2  -7   2   59.29   10.80
  -2   7   2   40.10    8.80
  -1  -7   2  243.48   17.60
  -1  -7   2  231.68   19.50
   1  -7  -2  261.37   20.90
   0  -7   2   13.00    6.10
   0  -7  -2   19.80    5.70
   0  -7   2   43.60    9.30
  -1  -7  -2   29.70    7.40
   1  -7   2   28.00    8.70
   1  -7   2   25.20    6.70
  -2  -7  -2   56.69    9.00
   2  -7   2   47.30    9.50
  -2  -7  -2   71.49   10.90
   3  -7   2   16.80    6.20
  -3  -7  -2   16.10    5.10
  -3  -7  -2   24.10    5.80
  -4  -7  -2   21.20    5.60
  -4  -7  -2   18.30    5.50
  -5  -7  -2   11.60    3.80
  -5  -7  -2   14.40    4.70
  -5   7  -2   22.10    7.80
  -6  -7  -2    0.80    2.40
  -6  -7  -2    0.20    2.90
  -6   7  -2    4.10    5.00
  -7  -7  -2   32.80    6.60
  -7  -7  -2   23.50    4.60
  -7   7  -2   13.70    6.40
  -8  -7  -2  128.89   10.80
  -8  -7  -2  134.39    9.00
  -8   7  -2  175.18   19.40
  -9  -7  -2  106.99    9.80
  -9  -7  -2  108.39    7.40
  -9   7  -2   97.69    8.30
  -9   7  -2  108.69   18.60
 -10  -7  -2    5.90    2.50
 -10  -7  -2    4.60    3.50
 -10   7  -2    8.10    3.70
 -10   7  -2   -0.20    4.50
 -10   7  -2    1.60    3.40
 -11  -7  -2    4.00    2.10
 -11  -7  -2    5.20    3.20
 -11   7  -2    6.50    5.80
 -11   7  -2    8.60    4.50
 -11   7  -2    3.30    4.60
  -7  -8   2   31.90    7.00
  -7   8   2   25.10    8.70
  -6  -8   2   22.10    6.60
  -6   8   2   35.30   10.20
  -5  -8   2    1.50    3.40
  -5   8   2   12.80    6.90
  -4  -8   2   65.79   10.70
  -4   8   2   87.89   15.10
  -3  -8   2   -0.60    3.60
  -2  -8   2    8.00    4.80
   1  -8  -2   29.70    7.20
  -1  -8   2   26.20    7.50
   0  -8  -2   41.90    8.20
   0  -8   2   31.40    7.60
   1  -8   2    8.50    4.50
  -1  -8  -2   16.20    5.90
  -2  -8  -2    4.60    3.30
   2  -8   2    2.50    4.70
  -3  -8  -2   -2.40    3.30
   3  -8   2   -4.40    5.90
  -3  -8  -2   -2.50    4.10
  -4  -8  -2   42.10    9.20
   4  -8   2   29.90    7.80
  -4  -8  -2   43.40    7.40
  -5  -8  -2  193.78   13.40
   5  -8   2  176.68   18.20
  -5  -8  -2  151.38   14.90
  -6  -8  -2   34.20    6.10
  -6  -8  -2   49.20    8.60
   6  -8   2   22.80    8.80
  22   0  -3    1.80    3.40
 -22   0   3   -0.80    3.80
  21   0  -3    3.20    3.00
 -21   0   3   -1.20    3.00
 -20   0   3   -2.60    2.20
  20   0  -3   -3.50    2.50
 -19   0   3    0.10    3.00
 -18   0   3   -0.20    2.30
 -17   0   3   -4.80    2.10
  17   0  -3    0.60    2.30
 -16   0   3    0.00    2.90
  16   0  -3   10.90    3.10
  15   0  -3    1.70    2.40
 -15   0   3    0.90    2.80
 -14   0   3    0.80    2.70
  14   0  -3    2.40    2.90
 -13   0   3   -1.90    2.50
  13   0  -3   -1.90    2.10
 -12   0   3    3.60    3.00
  12   0  -3   -1.10    2.10
 -11   0   3   -2.40    2.50
  11   0  -3    1.10    1.90
 -10   0   3    0.80    2.80
 -10   0   3    0.90    2.60
  10   0  -3    0.50    1.80
  -9   0   3    1.90    3.10
  -9   0   3    1.80    3.00
   9   0  -3    1.40    2.00
   8   0  -3    2.00    2.10
  -8   0   3    0.20    3.70
  -8   0   3   -1.80    3.50
  -7   0   3    6.60    3.20
   7   0  -3    4.50    2.10
  -7   0   3    2.10    2.70
   6   0  -3    0.90    1.50
  -6   0   3   -0.30    2.30
   5   0  -3   -0.70    1.10
  -5   0   3    0.10    1.60
   4   0  -3   -0.20    1.10
  -4   0   3   -0.70    1.10
  -3   0   3   -0.10    1.50
   3   0  -3    0.20    0.90
   3   0  -3    2.70    1.80
  -3   0   3    1.40    1.20
   2   0  -3    0.20    1.40
   2   0  -3    0.50    1.00
  -2   0   3   -0.90    0.90
  -2   0   3   -0.10    1.40
  -1   0   3   -0.30    1.40
   1   0  -3    0.80    1.60
  -1   0   3    0.70    1.10
   0   0  -3    0.00    0.90
   0   0   3    0.60    0.80
   0   0   3    1.00    1.50
   0   0  -3    1.60    1.50
   1   0   3   -1.30    0.70
  -1   0  -3   -0.70    0.80
  -1   0  -3    0.40    1.50
   2   0   3    0.50    1.00
   2   0   3    1.80    1.00
   3   0   3   -0.70    0.80
   3   0   3   -0.70    0.90
  -3   0  -3   -0.30    1.00
  -4   0  -3    0.10    1.00
   4   0   3    0.00    1.10
  -5   0  -3   -0.40    1.10
   5   0   3    1.60    1.40
  -6   0  -3    0.40    1.30
   6   0   3    0.50    1.50
  -7   0  -3   -1.50    0.90
   7   0   3    0.40    1.60
   8   0   3   -0.50    1.80
  -8   0  -3   -0.50    1.20
   9   0   3    2.50    2.20
  10   0   3    0.80    2.50
  10   0   3    1.10    2.60
 -10   0  -3    0.90    1.80
  11   0   3   -1.00    2.80
  11   0   3    0.20    2.70
 -12   0  -3    0.40    1.80
  12   0   3   -2.70    2.70
  13   0   3    2.10    2.70
 -13   0  -3    1.10    1.90
  14   0   3    1.50    2.50
 -14   0  -3   -1.50    1.70
 -15   0  -3   -1.30    1.90
  15   0   3   -0.70    2.20
  16   0   3   -0.70    2.00
 -16   0  -3   -3.20    1.80
  17   0   3   -3.40    1.70
 -17   0  -3    1.00    2.20
  18   0   3    0.90    1.90
 -18   0  -3   -1.70    2.50
 -19   0  -3    2.90    3.00
  19   0   3    3.10    2.30
 -20   0  -3   -2.60    2.90
  20   0   3   -1.50    2.70
 -22  -1   3   10.70    5.60
  22   1  -3   13.90    4.90
 -22   1   3   10.50    5.10
 -21  -1   3   21.10    6.50
  21  -1  -3   15.50    4.90
  21   1  -3   19.60    4.80
 -21   1   3   16.30    5.90
 -20  -1   3   64.19    9.30
  20  -1  -3   69.49    7.50
 -20   1   3   84.99   13.00
  19  -1  -3   -0.80    2.90
 -19  -1   3    0.80    2.90
 -19   1   3    4.10    4.30
  19   1  -3   -2.00    1.70
 -18  -1   3    4.40    3.80
  18  -1  -3    6.00    4.10
  18   1  -3    6.20    3.00
 -18   1   3    7.00    4.40
 -17  -1   3  115.59   10.40
  17   1  -3  112.79    8.00
 -17   1   3  114.99   11.70
 -16  -1   3  443.36   20.80
  16  -1  -3  480.05   18.20
  16   1  -3  403.96   17.40
 -16   1   3  418.46   22.80
  15  -1  -3  166.38    9.90
 -15  -1   3  157.48   11.10
 -15   1   3  126.29   11.40
  14  -1  -3   45.40    5.80
 -14  -1   3   49.00    6.70
  14   1  -3   53.49    5.30
 -14   1   3   62.29    8.70
  13  -1  -3  146.99   10.90
 -13  -1   3  182.28   10.40
 -13  -1   3  178.28   11.20
  13   1  -3  172.08    8.90
 -13   1   3  161.78   11.90
 -12  -1   3    5.70    3.70
 -12  -1   3    5.90    3.70
  12  -1  -3    3.90    3.50
  12   1  -3    2.30    2.00
 -12   1   3    2.80    2.70
 -11  -1   3    2.00    3.00
 -11  -1   3    2.90    2.80
  11  -1  -3    3.40    3.10
  11   1  -3    2.70    1.80
 -11   1   3    5.80    3.50
 -10  -1   3  307.27   12.30
  10  -1  -3  306.07   13.00
  10   1  -3  292.07   11.90
 -10   1   3  285.17   14.70
  -9  -1   3  159.38    7.70
   9  -1  -3  147.69    8.80
  -9   1   3  147.29    9.50
   9   1  -3  149.09    7.50
  -8  -1   3  418.76   14.60
   8  -1  -3  415.56   16.20
  -8   1   3  398.96   17.30
   8   1  -3  438.86   15.30
  -7  -1   3   60.99    4.70
   7  -1  -3   64.09    7.00
   7   1  -3   68.09    4.80
   6  -1  -3   72.09    6.70
   6  -1  -3   79.29    6.70
  -6  -1   3   72.99    4.60
   6   1  -3   70.69    4.80
  -6   1   3   75.59    6.50
   5  -1  -3  928.91   30.00
  -5  -1   3  968.50   28.80
   5  -1  -3  945.71   29.60
   5   1  -3  951.20   29.80
  -5   1   3  939.31   30.70
  -5   1   3  939.21   33.00
   4  -1  -3 9286.57  290.57
  -4   1   3 9999.00  293.97
   4   1  -3 9348.96  288.17
   3  -1  -3  261.17    9.80
   3  -1  -3  268.67   12.10
   3  -1  -3  284.97   10.20
  -3  -1   3  255.57   11.40
   3   1  -3  258.47   11.10
  -3   1   3  252.37   11.80
  -3   1   3  280.87   10.70
   3   1  -3  224.88   10.30
   2  -1  -3    2.10    1.60
   2  -1  -3    4.70    2.00
  -2  -1   3    3.30    1.30
  -2  -1   3    5.50    2.00
   2  -1  -3    2.80    1.40
   2   1  -3    2.30    1.60
   2   1  -3    3.00    1.60
  -2   1   3    3.60    1.50
  -2   1   3    3.50    1.80
  -1  -1   3 2072.19   61.79
  -1  -1   3 2080.79   60.39
   1  -1  -3 2029.60   58.49
   1  -1  -3 2064.29   61.49
   1   1  -3 1939.91   60.59
  -1   1   3 2045.10   58.99
  -1   1   3 2071.09   61.09
   1   1  -3 2034.00   61.59
   0  -1   3  750.52   25.60
   0  -1  -3  810.22   26.40
   0  -1   3  818.52   27.30
   0  -1  -3  816.72   23.30
   0   1   3  787.22   23.80
   0   1  -3  808.62   26.10
   0   1  -3  773.82   26.90
   1  -1   3 2357.26   70.29
   1  -1   3 2332.77   71.99
  -1  -1  -3 2400.76   70.79
  -1  -1  -3 2423.06   66.99
   1   1   3 2380.26   67.49
  -1   1  -3 2390.36   72.09
   2  -1   3 1120.39   36.00
  -2  -1  -3 1028.00   30.70
  -2   1  -3 1111.29   36.00
   3  -1   3 1328.27   43.80
  -3   1  -3 1330.67   43.40
   4  -1   3  997.50   33.80
  -4   1  -3  995.50   34.30
   5  -1   3   74.49    6.10
  -5   1  -3   71.09    6.30
   6  -1   3   71.39    6.20
  -6  -1  -3   71.79    3.70
  -6   1  -3   66.99    6.30
  -7  -1  -3  407.76   14.40
   7  -1   3  426.66   17.80
  -7   1  -3  443.86   19.20
  -8  -1  -3  103.79    5.60
   8  -1   3  107.39    7.50
   8   1   3   90.89    3.50
  -8   1  -3  103.29   10.70
  -9  -1  -3  179.38    8.40
   9  -1   3  165.68   10.00
   9   1   3  173.98    5.90
  -9   1  -3  173.08   11.50
  10  -1   3   51.99    6.00
 -10  -1  -3   50.29    4.50
 -10   1  -3   47.70    6.90
 -11  -1  -3  133.49    7.80
  11  -1   3  119.69    8.90
 -11   1  -3  121.69   10.10
  11   1   3  117.79    5.00
  12  -1   3   40.20    6.00
 -12  -1  -3   39.40    4.50
  12   1   3   37.90    2.90
 -12   1  -3   37.90    6.40
 -13  -1  -3   42.20    5.70
  13  -1   3   38.80    6.00
  13  -1   3   41.60    6.00
  13   1   3   32.10    3.10
 -13   1  -3   50.59    8.70
  14  -1   3   12.60    4.80
 -14  -1  -3   11.40    5.80
  14  -1   3   17.60    5.00
  14   1   3   14.20    2.70
 -14   1  -3   21.00    5.50
 -15  -1  -3  300.97   15.30
  15  -1   3  282.27   15.30
 -15   1  -3  293.87   18.40
  15   1   3  283.97   10.70
  16  -1   3    7.90    4.10
 -16  -1  -3    4.40    2.80
 -16   1  -3    0.00    2.80
  16   1   3    3.60    1.70
 -17  -1  -3   41.80    6.80
  17  -1   3   40.00    5.60
  17   1   3   40.00    3.70
 -17   1  -3   43.60    8.70
  18  -1   3    1.50    2.90
 -18  -1  -3    2.50    2.70
  18   1   3    3.10    1.90
 -18   1  -3    3.20    3.30
  19  -1   3    5.30    3.00
 -19  -1  -3    8.50    3.60
 -19   1  -3    3.50    3.90
  19   1   3    1.10    1.90
 -20  -1  -3   10.60    4.20
 -20   1  -3    9.70    5.10
  20   1   3   15.70    4.10
 -22  -2   3   -4.20    2.40
 -22   2   3    0.50    3.60
  22   2  -3    1.60    4.10
 -21  -2   3    2.50    3.30
 -21   2   3    1.80    3.30
  21   2  -3   -3.60    3.00
 -20  -2   3   29.60    6.40
 -20   2   3   34.70    9.00
  19  -2  -3    4.90    4.20
 -19  -2   3    6.70    4.00
  19   2  -3    5.90    3.30
 -19   2   3    8.60    4.70
 -18  -2   3   47.60    7.60
  18  -2  -3   40.20    7.00
 -18   2   3   45.30    9.20
  18   2  -3   42.60    6.30
  17  -2  -3    5.10    4.60
 -17  -2   3    7.10    4.10
  17   2  -3   11.70    3.60
 -17   2   3    6.50    4.70
 -16  -2   3   33.40    6.10
 -16   2   3   22.00    6.10
  16   2  -3   23.60    4.60
 -15  -2   3   16.10    4.90
  15  -2  -3    0.80    1.60
 -15  -2   3    5.80    4.10
 -15   2   3   19.00    6.00
 -14  -2   3  762.72   27.20
 -14  -2   3  799.02   28.90
  14  -2  -3  796.32   30.60
  14  -2  -3  801.82   29.40
  14   2  -3  749.73   28.10
 -14   2   3  755.12   33.80
  13  -2  -3  971.10   34.40
 -13  -2   3  943.71   31.80
  13  -2  -3  985.80   35.80
  13   2  -3  966.40   33.40
 -13   2   3  978.40   39.30
 -12  -2   3  252.57   11.20
  12  -2  -3  237.18   13.90
  12  -2  -3  257.17   14.70
  12   2  -3  248.18   12.20
 -12   2   3  260.57   16.20
  11  -2  -3    5.10    3.90
 -11  -2   3    6.80    2.70
  11   2  -3    2.50    1.90
 -11   2   3    3.70    3.20
  10  -2  -3   26.20    5.30
  10  -2  -3   26.60    5.80
 -10  -2   3   22.60    3.20
  10   2  -3   23.10    4.10
 -10   2   3   10.40    3.30
   9  -2  -3  138.19    9.70
  -9  -2   3  140.39    6.90
   9  -2  -3  155.48   10.20
   9   2  -3  139.69    8.30
  -9   2   3  141.49   10.50
  -8  -2   3  168.18    7.70
   8  -2  -3  174.98   10.50
   8  -2  -3  171.58   10.20
   8   2  -3  177.98    9.40
  -8   2   3  176.48   11.40
   7  -2  -3 3249.57   95.09
   7   2  -3 3019.40   93.99
  -7   2   3 3275.27   97.59
   6  -2  -3  129.29    8.70
  -6  -2   3  125.09    6.80
   6   2  -3  129.99    7.80
  -6   2   3  122.59    8.90
  -6   2   3  132.09    9.20
  -5  -2   3  738.63   26.80
  -5  -2   3  682.73   23.30
   5  -2  -3  677.53   24.50
   5   2  -3  689.93   24.60
  -5   2   3  640.94   27.00
  -5   2   3  729.23   26.40
  -4  -2   3  133.89    7.60
  -4  -2   3  150.58    7.90
   4  -2  -3  143.79    8.60
  -4   2   3  146.49    9.00
  -4   2   3  147.69    8.70
   4   2  -3  142.39    8.30
   3  -2  -3   21.90    3.60
  -3  -2   3   31.00    4.00
  -3  -2   3   28.90    3.50
   3   2  -3   25.70    4.20
  -3   2   3   26.10    4.00
  -3   2   3   30.50    4.50
  -2  -2   3  181.08    8.90
   2  -2  -3  163.58    9.90
   2  -2  -3  159.78    8.90
  -2  -2   3  152.78    8.70
  -2   2   3  176.08    8.40
   2   2  -3  181.08    8.00
   2   2  -3  177.28    9.40
  -2   2   3  178.98    9.20
   1  -2  -3 1995.80   58.99
  -1  -2   3 1822.92   62.79
  -1  -2   3 1831.92   59.29
   1  -2  -3 2002.50   57.69
  -1  -2   3 1941.31   61.89
  -1   2   3 1904.51   58.79
   1   2  -3 1989.00   58.39
  -1   2   3 2014.40   57.29
   0  -2  -3   59.09    4.00
   0  -2  -3   52.79    4.20
   0   2   3   42.00    4.00
   0   2  -3   48.80    4.60
   1  -2   3  438.76   19.20
  -1  -2  -3  435.06   15.80
  -1  -2  -3  414.36   15.00
   1  -2   3  439.66   17.60
  -1   2  -3  444.46   17.50
   1   2   3  415.36   15.30
  -2  -2  -3  733.33   22.70
   2  -2   3  770.12   28.90
   2   2   3  733.93   23.70
  -2   2  -3  764.82   29.50
  -2   2  -3  733.43   27.20
   3  -2   3    1.10    2.00
  -3  -2  -3    0.90    0.90
  -3   2  -3    0.00    1.60
  -4  -2  -3 3390.06   99.49
   4  -2   3 3595.94  108.09
  -4   2  -3 3663.53  109.39
   5  -2   3 1886.31   60.99
  -5   2  -3 1810.82   61.49
   6  -2   3 1690.43   56.39
  -6   2  -3 1688.73   57.59
   7  -2   3  191.18   12.30
  -7   2  -3  215.08   13.80
  -8  -2  -3    6.40    1.10
   8  -2   3    7.30    3.10
  -8   2  -3    3.70    2.70
  -9  -2  -3  139.09    5.70
   9  -2   3  132.79   10.20
  -9   2  -3  128.49   11.30
 -10  -2  -3   10.50    1.80
  10  -2   3   10.90    3.80
 -10   2  -3    7.90    3.40
  11  -2   3  110.39   12.10
 -11  -2  -3  126.29    6.30
 -11   2  -3  123.89   11.60
  12  -2   3  373.16   18.70
 -12  -2  -3  363.86   14.00
 -12   2  -3  363.26   21.20
 -13  -2  -3   -1.80    0.90
  13  -2   3    5.50    3.50
 -13   2  -3   -0.10    2.60
 -14  -2  -3   78.59    5.70
  14  -2   3   79.89    8.90
 -14   2  -3   80.79    9.90
 -15  -2  -3   21.10    3.60
  15  -2   3   27.70    5.70
 -15   2  -3   25.80    6.80
 -16  -2  -3   19.20    3.70
 -16   2  -3    9.30    4.50
  17  -2   3   -1.60    4.30
 -17  -2  -3    2.70    2.00
 -17   2  -3    6.40    5.40
  18  -2   3   85.99    9.80
 -18  -2  -3   66.99    6.40
  18  -2   3   55.89    8.60
 -18   2  -3   93.09   14.50
  19  -2   3   44.80    7.40
 -19  -2  -3   47.80    5.40
 -19   2  -3   28.00    8.20
  20  -2   3   -7.80    4.30
 -20  -2  -3    4.40    2.40
 -20   2  -3    1.60    3.80
 -21  -3   3   15.00    5.30
 -21   3   3    2.00    3.60
 -20  -3   3  135.89   11.90
 -20   3   3  129.39   15.80
 -19  -3   3    5.70    4.20
 -19   3   3    6.90    4.70
  19   3  -3    1.50    2.60
 -18  -3   3    0.90    3.80
  18   3  -3   10.10    3.70
 -18   3   3    6.90    5.30
 -17  -3   3   76.39    8.30
 -17  -3   3   79.09    8.90
  17  -3  -3   55.79    8.10
  17  -3  -3   56.69    9.10
  17   3  -3   62.19    7.30
 -17   3   3   73.89   12.30
 -16  -3   3    4.10    4.00
  16  -3  -3    3.30    5.10
 -16  -3   3   10.40    4.30
  16  -3  -3    0.70    6.80
 -16   3   3    6.20    4.70
  16   3  -3    2.70    2.80
 -15  -3   3   53.19    6.30
  15  -3  -3   35.20    7.80
  15  -3  -3   44.80    8.30
  15   3  -3   57.19    6.60
 -15   3   3   42.40    8.90
 -14  -3   3   14.30    3.90
  14   3  -3   18.60    4.80
 -14   3   3   18.50    5.60
 -13  -3   3   22.60    4.00
 -13   3   3   25.00    6.30
  13   3  -3   26.30    4.90
 -12  -3   3   99.89    6.70
  12  -3  -3  120.09   10.70
 -12   3   3  112.19   11.50
  12   3  -3   97.79    8.20
 -11  -3   3 2067.09   60.09
  11  -3  -3 2017.20   64.59
  11  -3  -3 1830.32   65.19
  11   3  -3 2125.09   64.89
 -11   3   3 2051.59   70.69
 -10  -3   3 1679.73   48.90
  10  -3  -3 1630.64   54.19
 -10   3   3 1587.94   57.79
  10   3  -3 1534.15   52.49
   9  -3  -3  493.05   22.10
  -9  -3   3  530.25   18.50
   9   3  -3  517.75   21.50
  -9   3   3  523.35   25.10
   8  -3  -3    8.50    3.80
  -8  -3   3    4.90    2.10
   8   3  -3    8.70    2.90
  -8   3   3   10.20    4.20
   7  -3  -3  367.26   17.50
  -7  -3   3  384.36   15.10
   7   3  -3  373.96   17.00
  -7   3   3  361.26   18.00
  -6  -3   3  238.38   11.00
   6  -3  -3  221.08   12.40
  -6  -3   3  213.18   10.60
   6   3  -3  219.18   12.10
  -6   3   3  217.68   13.80
  -6   3   3  223.08   12.50
   5  -3  -3   60.39    6.30
  -5  -3   3   61.79    4.90
  -5  -3   3   51.19    5.10
  -5   3   3   57.69    6.70
  -5   3   3   54.59    5.50
  -4  -3   3  258.97   13.20
  -4  -3   3  275.87   15.30
  -4  -3   3  274.27   12.90
   4  -3  -3  266.57   13.30
  -4   3   3  245.88   14.50
  -4   3   3  290.67   14.90
  -3  -3   3   38.80    4.00
  -3  -3   3   21.20    4.50
  -3  -3   3   29.40    4.30
   3  -3  -3   23.40    3.80
  -3   3   3   19.70    4.10
  -2  -3   3  314.17   16.80
   2  -3  -3  300.27   13.80
  -2  -3   3  312.37   14.60
  -2  -3   3  302.57   13.20
   2  -3  -3  304.57   13.70
  -2   3   3  284.77   14.90
  -2   3   3  301.67   10.70
  -1  -3   3  357.66   15.40
  -1  -3   3  365.16   18.70
   1  -3  -3  377.36   15.40
   1  -3  -3  363.96   14.80
  -1  -3   3  352.76   16.50
  -1   3   3  335.27   16.10
   1   3  -3  365.96   12.60
   0  -3   3 1391.86   50.99
   0  -3  -3 1468.45   46.40
   0  -3   3 1520.85   49.20
   0  -3  -3 1501.05   45.60
   0   3   3 1450.65   48.10
   0   3  -3 1490.45   45.40
  -1  -3  -3  625.04   21.40
   1  -3   3  616.14   27.20
  -1  -3  -3  645.84   22.50
  -1   3  -3  644.04   23.00
   1   3   3  625.44   23.60
   2  -3   3  365.66   19.30
  -2  -3  -3  384.96   14.10
  -2  -3  -3  386.76   14.70
  -2   3  -3  364.16   19.60
  -2   3  -3  378.66   16.60
   2   3   3  388.66   15.90
   3  -3   3 1770.82   59.99
  -3  -3  -3 1701.13   52.49
  -3   3  -3 1774.12   56.89
  -3   3  -3 1739.53   60.79
  -4  -3  -3   58.99    4.20
  -4  -3  -3   59.59    4.10
   4  -3   3   75.29    8.10
  -4   3  -3   69.99   10.10
   5  -3   3    0.30    2.10
  -5  -3  -3   -0.60    0.90
  -5   3  -3    0.10    2.10
  -6  -3  -3   54.69    2.80
   6  -3   3   60.89    7.40
  -6  -3  -3   59.39    3.60
  -6   3  -3   40.20    6.90
  -7  -3  -3   61.59    3.50
   7  -3   3   40.60    6.30
  -7   3  -3   68.79   10.70
  -8  -3  -3  153.88    5.60
  -8  -3  -3  151.88    6.10
   8  -3   3  155.58   12.30
  -8   3  -3  155.88   13.20
   9  -3   3  666.23   29.60
  -9  -3  -3  633.24   20.00
  -9  -3  -3  674.43   19.60
  -9   3  -3  651.93   31.30
  10  -3   3   44.40    6.90
 -10   3  -3   63.69   10.20
  11  -3   3   41.50    7.10
 -11   3  -3   43.40    9.40
 -12   3  -3   21.30    5.90
 -13   3  -3   91.89   14.20
  14  -3   3   10.80    5.50
 -14   3  -3   13.00    5.50
  15  -3   3    6.20    5.90
 -15   3  -3   12.10    5.40
  16  -3   3    5.80    5.30
 -16   3  -3    4.40    4.20
  17  -3   3   -1.80    5.70
  17  -3   3   21.70    6.60
 -17   3  -3   10.20    5.70
 -18   3  -3  167.28   16.40
 -19   3  -3  128.99   15.40
 -20  -4   3   33.30    6.70
 -20   4   3   27.10    8.80
 -19  -4   3   -2.20    3.80
  19   4  -3   -1.90    3.30
 -19   4   3    9.60    5.10
 -18  -4   3   71.09    9.10
 -18  -4   3   69.59    8.10
  18   4  -3   74.09    8.40
 -18   4   3   62.89   11.60
 -17  -4   3   62.49    7.40
 -17  -4   3   65.09    8.40
 -17   4   3   39.50   10.00
  17   4  -3   46.80    7.90
 -16  -4   3   24.10    5.00
 -16   4   3   21.60    6.80
  16   4  -3   23.50    5.30
  15  -4  -3   12.80    6.20
 -15  -4   3   18.90    4.20
  15  -4  -3   15.30    6.60
  15   4  -3   19.30    5.00
 -15   4   3   24.90    7.60
  14  -4  -3  376.06   20.40
 -14  -4   3  371.46   15.10
  14  -4  -3  372.26   21.20
  14   4  -3  395.56   19.60
 -14   4   3  396.16   25.90
  13  -4  -3   83.19    9.80
 -13  -4   3  105.19    6.80
 -13   4   3   78.79   11.60
  13   4  -3   97.79    8.90
 -12  -4   3  492.35   17.90
  12   4  -3  474.85   22.40
 -12   4   3  480.75   28.00
 -11  -4   3   -1.60    1.80
  11   4  -3   -2.90    2.00
 -11   4   3    1.00    3.40
 -10  -4   3    2.20    2.20
  10  -4  -3    0.60    1.20
 -10   4   3    5.20    5.00
 -10   4   3    2.30    3.30
   9  -4  -3  180.48   13.00
  -9  -4   3  167.88    9.40
  -9   4   3  161.58   12.30
  -9   4   3  157.98   14.30
  -8  -4   3 1196.08   39.00
  -8  -4   3 1166.28   39.10
   8  -4  -3 1192.58   43.20
  -8   4   3 1192.28   47.30
  -8   4   3 1119.99   42.40
  -7  -4   3  441.76   17.60
  -7  -4   3  422.76   22.40
  -7  -4   3  445.86   18.30
   7  -4  -3  436.46   21.00
  -7   4   3  431.96   19.90
  -7   4   3  432.76   23.70
   6  -4  -3    3.50    2.70
  -6  -4   3   -2.50    1.50
  -6  -4   3    2.20    2.30
  -6  -4   3    1.00    1.30
  -6   4   3    2.40    2.70
  -6   4   3    0.00    1.70
  -5  -4   3   20.30    3.40
  -5  -4   3   19.60    5.00
  -5  -4   3   19.60    4.40
   5  -4  -3   21.60    4.40
  -5   4   3   20.00    4.70
  -4  -4   3  119.89   10.90
  -4  -4   3  121.99    7.50
  -4  -4   3  116.69    8.90
   4  -4  -3  121.89    9.60
  -4   4   3  129.19   10.90
  -3  -4   3  500.85   19.20
   3  -4  -3  493.85   21.40
  -3  -4   3  495.15   24.60
  -3  -4   3  495.35   21.40
  -3   4   3  455.45   23.20
   2  -4  -3   72.59    7.20
  -2  -4   3   73.59    6.10
  -2  -4   3   75.49    8.70
  -2  -4   3   75.09    7.50
  -2   4   3   65.59    7.60
  -1  -4   3  146.59   10.50
   1  -4  -3  126.09    9.20
  -1  -4   3  130.49   11.60
  -1   4   3  130.69   10.40
   0  -4   3 1255.77   45.50
   0  -4   3 1281.17   48.70
   0  -4  -3 1283.87   41.10
   0  -4  -3 1278.77   43.30
   0   4   3 1313.07   45.90
   1  -4   3   13.80    4.30
  -1  -4  -3   17.00    2.80
  -1  -4  -3   16.50    3.50
  -1   4  -3   20.50    2.90
   1   4   3   16.50    4.00
   2  -4   3   99.69   19.50
  -2  -4  -3  105.19    7.50
  -2  -4  -3  105.09    6.00
  -2   4  -3  106.99    7.00
  -2   4  -3  105.69   11.10
   2   4   3  108.59    8.50
  -3  -4  -3  293.57   11.50
  -3  -4  -3  269.67   13.10
   3  -4   3  306.57   18.50
  -3   4  -3  276.57   13.90
  -3   4  -3  284.57   18.70
  -4  -4  -3   32.00    4.50
  -4  -4  -3   30.90    4.20
   4  -4   3   25.70    5.40
  -4   4  -3   18.40    5.20
  -4   4  -3   24.60    5.00
  -5  -4  -3  111.79    6.60
  -5  -4  -3  109.89    7.00
  -5   4  -3  118.49   12.30
  -5   4  -3  117.99    9.60
  -6  -4  -3  129.99    6.50
   6  -4   3  112.49   11.40
  -6   4  -3  130.29   12.80
  -7  -4  -3  186.98    9.00
   7  -4   3  173.48   14.20
  -7  -4  -3  191.28    7.50
  -7   4  -3  184.38   16.00
  -8  -4  -3  171.18    8.30
  -8  -4  -3  181.78    6.40
   8  -4   3  181.88   14.40
  -8   4  -3  203.08   16.60
 -10  -4  -3  114.59    4.90
 -10  -4  -3  110.09    5.50
 -10   4  -3  108.09   15.40
  11  -4   3   65.59    9.30
 -11   4  -3   50.39    9.60
  12  -4   3  173.78   16.80
 -12   4  -3  171.38   16.60
  13  -4   3    0.60    4.20
 -13   4  -3    2.20    3.80
  14  -4   3   -2.50    3.60
 -14   4  -3    3.90    3.40
 -15   4  -3   13.10    5.70
 -16   4  -3   20.50    7.30
 -17   4  -3   79.19   14.70
 -18   4  -3   16.30    7.20
 -18  -5   3    3.30    4.40
 -18  -5   3    1.50    3.90
 -18   5   3    3.10    4.50
 -17  -5   3   16.70    6.30
 -17  -5   3   16.00    4.80
 -17   5   3   19.80    6.10
 -16  -5   3   93.59   12.90
 -16  -5   3   82.79    7.40
 -16   5   3   86.89   13.90
 -16   5   3   92.89   16.10
 -15  -5   3   -0.40    3.10
 -15  -5   3   -0.50    2.70
 -15   5   3    2.70    4.10
 -15   5   3   -3.30    2.70
 -14  -5   3   17.60    5.30
 -14  -5   3   11.60    3.40
 -14   5   3   18.70    7.40
 -13  -5   3   41.60    5.10
 -13  -5   3   46.60    9.10
 -13   5   3   43.80    9.30
 -13   5   3   48.30   12.00
  12  -5  -3   85.49   12.00
 -12  -5   3   82.99    6.50
 -12  -5   3   71.09   10.50
 -12   5   3   96.39   10.40
 -12   5   3   75.59   12.90
 -11  -5   3  249.38   14.00
 -11  -5   3  278.27   12.70
  11  -5  -3  262.67   17.70
 -11  -5   3  283.67   18.80
 -11   5   3  247.88   16.70
 -11   5   3  243.38   20.30
 -10  -5   3    6.60    2.80
 -10  -5   3    3.70    2.50
  10  -5  -3    4.10    4.00
 -10  -5   3    5.40    3.30
 -10   5   3    6.30    3.30
 -10   5   3   10.50    5.80
  -9  -5   3   21.10    4.10
  -9  -5   3   21.60    4.00
  -9  -5   3   18.40    5.90
   9  -5  -3   14.90    5.00
  -9   5   3   19.10    4.60
  -9   5   3   15.80    5.40
  -8  -5   3   18.80    4.50
  -8  -5   3   14.50    3.40
  -8  -5   3   31.50    7.40
   8  -5  -3   17.60    5.80
  -8   5   3   17.70    4.30
  -8   5   3   13.00    4.90
  -7  -5   3  323.37   15.90
   7  -5  -3  312.57   18.40
  -7  -5   3  313.77   14.00
  -7  -5   3  301.87   19.90
  -7   5   3  301.17   21.10
  -7   5   3  304.97   14.70
  -6  -5   3   30.10    5.70
   6  -5  -3   11.50    4.30
  -6  -5   3   25.30    6.90
  -6  -5   3   27.00    4.20
  -6   5   3   29.80    4.00
  -6   5   3   29.50    7.40
   5  -5  -3   72.69    8.70
  -5  -5   3   69.79   11.10
  -5  -5   3   60.79    5.50
  -5  -5   3   72.99    7.70
  -5   5   3   79.99   12.00
  -4  -5   3   27.20    5.70
   4  -5  -3   17.30    4.70
  -4  -5   3   45.40    8.80
  -4  -5   3   32.80    4.80
  -4   5   3   17.80    5.20
  -3  -5   3  188.28   13.20
  -3  -5   3  223.48   16.50
   3  -5  -3  204.98   13.70
  -3   5   3  209.18   15.70
  -2  -5   3  103.79   11.00
  -2  -5   3  104.09    9.60
   2  -5  -3   72.49   10.60
  -2   5   3   86.89   10.10
  -1  -5   3  213.48   14.60
  -1  -5   3  252.77   17.70
   1  -5  -3  224.88   14.10
  -1   5   3  221.98   15.70
   0  -5   3  201.18   15.70
   0  -5   3  186.18   13.70
   0  -5  -3  173.58   12.00
   0   5   3  205.48   14.40
  -1  -5  -3   48.20    7.20
   1  -5   3   39.40    7.40
   1  -5   3   40.70    7.00
   1   5   3   49.10    7.40
  -2  -5  -3    8.30    2.30
  -2  -5  -3   11.10    3.50
   2  -5   3    3.50    3.30
  -3  -5  -3  111.59    8.60
  -3  -5  -3  107.49    8.30
  -3  -5  -3  102.29    6.10
  -3   5  -3  115.29   12.70
  -3   5  -3  102.19    6.40
  -4  -5  -3   77.69    6.80
  -4  -5  -3   68.69    4.80
  -4  -5  -3   71.39    6.40
  -4   5  -3   49.00    9.10
  -4   5  -3   65.79    6.10
  -5  -5  -3   69.79    6.50
  -5  -5  -3   77.09    5.10
  -5  -5  -3   77.59    6.40
  -5   5  -3   79.89   12.30
  -5   5  -3   74.89    7.30
  -6  -5  -3    2.20    1.80
  -6  -5  -3    1.20    1.90
  -6   5  -3    1.20    2.40
  -6   5  -3    4.80    3.90
  -7  -5  -3    2.80    2.10
  -7  -5  -3    3.00    1.90
  -7   5  -3    3.10    3.00
  -7   5  -3    0.50    3.00
  -8  -5  -3  137.09    6.50
   8  -5   3  127.49   13.00
  -8  -5  -3  127.39    7.90
  -8   5  -3  129.79   14.80
  -8   5  -3  132.79   11.80
   9  -5   3   29.10    7.80
  -9  -5  -3   31.20    4.20
  -9  -5  -3   26.00    2.60
  -9   5  -3   32.90    9.00
 -10  -5  -3    1.30    1.30
  10  -5   3    1.90    4.60
 -10  -5  -3    3.40    1.60
 -10   5  -3    0.40    3.20
 -11  -5  -3    7.60    1.80
  11  -5   3    5.00    4.10
 -11   5  -3    8.10    5.00
 -12   5  -3   39.10    8.90
 -13   5  -3    7.70    6.30
 -14   5  -3   -0.20    4.50
 -15   5  -3   -7.40    3.80
 -16   5  -3   81.49   20.80
 -16  -6   3    6.50    4.50
 -16  -6   3   -2.70    3.50
 -16  -6   3    0.30    5.50
 -16   6   3    1.40    5.30
 -16   6   3   -1.90    6.80
 -15  -6   3   70.29    9.70
 -15  -6   3   75.09   12.10
 -15   6   3   82.49   16.20
 -14  -6   3   20.70    4.30
 -14  -6   3   21.60    5.70
 -14   6   3   25.80    9.30
 -13  -6   3    5.30    3.70
 -13  -6   3    1.40    2.50
 -13  -6   3   -1.20    2.30
 -13   6   3   -2.50    3.30
 -13   6   3   -0.50    3.80
 -12  -6   3   11.40    3.40
 -12  -6   3   23.60    6.40
 -12  -6   3   17.10    4.50
 -12   6   3   13.80    5.10
 -12   6   3   17.40    6.70
 -11  -6   3   11.30    2.90
 -11  -6   3   17.50    4.90
 -11  -6   3   17.30    4.20
 -11   6   3   17.30    7.00
 -11   6   3   12.40    4.70
 -10  -6   3  107.89    8.50
 -10  -6   3   82.29   12.90
 -10  -6   3  109.79    8.10
 -10   6   3  107.69    9.00
 -10   6   3   88.19   13.40
   9  -6  -3   55.39   10.40
  -9  -6   3   42.20    8.70
  -9  -6   3   50.89    5.30
  -9  -6   3   45.30    6.80
  -9   6   3   47.00    5.50
  -9   6   3   49.90   10.30
  -8  -6   3    4.00    1.90
   8  -6  -3    1.50    3.50
  -8  -6   3    6.80    3.90
  -8  -6   3   -0.10    2.30
  -8   6   3    4.10    3.60
  -7  -6   3   29.00    4.40
  -7  -6   3   16.30    4.60
  -7  -6   3   19.40    5.80
  -7   6   3   12.20    6.40
  -6  -6   3   -4.20    3.20
  -6  -6   3    3.40    2.10
  -6  -6   3    1.10    2.80
   6  -6  -3   -0.50    3.60
  -6   6   3    1.40    4.10
  -5  -6   3  135.69   13.70
   5  -6  -3  130.69   12.20
  -5  -6   3  120.29   10.70
  -5   6   3  138.89   14.20
  -4  -6   3    1.00    2.50
  -4  -6   3   -1.10    3.60
   4  -6  -3    9.90    4.20
  -4   6   3    2.20    3.20
  -3  -6   3    9.90    5.00
  -3  -6   3   15.50    4.90
   3  -6  -3    3.90    3.10
  -3   6   3   10.00    4.90
  -2  -6   3    5.80    4.30
  -2  -6   3    3.30    3.40
   2  -6  -3    1.00    2.80
  -2   6   3    2.30    3.10
  -1  -6   3    9.20    4.60
  -1  -6   3    8.50    5.10
   1  -6  -3   19.90    5.60
  -1   6   3   13.40    5.10
   0  -6  -3  157.58   12.50
   0  -6   3  151.28   13.70
   0  -6   3  150.18   14.80
   0   6   3  162.38   14.20
   1  -6   3   -2.00    3.70
  -1  -6  -3    3.30    3.00
   2  -6   3    5.50    3.80
  -2  -6  -3    1.90    2.80
   2  -6   3    5.50    4.40
  -3  -6  -3   41.90    6.50
   3  -6   3   23.70    6.90
  -3  -6  -3   30.60    5.80
  -4  -6  -3   40.40    6.70
   4  -6   3   29.10    7.20
  -4  -6  -3   42.00    6.50
  -4  -6  -3   39.10    3.80
  -5  -6  -3   53.49    4.40
   5  -6   3   40.50    8.00
  -5  -6  -3   52.79    6.90
  -5  -6  -3   65.99    6.80
  -5   6  -3   57.89    5.10
  -5   6  -3   61.49   11.20
  -5   6  -3   63.79    4.40
  -6  -6  -3   19.50    3.90
  -6  -6  -3   21.80    4.40
   6  -6   3   14.90    5.40
  -6  -6  -3   17.00    2.80
  -6   6  -3   18.30    4.50
  -6   6  -3    6.20    5.20
  -7  -6  -3   46.50    4.10
  -7  -6  -3   45.20    6.30
  -7  -6  -3   42.10    4.80
  -7   6  -3   48.00   11.40
  -7   6  -3   44.10    6.70
  -8  -6  -3    0.80    1.50
  -8  -6  -3    2.60    2.20
  -8  -6  -3   -2.10    1.60
  -8   6  -3   -2.90    2.40
  -8   6  -3   -2.90    2.80
  -9  -6  -3   29.60    4.40
  -9  -6  -3   20.10    2.80
  -9   6  -3   10.80    6.20
  -9   6  -3   20.70    5.60
 -10  -6  -3    0.60    1.80
 -10  -6  -3    1.80    1.50
 -10   6  -3   -2.20    2.50
 -10   6  -3    0.40    3.80
 -11   6  -3   -4.00    3.20
 -11   6  -3    0.50    4.00
 -12   6  -3   -1.90    3.80
 -12   6  -3    0.80    3.40
 -13   6  -3   -6.40    5.80
 -13   6  -3    0.30    4.00
 -14   6  -3  163.28   17.10
 -14   6  -3  160.78   19.60
 -13  -7   3   14.70    4.80
 -13   7   3   14.40    5.60
 -12  -7   3    6.20    3.00
 -12  -7   3    6.40    3.30
 -12   7   3    0.70    3.40
 -12   7   3    2.50    4.60
 -12   7   3    5.30    3.10
 -11  -7   3    8.20    3.00
 -11  -7   3   10.10    3.60
 -11  -7   3    3.30    6.30
 -11   7   3    5.70    5.60
 -10  -7   3   70.69    6.20
 -10  -7   3   58.29   11.00
 -10  -7   3   56.99    7.70
 -10   7   3   52.19   12.60
  -9  -7   3    0.40    5.50
  -9  -7   3   -1.60    2.20
  -9  -7   3    3.00    2.10
  -9   7   3   -4.20    4.20
  -8  -7   3   -2.00    2.50
  -8  -7   3    1.90    4.10
  -8   7   3    5.10    3.60
  -7  -7   3   17.00    6.60
  -7  -7   3   13.60    4.60
  -7   7   3   21.70    7.40
  -6  -7   3   78.69   10.40
  -6  -7   3   72.09   12.30
  -6   7   3   55.69   11.40
  -5  -7   3    5.10    3.60
  -5  -7   3   14.00    6.40
   5  -7  -3   11.20    5.60
  -5   7   3   16.70    6.70
   4  -7  -3    0.90    3.80
  -4  -7   3    3.20    3.80
  -4  -7   3    6.40    3.70
  -4   7   3    3.90    4.30
  -3  -7   3   -5.70    2.90
   3  -7  -3    1.80    3.10
  -3  -7   3    4.30    3.50
  -3   7   3   -1.70    3.20
  -2  -7   3   13.40    5.60
  -2  -7   3   15.80    7.70
  -2   7   3   13.90    5.70
   1  -7  -3   36.70    7.70
  -1  -7   3   24.20   11.00
  -1  -7   3   42.60    8.90
   0  -7  -3    2.00    3.60
   0  -7   3   -0.20    3.80
   1  -7   3    2.00    3.30
  -1  -7  -3    3.60    3.40
  -1  -7  -3    1.10    3.20
   2  -7   3   14.40    6.60
  -2  -7  -3   22.90    6.00
  -2  -7  -3   24.60    5.90
   3  -7   3   24.70    7.00
  -3  -7  -3   26.00    6.20
  -3  -7  -3   30.90    6.10
  -4  -7  -3    6.10    3.40
   4  -7   3    1.50    3.20
  -4  -7  -3    5.20    3.50
  -5  -7  -3    0.90    2.90
   5  -7   3    5.20    4.30
  -6  -7  -3    1.30    2.30
  -6  -7  -3    3.70    3.10
  -7  -7  -3    1.90    2.40
  -7  -7  -3   -3.00    2.60
  -7   7  -3   -0.10    3.50
  -8  -7  -3   38.00    5.10
  -8   7  -3   46.30   11.50
  -9  -7  -3   43.60    4.40
  -9  -7  -3   41.60    5.90
  -9   7  -3   38.00    5.50
  -9   7  -3   41.50   11.00
  -9   7  -3   38.80    5.40
 -10  -7  -3    0.60    2.30
 -10  -7  -3    2.20    1.70
 -10  -7  -3    0.50    1.70
 -10   7  -3    3.30    3.40
 -10   7  -3   -1.20    4.00
 -10   7  -3    1.70    4.10
  -7  -8   3  101.89   10.10
  -7   8   3   77.99   16.00
  -6  -8   3   10.00    4.90
  -6   8   3   22.10    8.30
  -5  -8   3   12.80    4.20
  -5   8   3    3.60    5.80
  -4  -8   3   47.40    8.50
  -4   8   3   67.89   14.20
  -3  -8   3   11.50    5.50
  -2  -8   3   18.80    6.10
   1  -8  -3   87.89   12.40
  -1  -8   3  112.99   14.50
   0  -8   3   23.10    7.40
   0  -8  -3   17.50    5.30
   1  -8   3   11.60    6.70
  -1  -8  -3    4.20    3.80
  -2  -8  -3   26.00    6.70
   2  -8   3   21.60   12.70
  -2  -8  -3   26.50    7.50
  -3  -8  -3    3.10    3.40
   3  -8   3    1.80    4.80
  -3  -8  -3    6.40    3.60
  -4  -8  -3   14.80    5.20
  -4  -8  -3   20.30    5.50
   4  -8   3   13.80    5.70
   5  -8   3   23.10    7.80
  -5  -8  -3   23.10    6.70
  -5  -8  -3   22.70    5.00
 -23   0   4    3.80    4.90
 -22   0   4  287.57   20.70
 -21   0   4   11.60    4.80
  21   0  -4   22.70    4.90
 -20   0   4  264.57   18.20
  19   0  -4   41.60    5.50
 -19   0   4   48.20    8.50
 -18   0   4  431.86   23.00
  17   0  -4  640.54   24.90
 -17   0   4  801.52   31.90
  16   0  -4   15.40    3.60
 -16   0   4   20.10    5.40
  15   0  -4    7.50    2.90
 -15   0   4    5.50    3.70
 -14   0   4   11.90    4.50
  14   0  -4   21.00    3.70
  13   0  -4  122.89    7.50
 -13   0   4  126.59   10.00
 -12   0   4   43.60    6.70
  12   0  -4   39.50    4.60
  11   0  -4  307.07   12.20
 -11   0   4  299.67   14.60
 -11   0   4  294.47   13.80
 -10   0   4   10.50    4.00
  10   0  -4    7.10    2.30
 -10   0   4   11.90    4.00
  -9   0   4   19.50    4.20
   9   0  -4   21.40    3.20
  -9   0   4   21.90    4.70
  -8   0   4 4563.74  132.59
  -8   0   4 4561.54  133.49
   8   0  -4 4724.23  131.69
  -7   0   4  624.84   22.40
   7   0  -4  604.54   20.00
  -6   0   4  222.38    9.40
   6   0  -4  215.78    8.70
  -6   0   4  210.08   12.10
  -5   0   4    9.50    2.80
  -5   0   4   15.20    2.80
   5   0  -4   12.60    2.20
  -4   0   4 2318.77   71.89
  -4   0   4 2344.57   67.09
   4   0  -4 2381.96   71.79
   4   0  -4 2290.67   67.29
   3   0  -4 2062.89   59.89
  -3   0   4 2017.80   62.39
   3   0  -4 1959.30   62.19
  -3   0   4 1996.60   57.89
   2   0  -4   50.99    5.10
  -2   0   4   53.69    3.20
  -2   0   4   52.19    5.30
   2   0  -4   49.80    3.40
  -1   0   4 1598.14   52.69
  -1   0   4 1687.63   48.30
   1   0  -4 1715.43   49.10
   0   0  -4    2.10    1.20
   0   0   4    0.70    1.60
   0   0   4    0.20    0.90
   0   0  -4    0.80    1.70
  -1   0  -4 2956.20   91.29
  -1   0  -4 3067.79   87.59
   1   0   4 3098.09   86.79
   2   0   4 4558.44  129.19
   3   0   4 2088.39   60.69
   4   0   4 2427.66   71.49
   4   0   4 2409.26   70.19
   5   0   4  627.84   20.60
   5   0   4  620.94   21.30
  -5   0  -4  647.54   22.10
   6   0   4  515.05   18.50
  -6   0  -4  544.95   19.80
   7   0   4   95.69    5.80
  -7   0  -4   90.09    6.50
  -8   0  -4   23.60    3.90
   8   0   4   21.00    3.30
  -9   0  -4  557.34   21.70
   9   0   4  533.25   19.20
 -10   0  -4  185.78   11.00
  10   0   4  201.28    9.10
  10   0   4  198.18    9.80
  11   0   4 1456.95   46.00
  11   0   4 1489.05   44.90
 -11   0  -4 1518.25   50.09
  12   0   4    4.20    3.00
 -12   0  -4   -0.20    1.70
  12   0   4    0.10    2.80
  13   0   4   93.59    6.30
 -13   0  -4  101.49    8.70
  14   0   4   86.79    6.00
 -14   0  -4  102.79    9.00
  15   0   4   78.49    5.40
 -15   0  -4  100.59    9.20
 -16   0  -4   39.40    7.00
  16   0   4   35.40    4.00
 -17   0  -4    3.10    2.70
  17   0   4   -0.20    1.80
  18   0   4    2.60    1.80
 -18   0  -4    4.90    3.00
 -19   0  -4   32.10    6.70
  19   0   4   35.50    4.00
 -20   0  -4   10.70    5.00
  20   0   4   18.60    3.30
 -22  -1   4   -0.80    3.30
 -22   1   4    0.90    2.90
  22   1  -4   -1.90    3.00
 -21  -1   4   14.30    5.40
 -21   1   4   15.20    5.40
  21   1  -4   26.90    5.30
 -20  -1   4   93.89   10.50
  20  -1  -4  109.59    8.90
  20   1  -4   90.39    8.80
 -20   1   4  101.79   14.10
 -19  -1   4  195.78   15.70
  19  -1  -4  172.98   12.70
 -19   1   4  173.28   15.30
 -18  -1   4   16.20    5.70
  18  -1  -4   11.80    3.70
 -18   1   4   30.60    7.50
 -17  -1   4  137.39   11.40
  17   1  -4  135.79    9.20
 -17   1   4  126.49   12.10
  16  -1  -4   -0.80    1.20
 -16  -1   4   -4.70    3.20
 -16   1   4   -2.50    2.00
  16   1  -4    1.30    2.40
  15  -1  -4  321.67   14.00
 -15  -1   4  277.37   15.80
  15   1  -4  297.67   13.70
 -15   1   4  277.27   17.20
 -14  -1   4  123.99    9.70
  14  -1  -4  132.29    8.90
 -14  -1   4  131.89   10.50
 -14   1   4  125.69   10.90
  14   1  -4  127.89    9.40
 -13  -1   4   22.90    5.60
  13  -1  -4   17.40    4.20
 -13  -1   4   15.30    4.80
 -13   1   4   17.10    4.50
  13   1  -4   14.30    3.20
 -12  -1   4   47.10    6.10
  12  -1  -4   56.99    6.60
 -12  -1   4   47.20    6.60
 -12   1   4   66.49    8.60
  12   1  -4   54.89    5.20
  11  -1  -4   28.30    4.40
 -11  -1   4   31.50    4.80
 -11   1   4   26.30    4.80
  11   1  -4   26.30    3.70
  10  -1  -4   86.49    6.70
 -10  -1   4   91.59    6.50
  10   1  -4   96.39    6.30
 -10   1   4  100.29    8.20
   9  -1  -4    7.50    3.10
  -9  -1   4    6.60    2.50
  -9   1   4    9.80    3.10
   9   1  -4   10.90    2.60
  -8  -1   4  467.35   16.00
   8  -1  -4  445.86   16.70
  -8   1   4  437.26   18.50
   8   1  -4  474.75   16.90
   7  -1  -4 1135.99   36.90
  -7  -1   4 1161.88   40.30
  -7   1   4 1175.78   42.30
   7   1  -4 1153.58   37.40
  -7   1   4 1371.56   41.10
  -6  -1   4 1980.90   61.99
   6  -1  -4 1930.11   57.59
  -6  -1   4 2026.10   57.29
   6   1  -4 1922.51   58.49
  -6   1   4 2025.30   63.19
  -6   1   4 1829.12   59.19
   5  -1  -4 1277.07   38.10
  -5  -1   4 1265.07   38.10
  -5  -1   4 1263.67   41.90
  -5   1   4 1237.18   39.00
   5   1  -4 1243.28   39.20
  -5   1   4 1314.27   43.00
  -5   1   4 1233.68   39.60
   4  -1  -4   76.99    6.80
  -4  -1   4   78.29    4.90
   4  -1  -4   80.39    5.20
  -4  -1   4   84.19    6.50
  -4   1   4   84.09    5.90
  -4   1   4   82.09    6.10
  -4   1   4   85.39    6.90
   4   1  -4   85.69    5.50
   3  -1  -4   66.49    6.00
   3  -1  -4   56.69    4.00
  -3  -1   4   59.49    5.50
  -3   1   4   52.39    4.80
  -3   1   4   62.89    5.60
   3   1  -4   68.09    4.90
   3   1  -4   61.19    5.40
  -3   1   4   54.19    4.60
   2  -1  -4  345.47   11.40
   2  -1  -4  356.26   15.10
  -2  -1   4  361.66   13.00
  -2  -1   4  329.67   14.80
  -2   1   4  343.07   16.50
  -2   1   4  341.47   12.30
   2   1  -4  327.87   14.60
   2   1  -4  353.96   13.60
  -2   1   4  326.37   12.20
  -1  -1   4  285.57   13.00
   1  -1  -4  278.37    9.00
   1  -1  -4  272.17   12.50
  -1   1   4  259.37   12.00
   1   1  -4  243.38   11.10
  -1   1   4  265.57    9.80
  -1   1   4  270.87    9.80
   1   1  -4  254.17   12.50
   0  -1  -4   46.30    4.60
   0  -1   4   24.10    3.60
   0  -1  -4   34.60    2.70
   0  -1   4   35.60    3.60
   0   1  -4   38.10    5.30
   0   1  -4   24.10    3.30
   0   1   4   36.00    3.00
   0   1   4   32.00    3.30
   1  -1   4  803.12   26.30
   1  -1   4  733.63   28.30
  -1  -1  -4  806.02   23.20
  -1  -1  -4  813.42   27.90
   1   1   4  816.72   23.50
   1   1   4  795.02   23.30
  -1   1  -4  733.83   28.30
   2  -1   4    6.50    2.80
   2  -1   4    3.30    1.80
  -2  -1  -4    8.20    1.20
   2   1   4    5.60    1.30
   2   1   4    7.30    1.70
  -2   1  -4    9.20    3.30
   3  -1   4  419.46   16.40
   3  -1   4  407.16   17.70
   3   1   4  445.36   12.70
   4  -1   4 2347.57   73.39
  -4   1  -4 2419.36   73.89
   5  -1   4  277.37   13.70
  -5   1  -4  303.07   14.60
   6  -1   4   59.59    5.80
  -6   1  -4   64.69    6.40
   7  -1   4   20.00    4.00
  -7   1  -4   18.70    4.20
  -8  -1  -4  226.98    9.10
   8  -1   4  240.68   12.30
  -8   1  -4  221.38   13.10
   9  -1   4   15.20    3.70
  -9  -1  -4   20.90    2.90
  -9   1  -4   13.90    4.10
  10  -1   4    7.70    3.20
 -10  -1  -4    6.20    1.90
  10   1   4    6.50    1.00
 -10   1  -4    8.10    3.00
  11  -1   4    0.80    2.80
 -11  -1  -4   -1.70    0.90
  11   1   4   -0.80    0.80
 -11   1  -4   -0.80    1.20
 -12  -1  -4  475.05   18.50
  12  -1   4  459.45   19.60
  12   1   4  451.85   14.30
 -12   1  -4  483.25   23.30
  13  -1   4  384.86   17.60
 -13  -1  -4  387.26   16.50
 -13   1  -4  376.26   20.70
 -14  -1  -4  211.58   11.50
  14  -1   4  203.58   11.70
  14  -1   4  209.08   12.80
 -14   1  -4  191.38   14.40
  15  -1   4   40.60    6.20
 -15  -1  -4   50.29    5.60
  15  -1   4   24.70    5.80
 -15   1  -4   41.60    7.80
 -16  -1  -4   15.10    4.10
  16  -1   4   11.50    4.40
  16  -1   4   10.50    4.40
 -16   1  -4   14.40    4.80
 -17  -1  -4    0.90    2.10
  17  -1   4    5.40    3.70
 -17   1  -4    4.60    3.00
  18  -1   4   -2.40    3.00
 -18  -1  -4    3.00    2.40
 -18   1  -4    1.20    2.60
 -19  -1  -4   63.09    8.10
  19  -1   4   65.29    6.10
 -20  -1  -4    6.80    3.20
  20  -1   4   -3.50    2.80
 -20   1  -4   -0.20    4.10
 -22  -2   4   57.49    9.70
  22   2  -4   52.99    8.70
 -22   2   4   68.59   12.90
 -21  -2   4   19.30    6.30
 -21   2   4   32.50    8.60
 -20  -2   4   30.70    6.90
  20   2  -4   19.90    5.10
 -20   2   4   28.70    8.00
 -19  -2   4    5.10    5.50
  19  -2  -4    4.10    3.90
 -19   2   4    6.80    4.90
 -18  -2   4   31.50    6.70
  18  -2  -4    6.90    4.20
 -18   2   4   24.20    7.40
  18   2  -4   23.70    4.90
 -17  -2   4   64.29    8.00
  17  -2  -4   41.40    6.40
 -17  -2   4   49.99    8.00
 -17   2   4   54.29   10.40
  17   2  -4   56.89    6.60
 -16  -2   4   19.50    5.20
 -16  -2   4   22.40    6.00
  16   2  -4   26.60    4.80
 -16   2   4   18.20    5.80
 -15  -2   4  495.25   20.30
 -15  -2   4  487.45   21.50
  15   2  -4  494.95   20.90
 -15   2   4  498.45   26.10
 -14  -2   4   26.20    5.50
 -14  -2   4   32.70    5.50
  14  -2  -4   36.20    5.60
 -14   2   4   34.90    7.30
  14   2  -4   25.60    4.70
  13  -2  -4  133.19   10.50
 -13  -2   4  135.09    8.70
  13   2  -4  134.69    9.00
 -13   2   4  135.09   12.00
  12  -2  -4  989.90   36.40
  12  -2  -4 1029.80   35.30
 -12  -2   4 1003.10   32.80
  12   2  -4 1061.09   35.50
 -12   2   4 1017.40   39.80
  11  -2  -4   19.10    5.00
 -11  -2   4   23.20    3.80
  11  -2  -4   28.60    5.70
 -11   2   4   29.90    5.90
  11   2  -4   26.40    4.20
  10  -2  -4    4.20    4.10
  10  -2  -4   -1.00    3.40
 -10  -2   4    1.70    2.20
 -10   2   4   -2.10    1.70
  10   2  -4    0.10    1.50
  -9  -2   4   25.30    3.40
   9  -2  -4   13.00    3.50
   9  -2  -4   18.90    4.40
   9   2  -4   14.40    3.10
  -9   2   4   17.50    4.30
   8  -2  -4    1.40    3.40
   8  -2  -4    3.50    3.80
  -8  -2   4    1.80    1.80
  -8   2   4    1.40    2.00
  -8   2   4    2.30    2.50
   8   2  -4    5.70    2.60
  -7  -2   4  376.56   14.50
   7  -2  -4  403.16   16.90
  -7  -2   4  415.56   17.80
   7  -2  -4  403.76   16.50
  -7   2   4  379.86   18.80
  -7   2   4  382.76   17.70
   7   2  -4  401.36   16.60
  -6  -2   4  338.77   15.30
   6  -2  -4  329.67   14.40
  -6  -2   4  350.36   13.40
   6  -2  -4  332.17   14.70
  -6   2   4  320.67   15.40
   6   2  -4  332.47   14.70
  -6   2   4  333.27   16.60
   5  -2  -4  240.48   11.60
  -5  -2   4  224.28   10.50
   5  -2  -4  233.48   11.60
  -5  -2   4  231.28   11.80
  -5   2   4  222.28   12.90
   5   2  -4  253.97   12.00
  -5   2   4  224.98   12.50
  -4  -2   4 1649.83   50.99
   4  -2  -4 1628.44   48.80
  -4  -2   4 1507.05   51.29
   4  -2  -4 1624.54   49.10
   4   2  -4 1596.44   50.79
  -4   2   4 1580.04   50.49
  -4   2   4 1573.74   51.29
   3  -2  -4 3781.32  110.29
  -3  -2   4 3747.32  109.59
   3  -2  -4 3732.73  106.49
  -3  -2   4 3545.45  111.79
   3  -2  -4 3894.71  106.99
   3   2  -4 3713.03  109.39
  -3   2   4 3721.03  108.49
  -3   2   4 3279.07  115.79
   3   2  -4 3731.63  107.99
  -2  -2   4  131.09    8.40
  -2  -2   4  144.39    8.70
   2  -2  -4  141.19    7.90
   2  -2  -4  146.59    8.30
   2  -2  -4  149.69    8.90
   2   2  -4  144.49    8.20
  -2   2   4  140.79    7.90
   2   2  -4  136.19    8.70
  -2   2   4  132.49    7.90
   1  -2  -4  590.84   19.80
  -1  -2   4  556.94   22.30
  -1  -2   4  622.54   23.30
   1  -2  -4  595.94   22.20
  -1  -2   4  581.64   24.40
  -1   2   4  631.44   21.10
  -1   2   4  602.14   21.00
   1   2  -4  605.34   22.40
   0  -2  -4  135.29    6.60
   0  -2  -4  129.59    7.80
   0  -2   4  136.89    9.20
   0  -2  -4  129.09    7.00
   0  -2   4  124.39    9.50
   0   2  -4  132.59    8.50
   0   2   4  126.79    6.80
  -1  -2  -4    2.20    2.40
  -1  -2  -4    1.40    1.80
   1  -2   4    1.20    1.50
  -1  -2  -4    0.90    1.50
  -1   2  -4   -1.10    1.50
   1   2   4    1.00    1.20
  -2  -2  -4  441.76   13.60
   2  -2   4  455.05   20.40
  -2  -2  -4  462.85   17.60
   2  -2   4  406.56   18.50
   2   2   4  422.26   14.50
  -2   2  -4  427.36   19.20
   3  -2   4   14.50    3.80
  -3  -2  -4   17.00    1.70
  -3   2  -4   25.20    5.20
  -3   2  -4   21.60    5.70
   4  -2   4   34.70    5.50
  -4   2  -4   29.70    5.40
   5  -2   4   81.59    7.90
  -5   2  -4   84.39    8.30
   6  -2   4  331.07   17.30
  -6   2  -4  346.67   18.40
   7  -2   4 2022.00   65.79
  -7   2  -4 1972.90   67.49
   8  -2   4   76.09    7.80
  -8   2  -4   76.39    8.60
   9  -2   4   26.00    5.40
  -9   2  -4   24.50    5.50
  10  -2   4   -0.50    2.00
 -10   2  -4   -0.60    1.90
  11  -2   4   39.80    7.10
 -11   2  -4   48.10    8.20
  12  -2   4    2.90    3.30
 -12   2  -4   -1.40    2.10
  13  -2   4   14.50    4.80
 -13   2  -4   12.10    4.60
  14  -2   4  138.59   11.40
 -14   2  -4  162.98   14.10
  16  -2   4   54.89   14.40
 -16   2  -4   59.09   10.60
  17  -2   4   23.50    6.60
 -17   2  -4   29.10    7.30
  18  -2   4  112.09   11.10
  18  -2   4  101.09   11.40
 -18   2  -4  131.69   13.80
  19  -2   4    9.60    5.40
 -19   2  -4    4.90    3.70
 -21  -3   4    9.80    4.50
 -21   3   4    4.40   11.00
 -20  -3   4   -0.30    4.10
  20   3  -4    6.90    4.10
 -20   3   4   -2.50    3.20
 -19  -3   4   31.50    7.00
 -19   3   4   26.70    8.00
 -18  -3   4   -3.40    3.60
 -18  -3   4    2.70    4.10
  18   3  -4    3.30    2.30
 -18   3   4   -1.20    3.20
  17  -3  -4   15.10    5.50
 -17  -3   4   30.60    5.80
 -17  -3   4   26.50    6.20
  17   3  -4   14.10    4.00
 -17   3   4   27.60    7.20
  16  -3  -4   44.50    7.20
 -16  -3   4   46.30    6.80
 -16  -3   4   50.69    6.90
 -16   3   4   42.90    8.70
  16   3  -4   57.99    8.20
 -15  -3   4    4.20    3.80
  15  -3  -4    5.90    4.20
  15  -3  -4    6.90    5.70
 -15   3   4    2.30    3.30
  15   3  -4    4.90    2.30
 -14  -3   4   32.40    4.80
  14   3  -4   16.40    4.30
 -14   3   4   27.80    6.80
 -13  -3   4    5.10    3.00
  13   3  -4    4.20    2.50
 -13   3   4    4.60    4.20
 -12  -3   4  226.68   10.60
  12  -3  -4  260.17   18.80
 -12   3   4  228.08   16.50
  12   3  -4  225.58   15.70
  11  -3  -4   26.00    5.80
 -11  -3   4   23.20    3.60
 -11   3   4   29.70    6.80
  11   3  -4   31.70    5.70
 -10  -3   4  358.26   14.00
  10  -3  -4  370.16   17.40
  10  -3  -4  334.17   17.60
 -10   3   4  340.57   19.60
  10   3  -4  356.36   17.10
 -10   3   4  352.96   20.10
   9  -3  -4  182.58   12.30
  -9  -3   4  208.88    9.70
   9  -3  -4  195.78   12.60
  -9   3   4  184.58   13.20
  -9   3   4  195.68   13.90
   9   3  -4  190.18   11.70
  -8  -3   4  238.68   12.80
   8  -3  -4  227.68   13.30
  -8  -3   4  230.98   10.90
  -8   3   4  215.18   13.90
  -8   3   4  239.08   15.10
   8   3  -4  256.37   13.50
  -7  -3   4   24.90    4.50
  -7  -3   4   25.60    4.00
   7  -3  -4   26.80    5.30
  -7   3   4   23.10    4.70
  -7   3   4   17.80    4.30
   7   3  -4   27.70    5.20
   6  -3  -4  120.59    8.60
  -6  -3   4  111.69    7.50
  -6  -3   4  117.89    8.00
  -6   3   4  125.19    9.90
  -6   3   4  119.39    8.90
   6   3  -4  105.49    8.40
  -5  -3   4  185.98   10.30
  -5  -3   4  181.68   10.10
   5  -3  -4  195.18   10.90
  -5   3   4  194.18   11.10
   5   3  -4  191.88   11.50
  -5   3   4  190.38   12.10
   4  -3  -4   61.99    6.20
  -4  -3   4   63.39    5.90
  -4  -3   4   64.79    5.70
  -4   3   4   55.19    6.40
  -4   3   4   48.30    5.10
   3  -3  -4    5.50    2.50
  -3  -3   4    0.40    1.70
   3  -3  -4   -1.40    2.00
  -3  -3   4    1.10    1.60
  -3  -3   4    1.70    2.20
  -3   3   4    0.50    1.70
  -3   3   4    2.10    1.50
   2  -3  -4  494.15   19.00
   2  -3  -4  501.85   20.40
  -2  -3   4  498.45   20.80
  -2  -3   4  505.05   23.70
  -2  -3   4  523.25   20.70
  -2   3   4  504.55   21.20
   2   3  -4  508.05   17.80
  -2   3   4  496.65   17.30
  -1  -3   4   18.50    3.80
   1  -3  -4   26.60    4.40
  -1  -3   4   29.80    6.40
   1  -3  -4   28.50    3.90
  -1  -3   4   17.10    3.60
   1   3  -4   27.30    3.90
  -1   3   4   26.40    4.40
   0  -3   4 1169.38   41.50
   0  -3  -4 1214.78   37.80
   0  -3  -4 1212.68   39.40
   0  -3   4 1180.08   44.50
   0   3  -4 1209.08   39.70
   0   3   4 1206.58   40.00
  -1  -3  -4  120.79    7.30
   1  -3   4  128.69    9.40
  -1  -3  -4  132.09    7.80
   1  -3   4  128.19   10.70
  -1   3  -4  129.29    8.50
   1   3   4  123.49    7.80
  -2  -3  -4   46.40    4.50
   2  -3   4   43.80    6.60
  -2  -3  -4   43.40    3.60
   2  -3   4   52.79    8.50
   2   3   4   39.90    4.10
  -2   3  -4   44.80    5.50
   3  -3   4   52.79    8.40
  -3  -3  -4   31.90    2.90
  -3  -3  -4   40.50    4.30
  -3   3  -4   35.40    6.00
  -3   3  -4   25.10    5.20
  -4  -3  -4  255.97    9.50
  -4  -3  -4  244.18    8.60
   4  -3   4  253.27   15.90
  -4   3  -4  238.98   16.00
  -4   3  -4  251.97   14.80
  -5  -3  -4   26.60    2.50
   5  -3   4   23.20    5.10
  -5  -3  -4   25.50    1.90
  -5   3  -4   19.30    5.10
   6  -3   4   13.00    4.30
  -6   3  -4    5.50    2.90
   7  -3   4    3.50    2.70
  -7   3  -4   -0.40    2.60
   8  -3   4  333.97   19.30
  -8   3  -4  367.56   21.70
   9  -3   4   80.79    8.90
  -9   3  -4   54.49    8.50
  10  -3   4  101.89   10.50
 -10   3  -4  108.79   11.90
  11  -3   4   26.70    6.40
 -11   3  -4   10.50    4.70
  12  -3   4    3.20    3.00
 -12   3  -4    2.40    3.50
 -13   3  -4    5.00    3.70
  14  -3   4   27.30    7.50
  15  -3   4   49.40    9.20
 -15   3  -4   52.79   10.60
  16  -3   4   -0.30    4.20
 -16   3  -4    5.50    3.80
  17  -3   4  175.98   14.20
 -17   3  -4  181.28   17.80
 -18   3  -4   31.90    9.70
 -20  -4   4    9.70    5.20
  20   4  -4   -1.40    4.80
 -20   4   4    7.00    4.50
 -19  -4   4   10.60    5.40
 -19  -4   4   13.50    5.70
  19   4  -4    8.20    5.10
 -19   4   4   10.90    6.40
 -18  -4   4   98.79    9.50
 -18  -4   4  114.79   11.10
 -18   4   4  118.19   17.10
 -17  -4   4   70.99    8.10
 -17   4   4   73.59   12.40
 -16  -4   4    4.90    3.80
 -16   4   4    7.20    5.80
  16   4  -4    9.00    3.50
  15  -4  -4   60.39   10.00
 -15  -4   4   59.49    6.40
 -15   4   4   51.89   10.50
  15   4  -4   67.09    9.40
  14  -4  -4   29.50    7.60
  14  -4  -4   19.80    6.30
 -14  -4   4   22.90    4.20
  14   4  -4   27.20    6.10
 -14   4   4   19.70    7.10
 -13  -4   4   90.89    6.90
 -13   4   4   84.49   12.20
  13   4  -4   89.89    8.80
 -12  -4   4   26.20    4.00
 -12   4   4   40.50    8.10
  12   4  -4   35.20    6.50
 -12   4   4   26.80    7.90
 -11  -4   4  288.07   15.90
 -11  -4   4  287.07   12.80
 -11   4   4  272.77   20.00
 -11   4   4  298.47   18.60
  11   4  -4  294.77   16.60
 -10  -4   4    0.80    1.90
  10  -4  -4    1.70    4.10
 -10  -4   4    0.80    2.10
 -10   4   4   -1.60    2.20
 -10   4   4    3.30    3.50
  10   4  -4    0.60    2.30
  -9  -4   4    1.20    1.90
  -9  -4   4    0.90    2.10
   9  -4  -4   -1.70    3.20
  -9   4   4    1.50    3.50
  -9   4   4   -1.20    2.10
   8  -4  -4  264.67   15.60
  -8  -4   4  268.97   13.20
  -8  -4   4  254.87   13.30
  -8   4   4  279.07   18.50
  -8   4   4  255.17   15.10
  -7  -4   4  271.37   17.60
  -7  -4   4  270.17   13.60
  -7  -4   4  280.67   13.80
   7  -4  -4  282.47   15.80
  -7   4   4  272.97   17.90
  -7   4   4  275.57   14.80
  -6  -4   4    4.40    5.00
  -6  -4   4    6.20    2.80
  -6  -4   4   10.10    3.00
   6  -4  -4   16.00    5.00
  -6   4   4   14.70    5.20
  -6   4   4   11.80    3.40
  -5  -4   4    5.90    4.50
  -5  -4   4    4.30    2.10
   5  -4  -4    4.90    3.40
  -5  -4   4    8.70    3.30
  -5   4   4    2.30    2.80
  -5   4   4    6.30    3.00
  -4  -4   4  301.97   14.70
  -4  -4   4  336.97   20.50
   4  -4  -4  312.17   15.70
  -4  -4   4  313.47   16.00
  -4   4   4  331.77   14.60
  -4   4   4  305.87   17.90
  -3  -4   4   52.69    5.50
  -3  -4   4   44.60    8.00
  -3  -4   4   41.80    6.50
   3  -4  -4   55.09    6.20
  -3   4   4   32.10    6.00
  -2  -4   4   87.89    8.40
   2  -4  -4  106.39    8.10
  -2  -4   4  101.19    7.90
  -2  -4   4   71.29   11.50
  -2   4   4   93.99    9.00
   1  -4  -4  121.19    8.40
   1  -4  -4  118.39    8.20
  -1   4   4  116.69    9.70
   0  -4  -4   92.79    7.00
   0  -4   4   75.59    8.10
   0  -4  -4   89.09    6.70
   0   4  -4   84.59    5.40
   0   4   4   82.49    7.80
  -1  -4  -4 1126.09   37.60
   1  -4   4 1174.18   42.60
   1  -4   4 1151.58   45.40
  -1  -4  -4 1132.99   37.60
   1   4   4 1101.49   40.80
  -1   4  -4 1127.89   37.60
  -2  -4  -4  281.17   12.90
   2  -4   4  284.67   18.50
  -2  -4  -4  303.07   13.00
   2  -4   4  266.67   16.40
  -2   4  -4  304.87   14.50
   2   4   4  301.97   14.80
  -3  -4  -4   12.10    2.70
   3  -4   4    9.40    4.00
  -3  -4  -4   10.50    2.70
  -3   4  -4   12.50    5.00
  -3   4  -4   10.10    3.30
  -4  -4  -4    6.90    2.30
   4  -4   4    2.90    2.60
  -4  -4  -4    7.90    2.40
  -4  -4  -4    7.90    2.60
  -4   4  -4    7.40    3.20
  -4   4  -4    7.80    4.10
   5  -4   4   26.70    6.80
  -5  -4  -4   31.30    3.40
  -5  -4  -4   37.40    3.40
  -5   4  -4   36.50    6.40
  -5   4  -4   36.50    7.80
   6  -4   4   43.80    8.80
  -6  -4  -4   29.20    2.70
  -6  -4  -4   36.60    3.40
  -6   4  -4   42.10    9.10
  -6   4  -4   30.40    6.20
  -7  -4  -4   41.60    2.30
   7  -4   4   61.69   10.00
  -7  -4  -4   42.10    2.50
  -7   4  -4   48.70   10.20
  -9   4  -4   -0.60    2.50
  10  -4   4   20.10    5.70
 -10   4  -4   13.00    5.30
  11  -4   4   36.80    7.90
 -11   4  -4   31.20    7.70
  12  -4   4   23.40    6.40
 -12   4  -4   18.50    6.30
  13  -4   4   10.50    5.10
 -13   4  -4    2.10    4.30
 -14   4  -4   -1.00    4.60
 -15   4  -4   45.70   10.70
 -16   4  -4   51.59   11.80
 -17   4  -4   51.89   10.90
 -18  -5   4   59.59    7.60
 -18  -5   4   50.79    9.80
 -18   5   4   43.00   11.30
 -17  -5   4   16.80    7.30
 -17   5   4   17.80    7.10
 -16  -5   4  153.68   13.70
 -16  -5   4  162.38    9.80
 -16   5   4  161.38   17.00
 -16   5   4  159.38   17.60
 -15  -5   4   42.20    8.00
 -15  -5   4   55.79    6.20
 -15   5   4   70.49   13.80
 -14  -5   4   30.30    7.60
 -14  -5   4   27.40    4.70
 -14  -5   4   29.90    6.50
 -14   5   4   26.40    8.50
 -13  -5   4  135.09   13.40
 -13  -5   4  140.29   11.00
 -13  -5   4  130.89    8.20
 -13   5   4  120.49   14.80
 -13   5   4  103.19   11.90
 -12  -5   4  183.58   15.40
 -12  -5   4  209.48   10.80
  12  -5  -4  201.78   16.00
 -12  -5   4  191.68   15.40
 -12   5   4  205.98   15.50
 -12   5   4  175.78   17.30
 -11  -5   4  125.19    9.70
 -11  -5   4  111.29   12.00
  11  -5  -4  106.69   11.90
 -11  -5   4  148.89    9.00
 -11   5   4  151.98   15.20
 -11   5   4  113.29   10.90
 -10  -5   4   88.99    7.30
 -10  -5   4   89.49    7.70
  10  -5  -4   59.09    8.10
 -10  -5   4   75.29   11.00
 -10   5   4   66.59   10.60
 -10   5   4   79.59    8.80
   9  -5  -4    0.10    3.40
  -9  -5   4    2.40    2.60
  -9  -5   4    5.30    2.60
  -9  -5   4    2.60    3.20
  -9   5   4   -0.10    3.50
  -9   5   4    4.30    2.90
  -8  -5   4   -1.60    2.20
   8  -5  -4    0.00    3.80
  -8  -5   4    1.60    2.20
  -8  -5   4    1.50    2.00
  -8   5   4   -3.50    3.40
  -8   5   4   -2.30    1.70
  -7  -5   4  305.37   20.40
  -7  -5   4  312.17   15.20
   7  -5  -4  320.17   18.30
  -7  -5   4  308.57   15.90
  -7   5   4  299.87   20.60
  -7   5   4  310.87   14.70
   6  -5  -4    8.90    4.40
  -6  -5   4    5.00    3.40
  -6  -5   4    5.20    2.30
  -6  -5   4    3.60    3.20
  -6   5   4    2.80    1.80
  -6   5   4   -0.30    2.60
   5  -5  -4   18.50    5.00
  -5  -5   4   21.80    5.80
  -5  -5   4   17.00    3.90
  -5  -5   4   20.50    5.30
  -5   5   4   16.80    5.10
  -4  -5   4  350.76   18.70
  -4  -5   4  361.76   17.10
   4  -5  -4  358.76   18.80
  -4  -5   4  362.66   22.20
  -4   5   4  391.36   22.40
   3  -5  -4   40.80    6.40
  -3  -5   4   37.10    6.50
  -3  -5   4   35.60    7.00
  -3   5   4   35.30    7.50
  -2  -5   4  345.57   22.10
  -2  -5   4  342.67   18.90
   2  -5  -4  325.67   20.60
  -2   5   4  355.56   20.30
  -1  -5   4  330.67   21.60
  -1  -5   4  356.96   19.40
   1  -5  -4  333.27   16.90
  -1   5   4  333.17   19.60
   0  -5  -4   46.60    6.40
   0  -5   4   75.89   12.20
   0  -5   4   37.70    6.30
   0  -5  -4   60.39    5.80
   0   5   4   56.29    8.40
   1  -5   4    9.80    5.00
   1  -5   4    5.70    3.50
  -1  -5  -4   12.40    3.60
  -1  -5  -4   12.00    3.10
   1   5   4   15.30    4.60
  -2  -5  -4    4.00    2.00
   2  -5   4   -2.20    2.70
  -2  -5  -4    2.60    2.10
  -3  -5  -4   14.50    3.10
   3  -5   4    4.50    3.80
  -3  -5  -4    7.10    2.80
  -3   5  -4   14.90    3.40
  -4  -5  -4  162.68    8.90
  -4  -5  -4  151.58    9.10
  -4  -5  -4  151.58    9.40
  -4   5  -4  164.68   10.70
  -4   5  -4  166.18   15.80
  -5  -5  -4    2.90    1.90
  -5  -5  -4    2.40    1.90
  -5  -5  -4    2.00    1.70
  -5   5  -4   -0.40    2.10
  -5   5  -4   -1.70    2.30
  -6  -5  -4   51.29    4.60
  -6  -5  -4   44.20    4.30
  -6  -5  -4   48.60    5.00
  -6   5  -4   44.50    7.30
  -6   5  -4   27.00    7.60
  -7  -5  -4   81.39    5.00
   7  -5   4  106.89   14.30
  -7   5  -4  121.29   10.90
  -7   5  -4   88.99   13.60
   8  -5   4   14.50    5.90
  -8  -5  -4   14.80    1.80
  -8  -5  -4   12.40    2.20
  -8   5  -4   12.50    5.00
  -8   5  -4   12.70    5.70
   9  -5   4   24.60    6.80
  -9   5  -4   26.30    7.30
  -9   5  -4   31.00    7.00
  10  -5   4   18.80    6.20
 -10   5  -4   25.50    7.90
 -10   5  -4   32.70    8.00
 -11   5  -4    2.30    4.20
 -12   5  -4   18.50    8.30
 -13   5  -4   36.70    9.20
 -14   5  -4    2.20    5.10
 -15   5  -4  162.08   18.80
 -16  -6   4  129.89    9.00
 -16  -6   4   99.99   11.30
 -16   6   4  133.69   17.30
 -16   6   4  152.58   22.10
 -15  -6   4   39.50    7.30
 -15  -6   4   44.80    5.80
 -15  -6   4   33.40    8.70
 -15   6   4   42.40   10.30
 -15   6   4   53.69   11.30
 -14  -6   4    0.20    3.30
 -14  -6   4    3.00    3.00
 -14  -6   4    2.90    3.20
 -14   6   4   10.40    4.80
 -13  -6   4    5.40    3.10
 -13  -6   4    2.30    2.90
 -13  -6   4   -5.20    4.20
 -13   6   4    2.80    3.90
 -13   6   4   -0.50    4.00
 -12  -6   4    4.60    3.10
 -12  -6   4    5.30    2.90
 -12  -6   4   -0.90    3.30
 -12   6   4    0.00    3.30
 -12   6   4    5.50    4.60
 -11  -6   4   19.00    4.30
 -11  -6   4   19.20    4.40
 -11  -6   4    4.70    8.00
 -11   6   4   13.70    6.80
 -11   6   4   20.40    5.10
 -10  -6   4   -0.50    2.20
 -10  -6   4   12.30    5.00
 -10   6   4    8.00    5.70
 -10   6   4    3.30    2.90
  -9  -6   4   64.39    9.20
  -9  -6   4   78.49   11.50
   9  -6  -4   71.29   11.00
  -9  -6   4   70.59    6.90
  -9   6   4   68.19   12.00
  -9   6   4   69.29    6.20
  -8  -6   4   14.20    3.90
   8  -6  -4    5.30    4.90
  -8  -6   4    6.10    3.30
  -8  -6   4    8.20    5.20
  -8   6   4   13.40    6.10
  -7  -6   4  156.18   15.40
  -7  -6   4  149.59   10.00
  -7  -6   4  157.38   11.80
  -7   6   4  143.99   15.50
  -6  -6   4   31.90    5.40
  -6  -6   4   44.20    7.50
   6  -6  -4   35.20    7.30
  -6  -6   4   30.40    7.30
   5  -6  -4   10.90    4.30
  -5  -6   4   15.90    5.10
  -5  -6   4   15.00    6.20
  -5   6   4   16.40    6.30
  -4  -6   4   61.29    9.70
   4  -6  -4   62.09    9.50
  -4  -6   4   66.89   12.10
  -4   6   4   46.00    8.60
   3  -6  -4   -1.60    2.70
  -3  -6   4   -0.90    3.60
  -3  -6   4    3.50    4.90
  -3   6   4    9.20    4.80
  -2  -6   4   79.89   12.60
   2  -6  -4   89.89    9.30
  -2   6   4   93.59   11.10
   1  -6  -4   -3.00    2.10
  -1  -6   4    3.90    4.20
  -1  -6   4    0.60    3.90
  -1   6   4    1.30    2.40
   0  -6  -4   15.70    4.90
   0  -6   4   18.10    6.90
   0  -6   4   19.00    6.10
   0   6   4   16.50    5.20
  -1  -6  -4   31.30    5.70
   1  -6   4   22.80    5.70
   1  -6   4   38.90   14.10
   2  -6   4    0.20    3.30
   2  -6   4    2.20    3.00
  -2  -6  -4    1.40    2.70
  -3  -6  -4   73.89    6.00
  -3  -6  -4   75.59    7.30
   3  -6   4   62.19   10.80
   3  -6   4   41.60    8.60
  -3  -6  -4   70.29    7.40
   4  -6   4   11.50    5.30
  -4  -6  -4   21.70    4.70
   4  -6   4   16.50    6.30
  -4  -6  -4   18.90    4.30
  -4  -6  -4   18.90    3.70
   5  -6   4    5.60    4.60
  -5  -6  -4    3.30    2.30
  -5  -6  -4    5.40    2.20
  -5  -6  -4    6.20    2.80
   5  -6   4    1.10    3.90
  -5   6  -4    7.30    4.40
  -6  -6  -4    7.30    2.80
  -6  -6  -4   13.60    3.20
  -6  -6  -4   11.10    3.20
  -6   6  -4   12.30    3.80
  -6   6  -4    4.80    5.00
  -7  -6  -4   34.50    4.80
  -7  -6  -4   29.80    4.00
  -7  -6  -4   31.50    4.50
  -7   6  -4   34.50    6.60
  -7   6  -4   26.90    8.80
  -8  -6  -4   16.50    3.00
  -8  -6  -4   14.10    2.80
  -8  -6  -4   24.80    4.50
  -8   6  -4   23.30    5.50
  -8   6  -4    7.20    6.40
  -9  -6  -4    1.80    1.50
  -9  -6  -4    0.20    2.10
  -9  -6  -4    2.00    1.20
  -9   6  -4    6.80    5.80
  -9   6  -4    2.00    3.60
 -10  -6  -4   34.30    6.60
 -10   6  -4   35.90    8.90
 -10   6  -4   37.20    7.90
 -11   6  -4    1.60    5.70
 -11   6  -4    8.60    5.00
 -12   6  -4  138.59   14.40
 -12   6  -4   97.19   18.30
 -13   6  -4   11.30    6.20
 -13   6  -4   24.90    9.20
 -12  -7   4    1.20    2.80
 -12  -7   4    3.90    3.10
 -12   7   4    1.30    4.80
 -11  -7   4   58.89    7.90
 -11  -7   4   73.29    8.30
 -11   7   4   76.39   14.00
 -10  -7   4    3.30    2.60
 -10  -7   4    2.00    3.10
 -10   7   4   -4.40    3.90
  -9  -7   4   75.39    9.80
  -9  -7   4   80.59    7.40
  -9   7   4   52.29   11.40
  -8  -7   4   11.70    4.90
  -8   7   4   23.20    7.30
  -7  -7   4   58.39    8.90
  -7   7   4   51.49   10.40
  -6  -7   4    2.10    3.20
  -6   7   4    5.70    5.40
  -5  -7   4   46.70    8.90
   5  -7  -4   30.90    7.80
  -5   7   4   44.60   11.00
   4  -7  -4   -0.90    3.30
  -4  -7   4    2.10    3.10
  -4   7   4    1.50    3.50
  -3  -7   4    4.10    3.50
   3  -7  -4    8.00    3.90
  -3   7   4    8.80    6.00
  -2  -7   4    6.60    4.40
   2  -7  -4   12.10    5.00
  -2   7   4   14.40    5.90
   1  -7  -4   -3.40    2.90
  -1  -7   4    2.40    3.90
  -1   7   4    4.60    3.70
   0  -7  -4   50.49    8.60
   0  -7   4   53.89   10.30
   1  -7   4  158.78   15.20
  -1  -7  -4  142.59   11.90
  -2  -7  -4   22.30    5.50
  -2  -7  -4   11.30    4.40
   2  -7   4   16.10    6.40
  -3  -7  -4  109.49    9.80
   3  -7   4  144.99   14.60
  -3  -7  -4  114.19   10.20
  -4  -7  -4    4.20    3.30
  -4  -7  -4    7.30    3.70
   4  -7   4    7.40    5.10
   5  -7   4    1.90    3.00
  -5  -7  -4    9.70    3.90
  -5  -7  -4    8.70    3.80
   6  -7   4   24.40    7.50
  -6  -7  -4   28.50    5.00
  -7  -7  -4   21.90    4.00
  -7  -7  -4   27.10    3.80
  -7  -7  -4   22.70    4.60
   7  -7   4   14.50    7.70
  -8  -7  -4   19.70    3.70
  -8  -7  -4   20.10    3.30
   8  -7   4   15.90    8.90
  -8  -7  -4   24.90    3.80
  -9  -7  -4    1.60    1.90
  -9  -7  -4    3.90    2.20
  -9   7  -4   -3.90    3.30
  -9   7  -4   -5.70    3.40
 -10  -7  -4   84.69    7.10
 -10   7  -4   93.69   10.00
  -6  -8   4   11.40    5.30
  -6   8   4    1.90    6.40
  -5  -8   4   24.50    6.70
  -5   8   4   18.70    7.50
  -4  -8   4   19.30    5.10
  -4   8   4   21.80    7.10
  -3  -8   4    6.10    4.40
  -3   8   4    6.70    5.00
  -2  -8   4   49.10    9.00
  -1  -8   4    6.10    5.90
   0  -8  -4   64.49   10.70
  -1  -8  -4   21.80    6.40
  -1  -8  -4   39.50    8.10
   1  -8   4   33.20    8.30
   2  -8   4   15.80    7.50
  -2  -8  -4   24.60    6.10
  -2  -8  -4   13.20    5.50
  -3  -8  -4   -4.30    3.10
  -3  -8  -4   15.10    5.80
   3  -8   4    8.40    5.20
 -23   0   5    4.30    3.30
 -22   0   5    3.30    3.70
  21   0  -5   -5.30    2.80
 -21   0   5   -4.40    2.10
  20   0  -5    1.90    3.10
 -20   0   5   -2.50    2.90
 -19   0   5   -2.80    3.50
  19   0  -5    2.10    2.90
  18   0  -5    0.80    2.60
 -18   0   5   -0.60    2.80
 -17   0   5    3.70    3.60
 -16   0   5   -0.80    3.10
 -15   0   5    1.40    3.40
  15   0  -5    0.80    2.40
 -14   0   5   -1.50    3.10
  14   0  -5    0.50    2.20
  13   0  -5   -1.40    2.20
 -13   0   5   -0.50    3.40
 -12   0   5   -1.80    3.20
 -12   0   5   -1.90    3.20
  12   0  -5   -1.00    1.90
 -11   0   5   -2.10    3.20
  11   0  -5    2.10    2.00
 -11   0   5   -0.60    3.40
  10   0  -5   -0.40    1.70
 -10   0   5   -2.50    2.70
 -10   0   5   -0.10    3.40
   9   0  -5    0.40    1.70
  -9   0   5   -1.90    1.10
  -9   0   5    1.50    3.20
  -9   0   5   -2.40    2.50
  -8   0   5   -0.30    1.80
   8   0  -5    1.50    1.90
  -8   0   5   -2.50    2.80
  -7   0   5   -0.10    1.80
  -7   0   5   -2.10    2.90
   7   0  -5   -0.30    1.70
  -6   0   5   -0.70    2.90
  -6   0   5   -2.00    1.40
   6   0  -5   -0.50    1.80
   5   0  -5    5.10    2.60
  -5   0   5    5.00    2.70
   5   0  -5    3.80    2.00
  -5   0   5    4.40    2.50
  -4   0   5   -0.80    1.50
   4   0  -5    0.10    1.30
  -4   0   5    1.50    2.00
   4   0  -5   -2.60    1.40
   3   0  -5    0.20    1.50
   3   0  -5   -1.90    1.10
  -3   0   5    1.50    1.60
  -3   0   5    0.30    1.90
  -2   0   5   -0.50    1.40
   2   0  -5   -1.50    1.10
  -2   0   5    1.20    1.50
   2   0  -5    0.30    1.80
  -1   0   5   -0.80    1.20
   1   0  -5   -1.70    1.50
  -1   0   5    0.20    1.30
   0   0   5    4.00    2.00
   0   0  -5    8.00    1.80
   0   0   5    8.00    1.70
   0   0  -5   10.90    3.20
   1   0   5   -0.60    1.10
  -1   0  -5   -1.00    1.10
  -1   0  -5   -0.60    1.60
  -2   0  -5    1.20    2.10
   2   0   5   -0.90    1.10
  -2   0  -5   -1.70    0.90
   2   0   5    1.70    1.40
   3   0   5    0.10    1.20
   3   0   5    0.40    1.40
   4   0   5   -0.80    1.20
   4   0   5   -0.30    1.20
   5   0   5   -0.30    1.10
   5   0   5   -0.30    1.10
   6   0   5   -1.10    0.90
   6   0   5    0.00    1.10
   7   0   5   -0.40    1.30
   7   0   5   -0.20    1.00
  -7   0  -5    0.40    1.20
   8   0   5   -0.50    1.00
  -8   0  -5   -1.20    1.30
   8   0   5    0.10    1.40
  -9   0  -5    3.60    1.80
   9   0   5   -1.40    1.20
   9   0   5   -0.60    1.90
 -10   0  -5    0.00    1.60
  10   0   5    1.40    2.40
  11   0   5    4.00    3.00
 -11   0  -5   -0.80    1.80
  11   0   5   -0.40    2.60
  12   0   5   -2.70    2.50
 -12   0  -5   -0.70    1.70
  12   0   5    1.70    3.00
  13   0   5    0.70    2.50
 -13   0  -5   -1.00    1.80
 -14   0  -5    0.40    2.20
  15   0   5   -0.40    1.90
 -15   0  -5   -1.30    2.00
  16   0   5   -0.60    1.60
 -16   0  -5    0.70    2.50
 -17   0  -5   -0.60    2.80
  17   0   5   -1.30    2.00
  17   0   5    0.70    1.60
 -18   0  -5    0.80    2.40
  18   0   5    1.80    1.60
  18   0   5    1.50    2.60
 -19   0  -5   -3.80    3.10
  19   0   5   -0.70    1.80
 -22  -1   5   26.50    7.00
 -22   1   5   17.00    6.30
 -21  -1   5  180.18   14.90
 -21   1   5  181.58   16.60
  21   1  -5  169.88   12.60
  20  -1  -5   20.40    4.80
 -20  -1   5   19.70    5.60
 -20   1   5   17.70    5.80
  20   1  -5   25.50    6.00
 -19  -1   5  159.98   13.10
  19  -1  -5  152.68   10.40
 -19   1   5  177.38   15.00
  19   1  -5  165.18   11.40
 -18  -1   5   13.90    6.40
  18  -1  -5   11.50    3.70
 -18   1   5    3.60    3.40
  17  -1  -5   -2.00    3.30
 -17  -1   5    2.10    3.90
  17   1  -5   -3.40    1.30
 -16  -1   5  835.62   32.60
  16   1  -5  822.02   30.10
 -16   1   5  816.22   35.10
 -15  -1   5   62.49    8.10
  15  -1  -5   87.19    7.00
 -15  -1   5   82.09    9.10
  15   1  -5   82.09    7.10
 -15   1   5   77.89    9.20
  14  -1  -5  108.69    8.00
 -14  -1   5  117.39    9.80
 -14  -1   5  112.09   10.30
  14   1  -5  111.79    8.00
 -14   1   5  117.19   10.60
 -13  -1   5   49.40    7.30
 -13  -1   5   40.40    6.00
  13  -1  -5   43.90    5.20
 -13   1   5   30.80    5.80
  13   1  -5   49.70    5.50
 -12  -1   5  800.82   27.40
  12  -1  -5  765.82   26.70
  12   1  -5  786.02   27.50
 -12   1   5  772.92   30.70
  11  -1  -5   16.50    3.70
 -11  -1   5   24.20    4.10
  11   1  -5   22.80    3.80
 -11   1   5   12.90    4.20
  10  -1  -5   18.10    3.50
 -10  -1   5   17.80    3.70
 -10   1   5   14.20    3.90
  10   1  -5   20.50    3.70
  -9  -1   5   47.90    4.90
  -9  -1   5   33.30    5.50
   9  -1  -5   42.00    4.60
   9   1  -5   47.30    4.70
  -9   1   5   51.49    6.50
  -9   1   5   51.69    8.10
   8  -1  -5  234.28   10.10
  -8  -1   5  223.28    9.60
  -8  -1   5  220.88   13.40
  -8   1   5  222.48   12.00
  -8   1   5  211.08   13.70
   8   1  -5  231.88   10.70
   7  -1  -5 1047.60   30.90
  -7  -1   5  962.00   30.30
  -7  -1   5  990.40   36.00
  -7   1   5  923.51   32.00
  -7   1   5  965.10   36.60
   7   1  -5  945.21   31.80
  -7   1   5  971.80   32.70
  -6  -1   5  309.77   15.50
  -6  -1   5  310.27   11.80
   6  -1  -5  314.87   11.90
  -6   1   5  305.17   13.50
  -6   1   5  316.87   16.00
   6   1  -5  295.27   12.80
  -6   1   5  282.97   13.60
  -5  -1   5   12.30    2.80
   5  -1  -5   17.40    4.20
   5  -1  -5   10.30    2.80
  -5  -1   5   19.90    4.30
   5   1  -5   13.90    3.20
  -5   1   5   16.60    4.10
  -5   1   5   12.30    4.20
  -5   1   5   13.50    3.50
   4  -1  -5    0.70    1.70
  -4  -1   5   -2.40    1.50
  -4  -1   5   -0.40    1.50
   4  -1  -5   -2.70    2.00
   4   1  -5    2.20    2.30
  -4   1   5    1.50    1.90
  -4   1   5    1.10    2.80
   4   1  -5    0.60    1.70
  -4   1   5    4.60    3.40
  -3  -1   5   19.80    3.00
   3  -1  -5   22.60    4.40
  -3  -1   5   26.30    4.70
   3   1  -5   26.90    4.30
  -3   1   5   22.20    3.70
  -3   1   5   24.50    4.30
   3   1  -5   22.30    3.40
   2  -1  -5 1353.96   45.90
  -2  -1   5 1374.46   42.50
   2  -1  -5 1388.96   40.60
  -2  -1   5 1402.76   46.30
  -2   1   5 1387.96   41.60
   2   1  -5 1379.06   43.70
  -2   1   5 1420.56   41.50
  -2   1   5 1400.76   45.70
   2   1  -5 1349.66   45.90
   1  -1  -5  265.47   13.50
   1  -1  -5  272.77    9.40
  -1  -1   5  280.87   11.40
  -1   1   5  275.97   13.20
   1   1  -5  279.47   13.90
  -1   1   5  263.67   10.30
   1   1  -5  251.77   11.80
   0  -1  -5  106.89    4.80
   0  -1  -5  106.69    7.90
   0  -1   5  117.69    6.70
   0  -1   5  102.59    8.20
   0   1  -5   98.99    8.00
   0   1   5  109.79    5.80
   0   1  -5   98.89    6.80
  -1  -1  -5  694.73   26.10
  -1  -1  -5  673.13   20.70
   1  -1   5  668.13   25.50
   1  -1   5  668.53   23.30
  -1   1  -5  654.53   26.50
   1   1   5  680.63   20.50
  -2  -1  -5  136.89    5.80
   2  -1   5  134.09    9.10
   2  -1   5  144.89    8.00
  -2  -1  -5  140.39    9.50
   2   1   5  143.99    5.70
   3  -1   5 1860.91   56.89
   3  -1   5 1881.31   59.39
  -3  -1  -5 1800.22   53.29
  -3   1  -5 1805.52   61.29
   3   1   5 1880.81   52.49
   3   1   5 1862.21   53.39
   4  -1   5  140.19    9.50
   4  -1   5  144.79    8.40
   4   1   5  149.79    5.00
   5  -1   5    3.10    1.90
   5  -1   5    4.00    2.30
  -5   1  -5    2.50    1.90
   6  -1   5   27.40    4.80
   6  -1   5   30.90    4.40
  -6   1  -5   18.90    4.10
   7  -1   5  685.73   26.20
  -7   1  -5  673.33   29.40
   8  -1   5   25.80    4.30
  -8   1  -5   22.00    4.80
   9  -1   5   49.30    5.80
  -9   1  -5   40.10    6.90
  10  -1   5  159.28   10.40
 -10   1  -5  190.88   12.70
  11  -1   5    2.50    2.80
 -11   1  -5    0.30    2.50
  12  -1   5   43.70    6.40
 -12  -1  -5   42.00    3.90
 -12   1  -5   26.70    5.70
 -13  -1  -5  317.97   13.50
  13  -1   5  307.87   15.60
 -13   1  -5  345.07   19.30
  14  -1   5   21.10    5.30
  14  -1   5   29.90    5.20
 -14  -1  -5   26.00    3.90
 -14   1  -5   24.20    6.00
  15  -1   5   38.40    5.90
 -15  -1  -5   39.00    4.50
  15  -1   5   33.10    6.20
 -15   1  -5   39.50    7.80
 -16  -1  -5   21.10    3.70
  16  -1   5   18.20    4.60
  16  -1   5   13.20    4.90
 -16   1  -5   20.00    5.90
  17  -1   5   63.09    6.50
 -17   1  -5   55.79    9.90
  18  -1   5    9.80    3.60
 -18   1  -5    4.80    3.70
  19  -1   5   15.20    3.70
 -19   1  -5   13.80    5.00
 -22  -2   5   58.29   10.40
 -22   2   5   42.60   12.50
 -21  -2   5    4.50    4.30
  21   2  -5    5.20    4.00
 -21   2   5    5.80    4.60
 -20  -2   5   27.30    6.60
 -20   2   5   23.80    7.40
 -19  -2   5  136.79   12.10
 -19   2   5  152.28   14.90
  19   2  -5  139.19   11.00
 -18  -2   5    4.90    4.30
  18  -2  -5    4.80    4.00
 -18   2   5    9.00    5.20
 -17  -2   5   17.20    5.40
 -17  -2   5    9.30    4.80
 -17   2   5   10.60    5.60
 -16  -2   5   51.89    8.30
  16  -2  -5   45.90    6.60
 -16  -2   5   60.29    7.60
  16   2  -5   54.59    7.50
 -16   2   5   54.09   11.40
 -15  -2   5    2.70    4.10
 -15  -2   5   -2.70    3.80
 -15   2   5    2.10    3.10
  15   2  -5    1.70    2.40
 -14  -2   5   80.89    8.00
 -14   2   5   77.39    9.40
  14   2  -5   85.79    7.70
  13  -2  -5  335.87   15.80
 -13  -2   5  342.77   14.50
 -13   2   5  294.47   18.10
  13   2  -5  342.57   16.10
 -12  -2   5   47.30    5.20
  12  -2  -5   36.70    5.70
 -12   2   5   44.60    8.10
 -11  -2   5   79.09    6.20
  11  -2  -5   66.59    7.80
 -11   2   5   75.99    8.40
 -11   2   5   62.39    9.40
  11   2  -5   80.69    6.90
 -10  -2   5  424.36   20.70
 -10  -2   5  412.16   15.60
  10   2  -5  407.26   17.90
 -10   2   5  408.86   21.80
 -10   2   5  437.26   20.50
   9  -2  -5  447.66   17.80
  -9  -2   5  427.46   20.50
  -9  -2   5  454.05   16.10
   9   2  -5  438.06   18.40
  -9   2   5  442.56   22.20
  -9   2   5  387.66   19.50
  -8  -2   5  116.59    6.80
   8  -2  -5  106.89    8.30
  -8  -2   5  126.89    9.50
   8  -2  -5  126.29    8.50
  -8   2   5  107.29    9.80
   8   2  -5  122.39    8.40
  -8   2   5  123.89    9.30
   7  -2  -5   19.70    4.40
  -7  -2   5   17.70    4.10
   7  -2  -5   19.60    4.30
  -7  -2   5   18.40    2.90
  -7   2   5   21.30    5.00
  -7   2   5   17.20    4.00
   7   2  -5   12.20    2.80
  -6  -2   5   17.40    3.10
   6  -2  -5   18.20    4.20
   6  -2  -5   12.80    3.50
  -6  -2   5   17.40    4.10
  -6   2   5   19.80    4.80
   6   2  -5   17.10    3.70
  -6   2   5    9.40    2.80
   5  -2  -5 1110.29   34.90
  -5  -2   5 1068.99   38.00
   5  -2  -5 1110.99   35.40
  -5  -2   5 1139.39   35.60
  -5   2   5 1053.79   38.50
  -5   2   5 1068.39   36.90
   5   2  -5 1100.79   37.40
  -4  -2   5  651.43   25.20
   4  -2  -5  649.64   26.00
   4  -2  -5  646.24   22.10
  -4  -2   5  616.84   22.70
   4  -2  -5  660.73   22.00
  -4   2   5  639.94   25.00
  -4   2   5  621.44   23.50
   4   2  -5  622.64   23.70
  -3  -2   5 1240.28   42.20
   3  -2  -5 1245.98   37.90
   3  -2  -5 1196.08   42.30
  -3  -2   5 1199.38   39.70
  -3   2   5 1236.88   39.80
   3   2  -5 1223.58   41.30
   3   2  -5 1259.97   41.30
  -3   2   5 1251.87   41.40
  -2  -2   5    5.20    2.60
  -2  -2   5   13.40    3.30
   2  -2  -5   11.40    3.00
   2  -2  -5   14.50    3.50
   2   2  -5    7.60    2.40
   2   2  -5   11.80    3.10
  -2   2   5    9.70    2.80
  -2   2   5   11.00    2.60
  -1  -2   5  646.24   25.10
   1  -2  -5  614.84   23.80
  -1  -2   5  586.64   25.30
   1  -2  -5  598.54   19.60
  -1   2   5  614.24   22.70
   1   2  -5  625.64   24.20
  -1   2   5  588.64   21.10
   0  -2  -5  846.42   30.00
   0  -2   5  784.22   29.20
   0  -2   5  852.31   32.50
   0  -2  -5  842.12   25.10
   0   2   5  832.02   27.00
   0   2  -5  813.62   30.70
   1  -2   5   12.00    3.20
  -1  -2  -5   23.50    4.30
   1  -2   5   14.90    3.20
  -1  -2  -5   22.30    2.20
  -1   2  -5   12.60    4.10
   1   2   5   19.10    2.60
  -2  -2  -5  349.77   16.00
  -2  -2  -5  340.47   11.20
   2  -2   5  352.66   15.90
   2  -2   5  327.17   17.30
  -2   2  -5  326.87   17.00
   2   2   5  350.96   11.80
  -3  -2  -5   16.80    3.60
   3  -2   5   15.30    3.90
   3  -2   5   11.20    3.30
  -3  -2  -5   14.20    1.40
  -3   2  -5   11.90    3.50
   4  -2   5   -2.00    1.70
   4  -2   5    3.00    2.30
  -4   2  -5    0.20    2.20
   5  -2   5  111.79    9.60
  -5   2  -5  116.09   10.00
   6  -2   5   92.19    8.70
  -6   2  -5   86.89    8.90
   7  -2   5   37.80    6.40
  -7   2  -5   38.50    7.20
   8  -2   5   -1.00    1.90
  -8   2  -5    2.10    2.40
   9  -2   5   -1.00    2.10
  -9   2  -5    1.00    2.30
 -10   2  -5   52.89    8.90
  11  -2   5   -1.80    2.10
 -11   2  -5   -1.80    2.00
  12  -2   5    1.70    3.00
 -12   2  -5    6.80    3.70
  13  -2   5   16.50    5.10
 -13   2  -5   16.50    5.50
  14  -2   5   -2.20    2.50
 -14   2  -5   -0.30    2.40
 -15   2  -5  148.59   14.20
  16  -2   5  164.58   13.20
 -16   2  -5  180.48   16.10
  17  -2   5   15.90    6.00
 -17   2  -5   12.00    5.70
  18  -2   5   -5.90    4.90
  18  -2   5    0.20    5.00
 -18   2  -5    2.40    3.50
 -21  -3   5   41.00    8.10
 -21   3   5   27.60    9.60
  21   3  -5   38.80    7.90
 -20  -3   5   37.70    8.00
  20   3  -5   37.60    7.60
 -20   3   5   36.60    9.80
 -19  -3   5    5.80    4.60
 -19  -3   5    8.90    5.40
  19   3  -5    5.90    3.80
 -19   3   5    3.50    4.20
 -18  -3   5   -7.50    3.50
 -18  -3   5    6.70    4.60
  18   3  -5    3.50    3.30
 -18   3   5    1.90    3.20
  17  -3  -5   19.40    5.50
 -17  -3   5   28.30    6.00
 -17  -3   5   35.70    6.60
 -17   3   5   32.10    8.30
 -16  -3   5   51.59    7.00
  16  -3  -5   51.49    8.10
  16   3  -5   27.00    6.30
 -16   3   5   51.79   10.00
  15  -3  -5   34.10    7.40
 -15  -3   5   26.10    4.80
  15   3  -5   31.70    6.10
 -15   3   5   27.20    7.80
 -14  -3   5   40.70    5.40
  14  -3  -5   38.80    7.40
  14   3  -5   41.80    6.50
 -14   3   5   31.00    7.90
 -13  -3   5  221.88   10.80
 -13   3   5  203.68   16.50
  13   3  -5  203.38   13.10
 -13   3   5  225.28   16.60
 -12  -3   5    2.40    2.70
 -12   3   5    3.40    2.40
  12   3  -5    0.50    2.20
 -12   3   5    0.00    2.40
 -11  -3   5   49.20    7.30
 -11  -3   5   53.69    5.30
 -11   3   5   43.20    7.40
  11   3  -5   47.90    7.10
 -11   3   5   43.50    7.80
  10  -3  -5   78.19    9.40
  10  -3  -5   48.10    6.60
 -10  -3   5   64.19    7.20
 -10  -3   5   55.89    5.30
 -10   3   5   61.39    9.40
  -9  -3   5   65.69    7.10
   9  -3  -5   77.69    8.90
  -9  -3   5   67.69    5.90
   9  -3  -5   81.39    9.20
   9   3  -5   64.69    7.10
  -9   3   5   65.59    8.00
  -9   3   5   64.89    7.90
   8  -3  -5   20.20    5.90
  -8  -3   5   14.70    3.30
  -8  -3   5   13.00    3.50
   8  -3  -5    9.00    5.80
  -8   3   5   22.10    5.40
  -8   3   5   14.70    4.30
   8   3  -5   12.80    4.00
   7  -3  -5   10.20    3.60
   7  -3  -5   19.30    5.00
  -7  -3   5   13.90    3.60
  -7  -3   5   17.70    3.60
  -7   3   5   19.80    5.10
  -7   3   5    7.60    3.10
   7   3  -5   12.80    3.20
  -6  -3   5  549.65   22.60
   6  -3  -5  543.15   21.30
  -6  -3   5  539.25   21.10
   6  -3  -5  555.64   21.80
   6   3  -5  550.54   23.40
  -6   3   5  546.55   24.10
  -6   3   5  532.45   23.20
   5  -3  -5   95.69    7.80
   5  -3  -5   82.89    7.70
  -5  -3   5   93.09    7.70
  -5  -3   5   89.59    7.10
  -5   3   5   90.39    8.20
   5   3  -5   90.39    7.90
  -5   3   5   89.69    7.50
   4  -3  -5  729.03   25.50
  -4  -3   5  738.13   27.00
   4  -3  -5  727.83   25.70
  -4  -3   5  715.13   27.80
  -4   3   5  728.43   26.60
  -4   3   5  741.93   28.40
   4   3  -5  669.73   28.00
  -3  -3   5   87.79    9.00
   3  -3  -5   84.39    6.70
   3  -3  -5   88.59    7.70
   3  -3  -5   84.69    7.10
  -3  -3   5   73.29    6.90
  -3  -3   5   65.69    6.50
  -3   3   5   96.69    7.70
   3   3  -5   87.39    6.00
  -3   3   5   82.59    7.40
  -2  -3   5   31.00    5.40
  -2  -3   5   23.00    5.40
   2  -3  -5   25.90    4.20
   2  -3  -5   25.10    4.60
  -2  -3   5   30.40    6.60
   2  -3  -5   29.00    4.20
  -2   3   5   22.90    3.40
  -2   3   5   25.40    4.50
   2   3  -5   31.30    4.40
   1  -3  -5   84.59    6.50
  -1  -3   5   97.09    9.50
  -1  -3   5  101.39    8.00
  -1  -3   5   97.29    8.20
   1  -3  -5   85.09    6.10
   1  -3  -5   89.89    7.30
  -1   3   5   84.49    6.80
   1   3  -5   82.29    6.80
   0  -3   5  294.67   15.40
   0  -3   5  289.37   17.60
   0  -3  -5  289.47   14.40
   0  -3  -5  308.77   12.20
   0  -3  -5  314.77   12.10
   0   3   5  314.57   14.10
   0   3  -5  315.27   15.10
  -1  -3  -5   59.59    5.80
  -1  -3  -5   66.69    4.80
   1  -3   5   73.49    7.30
  -1  -3  -5   57.89    5.10
   1  -3   5   42.10    6.30
  -1   3  -5   68.59    6.90
   1   3   5   72.79    5.50
   2  -3   5    5.70    3.10
  -2  -3  -5   10.30    2.60
   2  -3   5    6.90    3.30
  -2  -3  -5    5.30    1.90
  -2  -3  -5    8.40    2.80
  -2   3  -5   13.10    4.00
   2   3   5    7.10    2.10
   3  -3   5    4.40    3.30
  -3  -3  -5    0.60    1.60
   3  -3   5    2.90    2.30
  -3  -3  -5    1.50    1.80
  -3   3  -5    1.20    2.20
   4  -3   5  261.07   16.80
  -4  -3  -5  272.17    8.50
  -4  -3  -5  280.77   14.10
   4  -3   5  262.97   15.30
  -4   3  -5  259.67   16.00
  -4   3  -5  264.77   17.20
   5  -3   5  603.14   33.70
  -5   3  -5  598.44   27.70
  -5   3  -5  607.04   29.00
   6  -3   5  222.98   15.50
  -6   3  -5  217.78   16.00
   7  -3   5   43.50    8.30
  -7   3  -5   29.60    6.40
   8  -3   5   33.20    6.70
  -8   3  -5   38.00    7.50
   9  -3   5    5.00    3.20
  -9   3  -5    4.80    3.60
  10  -3   5  129.59   11.80
 -10   3  -5  145.59   13.90
  11  -3   5   -1.70    1.80
 -11   3  -5   12.30    5.40
 -12   3  -5    1.80    2.50
  13  -3   5   23.00    6.00
 -13   3  -5   22.90    7.40
  14  -3   5   65.69   10.20
 -14   3  -5   70.89   12.10
  15  -3   5  113.69   12.30
 -15   3  -5  132.59   14.30
  16  -3   5   -1.70    4.70
 -16   3  -5   -7.80    2.80
 -17   3  -5    2.60    4.30
 -18   3  -5   30.40    9.10
 -20  -4   5   20.10    6.70
 -20  -4   5   20.40    5.80
 -20   4   5   20.40    8.00
  20   4  -5   12.90    5.60
 -19  -4   5   22.40    6.40
 -19  -4   5   20.90    6.00
  19   4  -5   22.40    7.00
 -19   4   5   13.30    6.70
 -18  -4   5   28.30    6.30
 -18  -4   5   27.00    6.10
  18   4  -5   20.20    6.30
 -17  -4   5   12.70    4.90
  17   4  -5    6.50    4.40
 -17   4   5   12.50    6.50
 -16  -4   5    3.00    3.50
 -16  -4   5    3.00    3.70
 -16   4   5    1.00    4.00
 -16   4   5    1.20    4.60
 -15  -4   5  111.39   11.50
  15  -4  -5   74.59   11.90
  15  -4  -5  113.49   12.60
 -15  -4   5  107.99    8.00
 -15   4   5   96.89   14.90
 -15   4   5  120.39   14.10
 -14  -4   5   70.29    6.30
 -14  -4   5   63.99    9.80
  14  -4  -5   49.30    8.30
  14  -4  -5   63.99   10.10
 -14   4   5   50.99    9.80
 -13  -4   5   26.10    6.10
 -13  -4   5   20.70    3.90
 -13   4   5   29.80    7.90
  13   4  -5   21.10    5.90
 -13   4   5   25.70    6.10
 -12  -4   5  294.57   17.00
  12  -4  -5  292.57   17.50
 -12  -4   5  286.07   12.90
 -12   4   5  270.07   18.50
  12   4  -5  260.27   16.30
 -12   4   5  281.57   21.90
 -11  -4   5    6.60    2.90
  11  -4  -5    4.00    5.10
 -11  -4   5    1.30    2.40
 -11   4   5    3.70    3.50
  11   4  -5   -0.50    1.60
 -11   4   5    3.10    3.30
  10  -4  -5    9.50    4.80
  10  -4  -5   22.40    5.70
 -10  -4   5   10.70    3.20
 -10  -4   5    7.00    2.90
 -10   4   5   14.30    5.40
  10   4  -5   23.10    5.60
  -9  -4   5   51.29    7.20
   9  -4  -5   28.20    5.60
  -9  -4   5   35.70    4.90
   9  -4  -5   42.50    7.60
  -9   4   5   35.60    7.20
  -9   4   5   41.80    6.90
   9   4  -5   35.00    6.80
   8  -4  -5   28.50    6.30
  -8  -4   5   37.30    5.50
  -8  -4   5   34.80    5.80
   8  -4  -5   44.80    7.70
  -8   4   5   37.00    7.60
  -8   4   5   35.50    6.10
   7  -4  -5   30.00    5.30
  -7  -4   5   28.00    4.80
  -7  -4   5   40.80    6.00
  -7   4   5   40.10    6.20
  -7   4   5   46.80    8.50
  -6  -4   5   26.80    5.10
   6  -4  -5   31.70    6.00
  -6  -4   5   23.10    4.60
  -6  -4   5   16.00    4.80
  -6   4   5   19.20    4.10
  -6   4   5   11.50    4.60
   5  -4  -5  150.38   10.60
  -5  -4   5  144.59   10.00
  -5  -4   5  166.48   10.80
  -5  -4   5  157.28   13.40
  -5   4   5  165.98    9.40
  -5   4   5  156.98   12.50
  -4  -4   5  300.57   18.80
  -4  -4   5  276.17   15.00
  -4  -4   5  278.97   14.80
   4  -4  -5  258.37   14.00
  -4   4   5  296.67   17.00
  -4   4   5  266.57   11.80
  -3  -4   5  337.57   17.00
  -3  -4   5  299.47   16.00
   3  -4  -5  308.87   15.00
  -3  -4   5  328.87   20.10
  -3   4   5  319.47   17.70
  -2  -4   5  118.89    9.50
   2  -4  -5  117.99    8.50
   2  -4  -5  121.79    9.20
  -2  -4   5  133.49   12.40
  -2  -4   5  128.09   10.10
  -2   4   5  118.49    9.80
   1  -4  -5  239.58   12.00
  -1  -4   5  238.38   14.50
   1  -4  -5  247.28   13.30
  -1  -4   5  221.68   16.20
  -1   4   5  242.38   14.10
   1   4  -5  239.98   10.90
   0  -4  -5   55.09    5.50
   0  -4  -5   62.29    6.10
   0  -4   5   38.20    6.00
   0  -4   5   55.29    9.40
   0   4  -5   56.89    5.40
   0   4   5   55.79    6.40
   1  -4   5   31.40    7.20
  -1  -4  -5   34.40    5.20
   1  -4   5   28.10    6.50
  -1  -4  -5   30.90    4.30
   1   4   5   27.80    4.90
  -1   4  -5   33.40    5.30
  -2  -4  -5  138.99    9.10
  -2  -4  -5  141.69    7.60
   2  -4   5  130.89   12.60
   2  -4   5  135.09   11.40
   2   4   5  136.19    9.00
  -2   4  -5  153.78   10.30
   3  -4   5   15.30    5.20
  -3  -4  -5   39.50    4.80
  -3  -4  -5   34.70    5.80
   3  -4   5   21.20    4.60
  -3   4  -5   32.60    6.20
   4  -4   5    0.90    2.90
   4  -4   5    0.50    2.40
  -4  -4  -5    0.90    1.50
  -4  -4  -5   -0.40    1.30
  -4  -4  -5    0.80    1.70
  -4   4  -5    0.80    2.20
  -5  -4  -5    3.80    2.20
  -5  -4  -5    4.40    1.50
  -5  -4  -5    5.80    1.60
  -5  -4  -5    5.60    2.60
   5  -4   5   13.60    5.20
  -5   4  -5    2.90    3.30
  -5   4  -5    7.10    3.80
  -6   4  -5    6.40    4.10
  -6   4  -5    7.30    3.60
  -7   4  -5  186.98   14.90
  -7   4  -5  225.48   17.80
  -8   4  -5   85.49   10.60
  -8   4  -5   88.09   13.40
   9  -4   5   63.99   14.50
  -9   4  -5   69.49   12.60
  10  -4   5   -0.80    2.80
 -11   4  -5   90.99   13.70
  12  -4   5   22.60    6.50
 -12   4  -5   28.80    7.40
  13  -4   5   26.10    7.20
 -13   4  -5   35.40    9.60
 -14   4  -5    9.60    5.80
 -15   4  -5   -0.60    3.30
 -16   4  -5    7.80    5.80
 -18  -5   5   61.99    7.90
 -18   5   5   83.19   15.60
 -17  -5   5   40.10    6.00
 -17  -5   5   39.50    8.50
 -17   5   5   38.70   13.10
 -16  -5   5   20.60    5.30
 -16  -5   5   29.40    5.60
 -16   5   5    8.30    6.80
 -16   5   5   12.80    6.50
 -15  -5   5   78.69   11.00
 -15  -5   5   77.59    7.20
 -15   5   5   86.59   14.40
 -14  -5   5   -4.10    2.50
 -14  -5   5   -4.30    3.70
 -14   5   5   -0.30    3.80
 -13  -5   5    4.40    2.90
 -13  -5   5    4.80    2.80
 -13   5   5    5.70    5.20
 -13   5   5   -2.10    3.00
 -12  -5   5   -0.30    2.00
  12  -5  -5   -2.20    4.50
  12  -5  -5   -4.30    4.00
 -12  -5   5   -0.50    2.40
 -12  -5   5   -4.40    3.10
 -12   5   5    8.30    5.80
 -12   5   5    9.00    4.50
 -11  -5   5    2.10    2.50
  11  -5  -5    6.60    5.60
  11  -5  -5   -0.20    4.30
 -11  -5   5   -0.90    2.70
 -11   5   5    5.70    3.80
 -11   5   5    4.20    4.60
  10  -5  -5  133.69   18.70
 -10  -5   5  104.29    9.30
  10  -5  -5  102.49   11.80
 -10  -5   5  124.49    9.00
 -10  -5   5  120.59   12.90
 -10   5   5  134.49   11.20
 -10   5   5  123.19   13.70
   9  -5  -5   41.90    7.40
  -9  -5   5   48.80    6.70
  -9  -5   5   35.20    7.70
  -9  -5   5   36.60    6.30
  -9   5   5   46.30    9.90
  -9   5   5   51.39    7.30
  -8  -5   5   19.30    4.60
   8  -5  -5   27.50    5.90
  -8  -5   5   22.10    4.90
  -8  -5   5   22.10    7.00
  -8   5   5   28.30    7.90
  -8   5   5   31.60    5.40
  -7  -5   5   56.09    6.40
   7  -5  -5   60.19    8.60
  -7  -5   5   50.39    7.00
  -7  -5   5   83.39   13.30
  -7   5   5   53.29    5.60
  -7   5   5   45.40    8.90
  -6  -5   5    9.40    4.70
  -6  -5   5    8.90    3.10
  -6  -5   5   12.90    4.40
   6  -5  -5    1.60    3.50
  -6   5   5   12.90    3.00
  -6   5   5    5.30    3.60
  -5  -5   5  146.39   10.50
  -5  -5   5  124.69   13.60
   5  -5  -5  163.48   11.80
  -5  -5   5  136.59   10.90
  -5   5   5  147.59   13.40
  -4  -5   5  493.25   22.70
   4  -5  -5  519.65   23.10
  -4  -5   5  536.45   29.10
  -4  -5   5  551.34   24.50
  -4   5   5  487.65   26.20
  -3  -5   5  162.28   14.80
   3  -5  -5  143.59   10.80
  -3  -5   5  142.39   11.70
  -3   5   5  155.78   13.00
  -2  -5   5   40.50    8.50
  -2  -5   5   42.20    7.60
   2  -5  -5   21.10    4.70
  -2   5   5   37.00    7.50
   1  -5  -5    0.70    2.40
  -1  -5   5    1.30    3.90
  -1  -5   5    3.70    3.40
  -1   5   5    3.00    2.90
   0  -5  -5   11.10    3.40
   0  -5   5   14.10    5.30
   0  -5  -5   12.30    3.60
   0   5   5    8.70    4.00
   1  -5   5  210.88   15.30
  -1  -5  -5  207.68   11.40
  -1  -5  -5  201.28   11.80
   1   5   5  203.68   13.50
  -1   5  -5  222.48    9.80
  -2  -5  -5   22.00    4.10
   2  -5   5   21.70    6.30
  -2  -5  -5   25.20    4.60
  -2   5  -5   28.90    4.60
   3  -5   5    3.40    3.50
  -3  -5  -5    4.70    2.40
  -3  -5  -5   10.40    2.90
  -3   5  -5    3.20    2.30
  -4  -5  -5  124.99    7.30
  -4  -5  -5  120.79    7.90
  -4  -5  -5  112.89    8.20
   4  -5   5  105.19   11.70
  -4   5  -5  107.39    9.30
   5  -5   5   27.20    8.00
   5  -5   5   32.10    7.50
  -5  -5  -5   35.00    4.00
  -5  -5  -5   33.80    3.90
  -5  -5  -5   37.70    5.60
  -5   5  -5   43.80    7.20
  -6  -5  -5   17.60    2.70
  -6  -5  -5   18.10    3.90
   6  -5   5    8.10    4.50
  -6  -5  -5   18.10    2.50
  -6  -5  -5   18.80    4.30
  -6   5  -5   23.80    8.10
  -6   5  -5   29.70    6.20
   7  -5   5   10.80    5.20
  -7  -5  -5    9.60    3.30
  -7  -5  -5    5.60    1.20
  -7   5  -5    2.10    3.50
  -7   5  -5    3.20    3.40
  -8  -5  -5   11.90    3.80
   8  -5   5    6.00    5.40
  -8   5  -5    8.30    6.10
  -8   5  -5   15.30    5.50
   9  -5   5   37.60    9.60
  -9   5  -5   40.40   10.10
  -9   5  -5   45.60    9.20
 -10   5  -5   79.09   14.90
 -10   5  -5   65.59   11.80
 -11   5  -5   27.90    8.80
 -11   5  -5   40.80    8.70
 -12   5  -5    7.60    5.00
 -12   5  -5   12.70    6.90
 -13   5  -5   -3.80    3.60
 -14   5  -5   70.99   14.00
 -15   5  -5  180.58   28.90
 -16  -6   5   -3.60    7.00
 -16  -6   5    3.10    3.50
 -16   6   5    5.80    7.80
 -16   6   5    4.20    5.90
 -15  -6   5   -1.70    2.90
 -15  -6   5    2.70    3.80
 -15   6   5   -3.70    3.80
 -15   6   5    0.30    5.50
 -14  -6   5   48.70    7.70
 -14  -6   5   45.50    6.10
 -14   6   5   39.10    9.80
 -13  -6   5   12.50    7.80
 -13  -6   5   32.80    5.10
 -13  -6   5   25.80    5.70
 -13   6   5   31.70    7.70
 -13   6   5   41.70   11.70
 -12  -6   5    8.50    5.20
 -12  -6   5    8.90    4.00
 -12  -6   5    1.10    2.80
 -12   6   5   -1.30    3.40
 -12   6   5   -0.60    3.80
 -11  -6   5   69.59    8.00
 -11  -6   5   82.39    7.80
 -11  -6   5   75.39   12.60
 -11   6   5   55.09   10.90
 -11   6   5   67.69    7.90
 -10  -6   5    9.60    4.60
 -10  -6   5    5.40    3.00
 -10  -6   5    0.10    2.70
 -10   6   5    4.60    4.60
  -9  -6   5   10.00    4.10
  -9  -6   5    4.70    3.70
  -9  -6   5    9.60    4.30
   9  -6  -5    5.40    4.50
  -9   6   5    3.70    4.00
  -8  -6   5  274.57   15.40
   8  -6  -5  257.77   17.30
  -8  -6   5  233.68   22.40
  -8  -6   5  247.48   15.10
  -8   6   5  303.77   22.80
   7  -6  -5    9.30    7.00
  -7  -6   5   -0.70    2.60
  -7   6   5   11.70    5.80
  -6  -6   5    0.50    2.30
  -6  -6   5   -1.10    2.40
  -6  -6   5    3.80    5.10
   6  -6  -5    3.20    4.00
  -6   6   5    8.80    6.70
  -5  -6   5  155.78   12.70
  -5  -6   5  194.78   20.70
   5  -6  -5  153.98   12.80
  -5   6   5  161.18   15.60
  -4  -6   5    6.20    7.20
   4  -6  -5   18.00    5.20
  -4  -6   5   20.50    5.90
  -4   6   5   18.40    6.10
  -3  -6   5   90.49   20.30
  -3  -6   5  151.68   12.80
   3  -6  -5  144.29   11.50
  -3   6   5  146.09   14.10
  -2  -6   5  289.37   18.70
   2  -6  -5  292.47   16.40
  -2   6   5  297.57   20.10
   1  -6  -5  109.49    9.50
  -1  -6   5  123.49   17.00
  -1  -6   5  100.79   11.40
  -1   6   5  125.49   12.40
   0  -6  -5   16.20    4.30
   0  -6   5   19.40    6.50
   0  -6   5   19.80    6.20
   0   6   5   22.20    6.30
  -1  -6  -5    1.80    2.70
   1  -6   5    1.10    3.10
   1  -6   5   -6.00    2.40
  -2  -6  -5  208.78   12.00
   2  -6   5  197.08   18.50
  -2  -6  -5  200.38   11.80
   2  -6   5  222.78   17.30
  -3  -6  -5   78.39    7.10
   3  -6   5   78.09   12.40
  -3  -6  -5   77.89    7.00
  -3  -6  -5   76.39    7.60
   3  -6   5   49.99    9.30
   4  -6   5   48.40    9.30
   4  -6   5   80.39   12.80
  -4  -6  -5   48.50    5.50
  -4  -6  -5   52.39    5.80
  -4  -6  -5   53.39    6.10
  -4   6  -5   57.79    5.20
  -5  -6  -5   13.80    3.60
  -5  -6  -5   14.90    3.60
   5  -6   5   19.80    6.10
  -5  -6  -5   13.90    3.30
  -5   6  -5   11.20    3.80
  -6  -6  -5  124.59    9.10
  -6  -6  -5  124.09    7.00
   6  -6   5  130.09   14.10
  -6  -6  -5  134.29    7.80
  -6   6  -5  118.19   10.10
  -7  -6  -5   40.20    4.30
  -7  -6  -5   40.80    4.80
   7  -6   5   44.10   10.10
  -7  -6  -5   45.80    6.60
  -7  -6  -5   41.10    3.70
  -7   6  -5   44.00    7.80
   8  -6   5   23.10    7.40
  -8  -6  -5    9.60    3.60
  -8   6  -5   11.90    4.80
  -9  -6  -5   66.59    7.50
  -9   6  -5   70.79   12.50
  -9   6  -5  104.59   11.40
 -10  -6  -5    5.20    3.60
 -10   6  -5    5.50    4.80
 -10   6  -5    3.00    4.60
 -11  -6  -5  198.78   13.40
 -11   6  -5  192.68   21.30
 -11   6  -5  197.58   17.40
 -12  -6  -5   55.29    8.50
 -12   6  -5   42.60    9.80
 -12   6  -5   59.49   14.30
 -12  -7   5    4.80    3.40
 -12  -7   5   -5.10    3.00
 -12   7   5   -3.40    5.10
 -11  -7   5   17.80    5.50
 -11  -7   5   16.80    4.90
 -11   7   5   13.00    7.20
 -10  -7   5    4.80    3.80
 -10  -7   5    5.00    3.00
 -10   7   5   -2.90    4.80
  -9  -7   5   42.50    6.30
  -9  -7   5   35.80    6.90
  -9   7   5   38.80    9.30
  -8  -7   5   32.80    6.30
  -8   7   5   40.70    9.40
  -7  -7   5   48.50    8.40
  -7   7   5   41.40    9.70
  -6  -7   5   22.30    6.20
  -6   7   5   17.00    7.00
  -5  -7   5   46.50    9.30
   5  -7  -5   29.40    7.20
  -5   7   5   57.19   11.80
   4  -7  -5   46.80    8.20
  -4  -7   5   27.80    6.10
  -4   7   5   35.20    8.20
  -3  -7   5   -0.10    3.90
   3  -7  -5    3.80    4.70
  -3   7   5   13.60    6.30
   2  -7  -5    6.70    3.80
  -2  -7   5   16.10    5.00
  -2   7   5    0.40    4.40
  -1  -7   5   56.99   10.50
   1  -7  -5   45.40    7.60
  -1   7   5   41.90    9.10
   0  -7   5  252.97   18.80
   0  -7  -5  200.18   14.00
   1  -7   5  176.28   16.20
  -1  -7  -5  174.58   12.30
  -2  -7  -5   -0.60    2.50
  -2  -7  -5   -2.60    2.00
   3  -7   5    1.50    3.70
  -3  -7  -5    1.50    3.00
  -3  -7  -5    5.20    2.90
  -4  -7  -5    2.10    2.30
  -4  -7  -5    3.80    3.10
   4  -7   5    0.10    3.70
  -5  -7  -5    1.60    2.30
   5  -7   5    4.50    4.80
  -5  -7  -5    0.70    2.00
  -5  -7  -5   -3.70    2.10
   6  -7   5    4.90    5.40
  -6  -7  -5    6.40    3.00
  -6  -7  -5    8.80    2.80
  -6  -7  -5    3.80    2.30
   7  -7   5   11.70    7.00
   8  -7   5   45.20    9.00
  -8  -7  -5   46.30    5.80
  -8  -7  -5   48.60    5.00
  -8  -7  -5   40.50    3.20
  -9  -7  -5    5.40    3.20
   9  -7   5    6.30    5.10
  -9   7  -5   12.10    4.50
  -5  -8   5    8.80    6.30
  -5   8   5   13.70    6.80
  -4  -8   5   19.90    6.30
  -4   8   5    4.90    6.40
  -3  -8   5    3.10    3.80
  -3   8   5    5.70    5.30
  -2  -8   5    3.90    4.40
  -1  -8   5   16.00    6.70
   0  -8   5    4.90    5.10
   0  -8  -5    2.10    5.30
   0  -8  -5    5.30    4.20
  -1  -8  -5    8.60    5.40
  -1  -8  -5    9.90    4.20
   1  -8   5    2.60    5.60
 -23   0   6   -0.80    3.80
 -22   0   6   38.70    8.20
 -21   0   6  163.08   14.80
 -20   0   6  637.14   32.00
  20   0  -6  714.33   27.80
 -19   0   6   61.89   10.00
  19   0  -6   69.69    7.50
  18   0  -6   11.90    3.60
 -18   0   6   12.00    4.80
 -17   0   6  196.98   17.30
 -16   0   6   49.50    8.20
  15   0  -6    8.30    2.90
 -15   0   6    3.50    4.30
 -14   0   6  245.68   14.40
 -14   0   6  272.47   15.90
  14   0  -6  273.67   12.70
  13   0  -6  104.49    7.40
 -13   0   6  103.29   10.00
 -13   0   6  103.89    9.60
 -12   0   6   16.90    5.30
 -12   0   6   18.20    5.40
  12   0  -6    9.30    2.90
 -12   0   6   19.00    5.20
 -11   0   6  622.44   28.90
 -11   0   6  626.44   24.40
  11   0  -6  613.84   22.00
 -11   0   6  604.74   23.40
 -10   0   6 1489.55   47.90
 -10   0   6 1439.06   46.70
 -10   0   6 1498.65   53.89
  10   0  -6 1488.05   45.80
   9   0  -6  667.63   22.60
  -9   0   6  631.74   23.10
  -9   0   6  674.73   29.10
  -8   0   6 4996.40  151.48
   8   0  -6 5051.29  143.59
  -8   0   6 4964.70  143.59
  -7   0   6   11.80    3.90
   7   0  -6   18.70    3.40
  -7   0   6   14.50    3.80
  -6   0   6  355.56   18.00
  -6   0   6  343.17   13.30
   6   0  -6  360.96   13.60
  -5   0   6 1797.02   52.09
   5   0  -6 1809.62   52.89
   5   0  -6 1671.93   58.69
  -5   0   6 1738.63   58.39
   4   0  -6 1775.52   52.49
   4   0  -6 1811.22   62.29
  -4   0   6 1801.12   58.09
  -4   0   6 1597.44   52.79
  -3   0   6  674.23   27.00
   3   0  -6  692.93   22.80
  -3   0   6  690.63   21.60
   3   0  -6  639.84   26.80
   2   0  -6 1294.27   46.30
  -2   0   6 1302.47   46.20
  -2   0   6 1385.86   40.40
   2   0  -6 1422.96   41.90
  -1   0   6 2069.69   59.09
   1   0  -6 2061.39   60.69
   1   0  -6 1935.11   65.29
  -1   0   6 2036.60   65.49
   0   0   6   48.40    3.90
   0   0  -6   62.69    4.80
  -1   0  -6   40.30    5.90
   1   0   6   60.89    4.10
  -1   0  -6   57.49    4.60
   2   0   6 1536.75   48.40
   2   0   6 1525.65   45.30
  -2   0  -6 1515.85   52.49
   3   0   6  120.29    7.50
   3   0   6  110.59    5.70
  -3   0  -6  123.79   10.00
   4   0   6   74.39    5.70
   4   0   6   72.49    4.50
   5   0   6 1594.34   48.50
   5   0   6 1482.25   46.00
   6   0   6  376.16   13.50
   6   0   6  355.96   16.10
   7   0   6  262.57   10.80
   7   0   6  279.67   12.40
   8   0   6   71.59    5.50
   8   0   6   69.39    4.90
   9   0   6 2181.68   65.69
   9   0   6 2199.58   65.19
  10   0   6  358.66   13.90
  10   0   6  347.17   14.10
  11   0   6 1545.75   47.80
  11   0   6 1538.75   46.50
  11   0   6 1577.44   47.90
  12   0   6  553.74   19.50
  12   0   6  545.25   18.20
  12   0   6  507.05   19.40
 -13   0  -6   95.99    8.30
  13   0   6  103.69    6.40
  13   0   6  102.69    6.00
  14   0   6  134.69    7.50
  14   0   6  133.99    6.40
 -14   0  -6  129.79    9.80
  15   0   6  123.09    6.90
 -15   0  -6  115.79    9.50
  15   0   6  112.39    5.50
  16   0   6   70.39    5.10
  16   0   6   70.29    4.20
  17   0   6    0.10    1.60
  17   0   6    0.60    1.70
 -22  -1   6    0.60    3.80
 -21  -1   6   16.90    5.30
 -21   1   6   34.70    8.70
 -20  -1   6  213.28   16.00
  20   1  -6  196.28   13.50
 -20   1   6  230.78   18.00
 -19  -1   6    2.30    3.40
  19  -1  -6    4.60    2.90
 -19   1   6    8.40    4.60
 -18  -1   6  208.48   14.80
  18  -1  -6  206.98   12.00
 -18   1   6  233.58   16.90
  18   1  -6  222.18   13.40
  17  -1  -6  131.79    9.30
 -17  -1   6  154.18   12.70
 -17   1   6  123.59   12.10
 -16  -1   6   30.20    7.00
 -16  -1   6   25.50    5.90
 -16   1   6   36.80    7.60
 -15  -1   6   13.80    5.30
 -15  -1   6   18.10    5.30
  15   1  -6   19.40    4.30
 -15   1   6    9.10    4.40
  14  -1  -6  105.19    7.80
 -14  -1   6  118.49   10.10
 -14  -1   6  103.49   10.10
 -14   1   6   90.79    9.80
  14   1  -6  111.89    8.20
 -13  -1   6   49.10    6.40
 -13  -1   6   41.10    6.80
  13  -1  -6   53.49    6.20
  13   1  -6   61.69    6.20
 -13   1   6   41.40    7.40
 -13   1   6   57.89    9.20
 -12  -1   6  286.47   13.80
  12  -1  -6  291.27   13.10
 -12  -1   6  291.47   18.50
 -12   1   6  302.97   19.30
 -12   1   6  301.47   16.50
  12   1  -6  315.27   14.20
  11  -1  -6 1925.81   57.79
 -11  -1   6 1932.91   57.89
 -11  -1   6 1856.91   69.89
 -11   1   6 1837.72   66.89
  11   1  -6 1927.81   59.39
 -11   1   6 1881.01   61.29
 -10  -1   6   54.29    8.20
 -10  -1   6   54.39    5.70
  10  -1  -6   61.99    5.70
 -10   1   6   74.59   12.30
  10   1  -6   55.49    5.60
 -10   1   6   66.09    7.50
   9  -1  -6    0.90    2.80
  -9  -1   6    3.20    2.40
  -9  -1   6    3.80    2.50
  -9   1   6    4.00    3.50
  -9   1   6    1.90    3.00
   9   1  -6    3.80    2.40
  -9   1   6    1.90    2.40
   8  -1  -6  119.39    7.00
  -8  -1   6  137.69   10.60
  -8  -1   6  133.49    7.20
   8   1  -6  126.79    7.90
  -8   1   6  120.79    9.00
  -8   1   6  123.09    8.60
  -8   1   6  127.29   10.60
   7  -1  -6 1512.55   46.30
  -7  -1   6 1490.75   52.79
  -7  -1   6 1600.84   46.50
  -7   1   6 1478.95   47.90
  -7   1   6 1532.45   53.59
   7   1  -6 1578.84   48.60
  -7   1   6 1539.95   48.70
  -6  -1   6   51.79    6.30
   6  -1  -6   48.10    4.50
  -6  -1   6   49.10    4.50
   6   1  -6   45.30    4.90
  -6   1   6   46.80    5.50
  -6   1   6   57.69    6.80
  -6   1   6   38.90    5.00
  -5  -1   6  461.05   20.90
   5  -1  -6  457.35   21.30
  -5  -1   6  460.25   16.40
   5  -1  -6  483.45   16.00
   5   1  -6  472.15   18.10
  -5   1   6  463.05   21.00
  -5   1   6  454.25   17.40
  -5   1   6  437.66   17.60
   5   1  -6  428.16   22.80
   4  -1  -6  877.81   37.70
   4  -1  -6  907.21   27.90
  -4  -1   6  905.51   28.90
  -4  -1   6  923.21   34.10
  -4   1   6  895.41   29.40
   4   1  -6  897.11   33.70
  -4   1   6  881.31   30.60
  -4   1   6  923.31   34.00
   3  -1  -6  125.69    9.70
  -3  -1   6  148.39   10.10
   3  -1  -6  128.09    6.40
  -3  -1   6  133.09    7.30
  -3   1   6  135.39    8.00
  -3   1   6  136.69    9.50
   3   1  -6  138.59    8.30
  -3   1   6  138.19    7.80
   3   1  -6  132.09    9.70
  -2  -1   6  907.81   33.90
   2  -1  -6  900.31   27.70
   2  -1  -6  951.60   34.10
  -2   1   6  921.91   33.30
   2   1  -6  881.01   30.80
  -2   1   6  913.51   28.40
   2   1  -6  858.81   33.80
   1  -1  -6 3107.79   85.49
   1  -1  -6 2849.91   91.89
  -1  -1   6 2758.12   87.59
  -1  -1   6 2904.91   92.39
  -1   1   6 3113.79   91.69
   1   1  -6 3046.00   89.19
  -1   1   6 3037.00   85.39
   0  -1   6  205.08   10.00
   0  -1  -6  230.48   12.90
   0  -1  -6  216.28    8.70
   0   1  -6  207.08   10.90
   0   1  -6  228.18   13.20
   0   1   6  220.08    8.60
   1  -1   6  708.63   27.50
  -1  -1  -6  721.83   22.60
  -1  -1  -6  696.03   28.20
   1  -1   6  696.53   24.50
   1   1   6  733.73   21.80
   2  -1   6  488.15   21.20
  -2  -1  -6  493.35   16.30
   2  -1   6  475.35   18.40
  -2   1  -6  471.35   22.50
   2   1   6  512.65   15.40
   3  -1   6  104.89    8.20
   3  -1   6  104.09    6.90
  -3  -1  -6  108.79    9.20
  -3  -1  -6  109.49    6.00
   3   1   6  109.09    4.60
  -3   1  -6  105.79    9.60
   3   1   6  114.99    5.50
   4  -1   6   48.50    4.80
   4  -1   6   52.59    5.90
   4   1   6   46.20    2.70
   4   1   6   48.30    2.90
  -4   1  -6   56.39    9.00
   5  -1   6   14.00    3.70
   5  -1   6   19.50    3.60
   5   1   6   15.20    1.40
   5   1   6   18.20    1.80
   6  -1   6   82.39   11.70
   6  -1   6  123.79    8.90
   7  -1   6  541.25   22.40
   7  -1   6  524.35   21.00
   8  -1   6 1707.23   53.99
   8  -1   6 1634.24   54.79
  -8   1  -6 1687.43   56.59
   9  -1   6   90.89    7.90
   9  -1   6   89.79    7.40
  -9   1  -6   89.19    8.50
  10  -1   6   76.99    7.30
  10  -1   6   66.19    6.70
 -10   1  -6   71.49    7.90
  11  -1   6  111.69    9.00
  11  -1   6  131.59    9.20
 -11   1  -6  131.19   10.90
  12  -1   6  339.27   16.40
  12  -1   6  353.06   16.80
 -12   1  -6  338.87   19.00
  13  -1   6   19.00    4.50
  13  -1   6   17.60    4.60
 -13   1  -6   15.10    4.80
  14  -1   6   35.60    5.40
  14  -1   6   30.80    5.90
  14  -1   6   40.00    6.30
 -14   1  -6   37.60    7.50
  15  -1   6   61.69    8.10
  15  -1   6   69.19    8.00
  15  -1   6   73.89    7.70
 -15   1  -6   86.09    9.50
  16  -1   6    3.60    3.80
  16  -1   6    5.10    3.40
 -16   1  -6   11.90    4.70
  17  -1   6   23.10    4.80
  17  -1   6   27.20    4.50
 -17   1  -6   20.90    5.80
  18  -1   6   12.30    3.50
  18  -1   6   10.40    4.00
 -18   1  -6   12.70    5.10
 -22  -2   6   41.40    8.70
 -22   2   6   30.80    8.70
 -21  -2   6   34.20    7.60
 -21   2   6   34.60    9.00
 -20  -2   6   27.30    6.70
  20   2  -6   26.10    5.80
 -20   2   6   26.10    8.00
 -19  -2   6   19.60    6.20
 -19   2   6   19.30    6.90
  18  -2  -6    3.50    3.60
 -18  -2   6    7.90    5.20
 -18   2   6    0.10    3.00
  18   2  -6    9.40    3.90
  17  -2  -6    2.30    3.60
 -17  -2   6    6.00    5.80
 -17  -2   6    2.50    4.30
 -17   2   6    0.80    2.70
 -16  -2   6   88.39    9.50
 -16  -2   6  100.49   10.30
  16  -2  -6  104.19    8.90
 -16   2   6  113.99   19.80
 -16   2   6   94.19   10.90
 -15  -2   6   42.30    6.40
  15  -2  -6   61.09   10.30
 -15   2   6   38.70    7.60
  15   2  -6   55.69    7.60
 -14  -2   6  222.98   12.00
 -14   2   6  215.68   15.50
  14   2  -6  232.28   13.30
  13  -2  -6   87.29    9.20
 -13  -2   6  120.49    8.60
 -13  -2   6  135.59   12.30
  13   2  -6  129.69    9.50
 -13   2   6  119.69   12.20
 -13   2   6  135.59   11.70
  12  -2  -6    5.90    3.40
 -12  -2   6   10.00    3.60
 -12  -2   6    8.10    3.70
 -12   2   6   11.80    5.10
 -12   2   6   15.50    4.80
  12   2  -6    4.80    2.90
 -11  -2   6    2.60    2.70
  11  -2  -6    5.70    3.20
  11   2  -6   -0.90    1.90
 -11   2   6    2.90    3.10
 -11   2   6    2.90    2.20
 -10  -2   6  547.35   19.70
 -10  -2   6  575.94   25.90
  10  -2  -6  565.74   21.10
 -10   2   6  534.85   30.00
 -10   2   6  530.65   24.00
  10   2  -6  552.84   23.10
  -9  -2   6  133.89    7.50
   9  -2  -6  129.89    9.20
  -9  -2   6  120.99   10.30
  -9   2   6  122.79    9.80
  -9   2   6  110.49   10.60
   9   2  -6  128.49    9.00
   8  -2  -6  113.19    7.90
  -8  -2   6  118.69    7.00
  -8  -2   6  107.89    9.40
  -8   2   6  113.99    9.00
   8   2  -6  117.19    8.50
  -8   2   6  105.89   10.00
   7  -2  -6   86.69    6.90
  -7  -2   6   89.99    8.30
  -7  -2   6   83.49    6.10
  -7   2   6   82.39    8.20
   7   2  -6   82.69    7.20
  -7   2   6   87.39    7.60
   6  -2  -6   20.50    3.80
  -6  -2   6   24.10    3.90
  -6  -2   6   20.10    4.40
   6   2  -6   26.20    4.90
  -6   2   6   12.30    3.50
  -6   2   6   18.60    4.20
  -5  -2   6   12.10    3.00
   5  -2  -6   17.00    3.30
   5  -2  -6   12.20    3.60
  -5  -2   6   11.60    3.30
   5   2  -6   12.20    3.10
  -5   2   6   16.40    3.70
  -5   2   6   14.20    3.90
   4  -2  -6   45.90    4.90
  -4  -2   6   51.99    6.20
  -4  -2   6   52.79    5.20
   4  -2  -6   44.10    6.70
   4   2  -6   52.59    5.80
  -4   2   6   53.79    6.10
  -4   2   6   54.89    5.60
   4   2  -6   47.70    5.60
  -3  -2   6  356.36   17.70
   3  -2  -6  361.96   13.10
  -3  -2   6  355.76   15.30
   3   2  -6  338.07   16.40
   3   2  -6  374.76   17.30
  -3   2   6  359.46   16.80
  -3   2   6  360.76   15.00
   2  -2  -6  111.09    8.90
   2  -2  -6  103.39    5.70
  -2  -2   6  103.29    7.40
  -2  -2   6  109.49    8.90
  -2   2   6  112.59    8.10
  -2   2   6  100.99    6.70
   2   2  -6   96.59    7.80
   2   2  -6  104.49   10.20
  -1  -2   6  101.39    8.90
  -1  -2   6  106.99    9.40
  -1  -2   6  124.19    8.10
   1  -2  -6  121.19    9.10
   1  -2  -6  110.29    5.50
   1   2  -6  109.19    8.40
   1   2  -6  115.39    9.10
  -1   2   6  116.59    6.70
   0  -2   6  255.27   13.10
   0  -2  -6  274.97   14.50
   0  -2   6  258.87   15.40
   0  -2  -6  286.97    9.80
   0   2  -6  274.87   15.10
   0   2   6  275.87   11.10
   1  -2   6  240.88   14.60
   1  -2   6  216.08   11.90
  -1  -2  -6  231.28   13.10
  -1  -2  -6  226.88    8.10
   1   2   6  234.58    9.40
  -1   2  -6  230.88   14.00
   2  -2   6   68.09    7.50
   2  -2   6   68.19    6.40
  -2  -2  -6   54.69    6.30
  -2  -2  -6   56.09    3.10
  -2   2  -6   65.59    7.40
   2   2   6   59.79    3.50
  -3  -2  -6   46.90    2.60
   3  -2   6   46.90    7.40
   3  -2   6   45.40    6.00
  -3   2  -6   57.29    8.80
   4  -2   6  181.78   12.80
   4  -2   6  195.88   11.50
  -4  -2  -6  191.98   12.40
  -4   2  -6  158.08   12.70
   5  -2   6  914.81   33.80
   5  -2   6  900.41   35.90
  -5   2  -6  934.61   38.30
   6  -2   6  614.94   25.50
   6  -2   6  630.14   27.60
   7  -2   6    0.10    2.00
   7  -2   6   -0.70    2.20
  -7   2  -6    0.60    2.00
   8  -2   6    0.40    2.20
   8  -2   6    0.40    2.40
  -8   2  -6   -1.80    2.10
   9  -2   6   47.00    8.30
  -9   2  -6   68.19   10.00
  10  -2   6   55.69    8.60
 -10   2  -6   55.99    9.40
  11  -2   6   16.10    4.80
 -11   2  -6   24.30    6.20
  12  -2   6   47.30    7.70
 -12   2  -6   42.70    8.30
  13  -2   6   31.80    6.10
 -13   2  -6   30.00    7.20
  14  -2   6   60.69    7.40
 -15   2  -6   84.69   12.70
  16  -2   6   20.90    5.90
 -16   2  -6   15.70    6.20
  17  -2   6    3.70    3.90
 -17   2  -6   -1.40    4.00
  18  -2   6   13.80    6.10
  18  -2   6    5.70    5.80
  18  -2   6   20.30    9.50
 -18   2  -6    4.70    5.00
 -21  -3   6    6.40    5.10
 -21   3   6    8.00    4.90
 -20  -3   6    0.40    4.40
 -20  -3   6    5.20    5.40
  20   3  -6   -3.80    2.60
 -20   3   6   -7.20    2.60
 -19  -3   6    6.00    5.10
 -19  -3   6    7.10    4.80
  19   3  -6   -2.20    3.40
 -19   3   6   -1.30    3.10
 -18  -3   6   -3.40    3.90
 -18  -3   6    4.00    4.40
 -18  -3   6    2.80    4.60
  18   3  -6    4.30    4.30
 -18   3   6   -3.50    3.20
 -17  -3   6   39.80    9.30
 -17  -3   6   43.10    7.60
  17   3  -6   43.30    7.40
 -17   3   6   39.00   10.00
 -17   3   6   45.30    9.20
  16  -3  -6  380.06   18.90
 -16  -3   6  405.36   17.60
 -16  -3   6  375.76   23.70
 -16   3   6  397.46   25.70
 -16   3   6  388.56   24.60
  15  -3  -6  105.59   10.60
 -15  -3   6  108.99   11.50
 -15  -3   6   98.09    8.40
 -15   3   6  103.29   12.10
 -15   3   6  113.89   15.60
 -14  -3   6    2.80    3.30
 -14  -3   6    3.10    3.20
  14   3  -6    1.90    2.50
 -14   3   6   -0.20    4.90
 -13  -3   6   53.49    6.00
 -13  -3   6   43.00    7.80
  13   3  -6   39.70    6.60
 -13   3   6   50.99    8.70
 -13   3   6   37.40    7.10
 -12  -3   6   41.40    5.00
 -12  -3   6   42.30    7.70
 -12   3   6   40.50    7.60
 -12   3   6   39.00    7.90
  12   3  -6   31.00    6.30
 -11  -3   6    4.00    2.60
 -11  -3   6    5.30    2.90
 -11   3   6    4.00    3.90
  11   3  -6    0.30    1.90
 -11   3   6    5.20    3.50
 -10  -3   6    6.60    3.30
 -10  -3   6   11.20    3.30
  10  -3  -6   11.80    4.40
  10  -3  -6   15.80    4.70
  10   3  -6    8.40    3.10
 -10   3   6    6.60    3.50
 -10   3   6    8.90    3.80
   9  -3  -6  153.28   11.60
   9  -3  -6  166.38   11.70
  -9  -3   6  193.18    9.90
  -9  -3   6  170.18   12.10
   9   3  -6  182.08   12.20
  -9   3   6  174.08   13.10
  -9   3   6  163.88   13.00
  -8  -3   6   49.00    7.40
   8  -3  -6   41.10    6.30
  -8  -3   6   48.50    5.50
   8  -3  -6   46.60    6.70
  -8   3   6   59.59    8.80
   8   3  -6   53.59    7.70
  -8   3   6   46.30    7.60
  -7  -3   6  277.87   13.00
  -7  -3   6  257.17   14.90
   7  -3  -6  248.08   13.80
   7  -3  -6  264.67   13.90
  -7   3   6  261.07   15.20
  -7   3   6  266.87   15.50
  -6  -3   6 1089.49   36.00
  -6  -3   6 1025.50   38.40
   6  -3  -6 1037.60   35.00
   6  -3  -6 1006.00   35.30
  -6   3   6 1027.10   38.50
  -6   3   6 1038.70   38.30
   6   3  -6 1056.89   38.70
   5  -3  -6   87.99    8.00
  -5  -3   6   74.99    7.60
  -5  -3   6   78.49    7.10
   5  -3  -6   89.49    7.70
  -5   3   6   76.69    7.30
  -5   3   6   81.79    7.90
   5   3  -6   82.99    7.90
   4  -3  -6   19.50    3.90
   4  -3  -6   21.50    4.30
  -4  -3   6   17.00    3.50
   4  -3  -6   25.60    5.40
  -4  -3   6   22.50    4.80
  -4   3   6   18.20    3.90
   4   3  -6   21.50    5.00
  -4   3   6   28.30    5.40
   3  -3  -6   16.30    3.60
   3  -3  -6   14.00    3.80
  -3  -3   6   12.10    3.40
  -3  -3   6    9.80    3.60
   3  -3  -6   12.30    3.50
  -3  -3   6   16.60    3.90
   3   3  -6   18.00    3.70
  -3   3   6   15.70    3.40
  -3   3   6   19.70    4.30
  -2  -3   6    3.10    2.40
   2  -3  -6    8.40    2.70
  -2  -3   6    6.00    2.90
  -2  -3   6    1.50    2.00
   2  -3  -6   10.40    3.40
  -2   3   6    4.60    3.20
   2   3  -6    7.70    2.80
  -1  -3   6   69.19    7.00
  -1  -3   6   47.70    7.30
   1  -3  -6   64.29    6.70
   1  -3  -6   67.49    5.80
  -1   3   6   72.29    6.10
   1   3  -6   62.19    6.70
   0  -3  -6   24.60    4.70
   0  -3   6   27.20    5.20
   0  -3  -6   17.70    3.20
   0  -3   6   23.30    6.10
   0   3   6   22.30    3.80
   0   3  -6   21.90    4.60
   1  -3   6   60.09    9.00
   1  -3   6   49.00    6.90
  -1  -3  -6   56.69    6.20
  -1  -3  -6   54.29    4.20
  -1   3  -6   58.59    6.90
   1   3   6   49.60    4.60
  -2  -3  -6  215.08    7.90
  -2  -3  -6  223.18   12.90
   2  -3   6  227.38   13.60
   2  -3   6  205.38   15.00
  -2   3  -6  211.18   13.90
   2   3   6  214.98    9.60
   3  -3   6 1543.75   65.39
   3  -3   6 1555.54   53.79
  -3  -3  -6 1551.64   44.70
  -3  -3  -6 1605.24   53.09
  -3   3  -6 1544.15   55.29
   4  -3   6  360.46   18.80
   4  -3   6  384.96   21.20
  -4   3  -6  357.46   20.30
   5  -3   6   23.40    5.20
  -5  -3  -6   39.00    6.40
   5  -3   6   40.80    7.10
  -5   3  -6   32.80    6.50
   6  -3   6    7.60    3.50
   6  -3   6    5.10    3.80
  -6   3  -6    8.80    4.50
   7  -3   6   18.10    5.30
   7  -3   6   19.30    5.70
  -7   3  -6   13.20    5.30
  -7   3  -6   17.60    5.70
   8  -3   6   -1.90    2.00
  -8   3  -6   -1.60    2.40
   9  -3   6   13.50    4.80
  -9   3  -6   14.90    5.60
  10  -3   6    2.80    3.10
 -10   3  -6    4.10    3.30
 -11   3  -6    7.10    4.60
  12  -3   6   15.20    8.10
 -12   3  -6   33.50    8.40
  13  -3   6   21.20    6.40
 -13   3  -6   26.50    9.40
  14  -3   6   45.20    8.90
 -14   3  -6   45.10    9.00
  15  -3   6    1.10    4.40
 -15   3  -6    7.60    4.30
 -16   3  -6   -0.40    3.40
 -17   3  -6   40.80    9.20
 -20  -4   6    0.50    5.00
 -20  -4   6    2.10    5.00
 -20   4   6    0.30    6.50
 -19  -4   6    4.00    4.50
 -19  -4   6    4.80    4.90
  19   4  -6    2.80    4.30
 -18  -4   6    5.00    4.60
 -18   4   6    3.40    5.70
  18   4  -6    1.90    3.80
 -17  -4   6   23.90    7.00
 -17  -4   6   21.30    5.10
  17   4  -6   22.50    6.40
 -17   4   6   24.30    7.30
 -16  -4   6   40.70    8.20
 -16  -4   6    6.70    3.80
 -16   4   6    3.70    4.70
 -16   4   6   19.50    6.40
  16   4  -6   13.00    4.60
 -15  -4   6  137.99   13.00
 -15  -4   6  140.59    9.40
  15   4  -6  164.98   13.30
 -15   4   6  127.69   14.50
  14  -4  -6    1.80    4.20
  14  -4  -6   12.90    6.60
 -14  -4   6   11.50    4.80
 -14  -4   6   14.50    3.90
 -14   4   6    4.70    4.30
  13  -4  -6   36.50    8.20
 -13  -4   6   26.60    6.60
  13  -4  -6   22.50    6.20
 -13  -4   6   26.10    4.40
 -13   4   6   15.80    5.50
 -13   4   6   29.90    8.40
 -12  -4   6   73.79    8.10
 -12  -4   6   57.79    6.10
  12  -4  -6   27.60    6.00
  12  -4  -6   42.50    7.80
 -12   4   6   41.90   11.60
 -12   4   6   49.00    8.80
 -11  -4   6    4.40    2.80
 -11  -4   6    3.20    2.40
  11  -4  -6    3.80    5.60
  11  -4  -6    4.80    5.30
  11   4  -6    9.00    3.90
 -11   4   6   -3.70    2.20
 -11   4   6   -0.20    2.20
 -10  -4   6   15.00    3.60
  10  -4  -6   28.50    6.90
  10  -4  -6   15.10    5.90
 -10   4   6   19.30    6.20
  10   4  -6   13.00    4.00
 -10   4   6   18.30    5.40
  -9  -4   6  171.88   12.20
  -9  -4   6  190.78   10.90
   9  -4  -6  166.18   12.70
   9  -4  -6  170.68   12.90
  -9   4   6  181.88   14.70
   9   4  -6  170.88   12.90
  -9   4   6  167.08   12.80
  -8  -4   6  237.98   14.50
   8  -4  -6  261.27   15.00
   8  -4  -6  238.68   14.70
  -8  -4   6  258.37   13.30
   8   4  -6  234.08   15.40
  -8   4   6  234.68   14.60
  -8   4   6  233.48   16.60
  -7  -4   6    3.80    2.70
   7  -4  -6    7.50    5.10
  -7  -4   6    7.90    3.20
   7  -4  -6    6.00    4.20
  -7   4   6    7.50    3.10
  -7   4   6    2.40    3.10
   6  -4  -6    0.70    4.40
  -6  -4   6   -3.10    2.70
   6  -4  -6   -1.40    3.80
  -6  -4   6   -0.10    1.80
  -6  -4   6    1.40    2.50
  -6   4   6    3.60    3.40
  -6   4   6    0.50    1.90
   5  -4  -6   78.99    8.90
  -5  -4   6   75.09    7.70
  -5  -4   6   85.99   10.20
  -5  -4   6   82.69    8.00
   5  -4  -6   73.59    8.30
  -5   4   6   80.59    6.70
  -5   4   6   87.39    9.30
   4  -4  -6   74.19    8.20
  -4  -4   6   76.29   11.10
  -4  -4   6   74.69    7.70
   4  -4  -6   79.19    8.60
  -4   4   6   70.39    5.60
  -4   4   6   76.19    8.50
   3  -4  -6  175.88   11.00
   3  -4  -6  183.28   12.30
  -3  -4   6  180.08   12.10
   3  -4  -6  182.28   10.80
  -3  -4   6  160.68   11.80
  -3  -4   6  169.78   14.60
  -3   4   6  173.88   12.30
   2  -4  -6    0.90    3.70
   2  -4  -6    1.50    2.90
  -2  -4   6   -1.00    1.70
  -2  -4   6   -2.90    1.60
  -2   4   6    1.20    2.20
   2   4  -6    3.00    1.90
  -1  -4   6  161.28   14.10
   1  -4  -6  159.38   11.30
   1  -4  -6  148.59    9.20
   1  -4  -6  157.38    9.80
  -1   4   6  156.28   10.90
   1   4  -6  170.78   10.00
   0  -4   6  246.68   17.30
   0  -4  -6  198.58   13.30
   0  -4  -6  223.98   10.50
   0  -4   6  204.98   13.90
   0  -4  -6  221.08   11.00
   0   4  -6  201.08   12.10
   0   4   6  208.08   16.10
   1  -4   6    7.40    4.80
  -1  -4  -6   11.00    3.50
  -1  -4  -6   12.80    3.30
  -1  -4  -6    9.00    3.60
   1  -4   6   11.70    4.90
  -1   4  -6   11.90    3.70
   1   4   6    6.90    2.70
  -2  -4  -6   88.09    7.90
   2  -4   6   77.99    8.80
  -2  -4  -6   88.29    5.70
  -2  -4  -6   95.29    6.60
   2  -4   6   86.99   10.30
  -2   4  -6   87.99    8.60
   2   4   6   76.89    6.50
   3  -4   6    4.00    3.50
  -3  -4  -6   11.50    3.60
  -3  -4  -6    5.70    2.70
   3  -4   6    3.40    3.50
  -3   4  -6   10.00    3.90
  -4  -4  -6  160.28    7.60
   4  -4   6  144.39   13.60
  -4  -4  -6  146.29   13.80
  -4  -4  -6  167.98    6.40
   4  -4   6  156.78   12.90
  -4   4  -6  162.08   12.60
  -5  -4  -6   97.49    4.00
   5  -4   6   85.49    9.80
  -5  -4  -6   82.99    8.00
  -5  -4  -6   75.69    3.10
   5  -4   6   46.20    9.20
  -5   4  -6   92.69   10.10
   6  -4   6    3.50    3.50
  -6  -4  -6    3.30    2.70
   6  -4   6   -1.40    2.00
  -6   4  -6    2.60    3.40
  -7  -4  -6   -1.20    1.90
   7  -4   6   -1.70    2.50
  -7   4  -6    0.70    3.10
   8  -4   6   11.40    5.10
   8  -4   6   23.20    8.70
  -8   4  -6    8.10    4.60
  -8   4  -6   17.10    6.40
   9  -4   6   14.30    5.50
  -9   4  -6   13.40    5.50
  10  -4   6   52.09   16.10
 -10   4  -6   32.20    8.10
 -10   4  -6   45.50    9.70
  11  -4   6   57.09   10.80
 -11   4  -6   37.30    8.80
  12  -4   6   -1.10    3.70
 -12   4  -6    7.20    4.20
 -13   4  -6    1.40    4.00
 -14   4  -6   -6.80    4.00
 -15   4  -6   17.60    6.60
 -18  -5   6   38.40    6.90
 -18   5   6   45.30   11.00
 -17  -5   6   23.20    6.40
 -17  -5   6   30.20    5.90
 -17   5   6   20.60   11.70
 -16  -5   6    2.40    3.50
 -16   5   6    8.50    4.70
 -16   5   6    6.60    4.60
 -15  -5   6  113.39    8.50
 -15  -5   6  110.79   11.70
 -15   5   6  107.99   16.80
 -15   5   6  105.59   17.50
 -14  -5   6   -5.00    2.70
 -14  -5   6   -2.60    2.70
 -14   5   6    1.10    4.00
 -13  -5   6   49.00    6.00
 -13  -5   6   46.00    8.30
 -13   5   6   57.89   11.10
 -13   5   6   41.80    8.60
 -12  -5   6  137.09   10.70
  12  -5  -6  123.09   14.10
  12  -5  -6  113.69   12.50
 -12  -5   6  124.29   11.20
 -12   5   6  125.59   12.10
 -12   5   6  127.99   14.70
 -11  -5   6   14.80    4.70
  11  -5  -6    7.50    5.90
 -11  -5   6   16.90    6.80
  11  -5  -6    2.20    4.10
 -11  -5   6   13.10    4.70
 -11   5   6    9.00    5.60
 -11   5   6   12.70    4.60
 -10  -5   6    5.70    3.60
  10  -5  -6    0.10    5.10
  10  -5  -6   11.10    6.70
 -10  -5   6    6.90    3.20
 -10  -5   6    5.00    3.50
 -10   5   6    7.90    3.80
 -10   5   6    0.20    3.20
  -9  -5   6   -1.40    2.30
  -9  -5   6    5.10    3.10
  -9  -5   6   12.90    5.30
   9  -5  -6    5.20    5.50
   9  -5  -6    6.70    5.00
  -9   5   6   -0.10    2.50
  -9   5   6   10.00    4.70
   8  -5  -6   10.30    5.50
  -8  -5   6    2.20    2.60
   8  -5  -6    1.90    4.30
  -8  -5   6    8.10    4.60
  -8   5   6    6.20    3.90
  -8   5   6    7.90    3.10
  -7  -5   6   54.99    8.00
   7  -5  -6   37.70    7.50
  -7  -5   6   38.20    8.80
   7  -5  -6   40.90    7.60
  -7  -5   6   34.70    5.90
  -7   5   6   40.20    5.00
  -7   5   6   51.79   10.30
   6  -5  -6  119.39   10.60
  -6  -5   6  120.19   10.10
   6  -5  -6  100.29   10.50
  -6  -5   6  124.19   13.70
  -6  -5   6  107.79    9.70
  -6   5   6  113.39   12.00
  -6   5   6  114.79    6.90
   5  -5  -6  139.79   11.20
  -5  -5   6  133.09   11.00
  -5  -5   6  138.09   11.10
   5  -5  -6  133.09   10.80
  -5  -5   6  159.88   15.20
  -5   5   6  135.79   12.90
   4  -5  -6  131.19   10.30
  -4  -5   6  117.59   13.30
  -4  -5   6  126.39   10.90
  -4   5   6  118.89   11.60
   3  -5  -6    0.30    2.80
  -3  -5   6    2.20    2.80
  -3  -5   6    0.80    3.60
  -3   5   6    0.10    2.50
   2  -5  -6  284.57   14.40
  -2  -5   6  285.47   20.60
  -2   5   6  264.97   17.30
   1  -5  -6   15.60    4.40
   1  -5  -6   17.90    4.20
  -1  -5   6    8.30    4.40
  -1   5   6   14.90    4.50
   0  -5  -6    4.70    2.70
   0  -5  -6    2.50    3.60
   0  -5  -6    3.00    2.90
   0  -5   6   -1.40    2.30
   0   5  -6   -1.10    1.50
   0   5   6    2.70    2.40
   1  -5   6    5.50    4.30
  -1  -5  -6    0.80    3.40
  -1  -5  -6    0.50    2.60
  -1  -5  -6    4.50    2.90
   1   5   6    3.00    2.50
  -1   5  -6    0.60    2.10
  -2  -5  -6   72.89    7.00
  -2  -5  -6   59.99    5.80
   2  -5   6   82.19   11.80
  -2   5  -6   66.99    6.80
  -3  -5  -6   -0.60    3.10
   3  -5   6    0.80    3.30
  -3  -5  -6   -1.20    1.90
  -3  -5  -6   -1.20    2.10
  -3   5  -6   -2.20    2.20
  -4  -5  -6   48.90    4.70
   4  -5   6   49.90   10.40
  -4  -5  -6   48.90    5.00
   4  -5   6   64.59   11.20
  -4  -5  -6   42.50    5.10
  -4   5  -6   49.20    7.80
  -5  -5  -6  171.68    8.00
  -5  -5  -6  141.89   10.60
  -5  -5  -6  147.49    7.50
   5  -5   6  147.19   13.80
  -5   5  -6  136.69   12.00
   6  -5   6   -3.70    2.80
  -6  -5  -6   -1.00    1.70
   6  -5   6    4.40    4.20
  -6   5  -6    0.60    3.00
   7  -5   6  116.29   13.50
   7  -5   6  112.69   12.50
  -7  -5  -6  104.89    9.30
  -7   5  -6  106.39   11.60
   8  -5   6  128.19   13.70
  -8  -5  -6  137.99   11.00
   8  -5   6  127.39   14.10
  -8   5  -6  144.69   13.90
  -9  -5  -6   99.69    9.90
   9  -5   6   85.09   12.20
  10  -5   6   24.20    7.10
 -10  -5  -6   28.80    6.40
 -10   5  -6   23.80    6.90
 -10   5  -6   17.20    6.80
  11  -5   6   12.00    6.70
 -11   5  -6   14.10    6.80
 -11   5  -6   14.10    5.50
  12  -5   6    4.80    4.40
 -12   5  -6    3.50    4.50
 -12   5  -6    7.00    4.50
  13  -5   6  169.18   16.60
 -13   5  -6  180.28   18.00
 -13   5  -6  152.98   18.00
  14  -5   6   11.10    6.00
 -14   5  -6   23.50    8.80
 -14   5  -6   13.30   11.50
 -15  -6   6   21.60    4.80
 -15   6   6   15.60    8.50
 -15   6   6   27.40    8.50
 -14  -6   6   14.40    5.00
 -14  -6   6   21.00    4.60
 -14   6   6    9.20    6.00
 -14   6   6    8.60    4.80
 -13  -6   6    1.80    2.90
 -13  -6   6    3.20    3.10
 -13   6   6    5.10    4.00
 -13   6   6   -0.60    5.00
 -12  -6   6   16.60    5.10
 -12  -6   6   13.20    4.50
 -12   6   6   11.10    5.60
 -11  -6   6   72.29    8.60
 -11  -6   6   62.79    7.40
 -11   6   6   83.49   14.20
 -11   6   6   72.19    8.00
 -10  -6   6   23.00    4.90
 -10  -6   6   28.60    8.20
 -10  -6   6   21.40    5.30
 -10   6   6   29.40    9.00
 -10   6   6   21.60    4.30
   9  -6  -6   -1.30    4.10
  -9  -6   6    6.30    3.00
  -9  -6   6    4.70    2.80
  -9  -6   6   -0.40    5.20
  -9   6   6   -3.60    3.20
  -9   6   6    1.80    2.30
  -8  -6   6    2.00    4.10
   8  -6  -6    8.40    5.10
  -8  -6   6    6.40    3.20
   8  -6  -6   -1.90    5.40
  -8  -6   6    1.80    2.90
  -8   6   6    4.50    3.70
  -7  -6   6   97.99    9.90
   7  -6  -6   70.79   10.10
  -7  -6   6   97.79    9.50
  -7  -6   6   94.29   14.00
  -7   6   6   95.69   14.50
  -6  -6   6   26.40    5.80
   6  -6  -6   16.90    5.70
  -6  -6   6   17.10    7.70
  -6  -6   6   17.30    5.70
  -5  -6   6   36.60    7.30
  -5  -6   6   50.09   10.10
   5  -6  -6   44.30    7.40
  -5   6   6   31.90    8.00
   4  -6  -6   35.20    6.70
  -4  -6   6   30.20    6.40
  -4  -6   6   34.90    9.10
  -4   6   6   41.00    8.50
  -3  -6   6    3.60    4.80
  -3  -6   6    0.90    3.20
   3  -6  -6    2.50    3.50
  -3   6   6   -4.10    2.40
   2  -6  -6  157.88   11.60
  -2  -6   6  188.78   15.00
  -2  -6   6  197.68   18.60
  -2   6   6  209.78   16.00
  -1  -6   6  115.39   12.10
  -1  -6   6  122.09   14.50
   1  -6  -6  114.29    9.40
  -1   6   6  111.59   11.40
   0  -6   6    3.10    3.70
   0  -6  -6   10.10    3.90
   0  -6   6   13.50    6.60
   0   6   6   17.40    5.20
  -1  -6  -6   18.50    4.40
  -1  -6  -6   12.80    4.20
   1  -6   6    9.80    5.00
   1  -6   6   13.10    5.90
  -2  -6  -6   20.40    7.60
  -2  -6  -6   18.20    4.20
  -2  -6  -6   14.90    4.30
   2  -6   6   10.90    6.30
   2  -6   6   10.90    5.20
  -3  -6  -6   -0.10    2.40
  -3  -6  -6    0.20    2.50
  -3  -6  -6   -0.50    2.10
   3  -6   6   -1.50    3.00
  -3  -6  -6   -4.30    3.00
  -3   6  -6    2.20    1.80
   4  -6   6    3.30    3.70
  -4  -6  -6    4.90    2.50
  -4  -6  -6    0.30    2.40
  -4  -6  -6    4.30    2.50
  -4  -6  -6    4.90    3.70
  -4   6  -6    1.40    2.60
  -5  -6  -6   67.39    6.00
  -5  -6  -6   79.99    7.60
  -5  -6  -6   68.89    5.90
  -5  -6  -6   57.59    4.80
   5  -6   6   70.89   12.40
  -5   6  -6   65.39    8.60
  -6  -6  -6   22.40    3.00
   6  -6   6   13.20    5.60
  -6  -6  -6   25.00    5.30
  -6  -6  -6   15.20    2.80
  -6   6  -6   12.40    4.70
  -7  -6  -6   38.00    6.30
   7  -6   6   31.20    8.70
  -7   6  -6   31.30    6.60
   8  -6   6  178.08   17.00
  -8  -6  -6  177.18   12.30
  -8   6  -6  162.18   14.20
   9  -6   6   14.50    6.90
  -9  -6  -6   19.10    4.80
  -9   6  -6   11.80    5.80
 -10  -6  -6    5.20    3.90
  10  -6   6    1.20    4.90
 -10   6  -6    9.50    6.00
 -11  -6  -6    2.80    4.20
  11  -6   6   14.10    7.60
 -11   6  -6   17.90    6.80
 -12  -7   6   22.80    5.60
 -12  -7   6   23.70    5.30
 -12   7   6   22.30    9.10
 -11  -7   6    6.70    4.50
 -11  -7   6   -1.00    2.80
 -11   7   6    1.90    5.20
 -10  -7   6   27.40    5.60
 -10  -7   6   27.60    6.40
 -10   7   6   19.90    8.00
  -9  -7   6  108.89   10.20
  -9  -7   6  100.79   10.30
  -9   7   6  117.39   18.20
  -8  -7   6   43.40    7.20
  -8   7   6   51.69   10.20
  -7  -7   6    0.70    3.00
  -7   7   6    6.70    4.40
  -6  -7   6    6.20    4.00
  -6   7   6    5.60    5.00
   5  -7  -6   46.90    8.30
  -5  -7   6   38.50    7.80
  -5   7   6   62.89   11.40
   4  -7  -6   91.39   10.70
  -4  -7   6  102.39   11.30
  -4   7   6   95.99   14.50
  -3  -7   6    6.60    4.80
  -3   7   6   11.10    6.20
   2  -7  -6    5.50    4.30
  -2  -7   6    5.80    5.50
  -1  -7   6   -2.10    3.50
   1  -7  -6   -1.10    3.10
  -1   7   6    0.80    3.80
   0  -7  -6   13.50    4.60
   0  -7   6   19.10    6.80
   1  -7   6   90.99   13.50
  -1  -7  -6   77.29    8.10
  -2  -7  -6   96.09    9.50
   2  -7   6  121.79   13.70
  -2  -7  -6   97.49    8.70
  -2  -7  -6  102.49    9.60
  -3  -7  -6   -1.70    2.60
  -3  -7  -6    2.40    3.70
   3  -7   6   -2.00    3.10
  -3  -7  -6   -1.40    2.80
  -4  -7  -6   21.00    5.00
  -4  -7  -6   25.00    5.00
   4  -7   6   17.20    6.90
  -4  -7  -6   24.50    4.50
  -4  -7  -6   21.60    5.10
   5  -7   6   36.40   15.90
  -5  -7  -6   10.80    4.10
  -5  -7  -6    4.00    2.80
  -5  -7  -6    7.00    2.80
  -5  -7  -6    2.40    2.50
  -6  -7  -6   39.40    4.70
  -6  -7  -6   43.90    4.80
   6  -7   6   56.59   12.30
  -6  -7  -6   45.80    6.80
   7  -7   6   47.90   12.20
  -7  -7  -6   33.60    2.80
  -7  -7  -6   40.20    6.40
  -7   7  -6   41.70    5.70
 -21   0   7    0.60    3.20
 -20   0   7   -2.30    3.20
 -19   0   7   -5.40    2.70
  19   0  -7    3.50    3.00
 -18   0   7   -0.50    3.70
 -18   0   7   -0.20    4.10
  18   0  -7    4.20    3.10
 -17   0   7   -2.80    2.70
 -17   0   7   -6.30    3.10
  17   0  -7   -1.20    2.20
 -16   0   7   -0.40    4.00
 -16   0   7   -3.40    2.40
  15   0  -7    1.00    1.10
 -15   0   7   -0.20    2.50
 -15   0   7    8.90    4.70
  14   0  -7    5.30    2.30
 -14   0   7   -1.40    2.40
 -14   0   7   -2.30    3.70
 -14   0   7    1.90    4.20
  13   0  -7    1.40    2.20
 -13   0   7   -0.80    4.10
 -13   0   7   -1.40    4.00
 -12   0   7   -3.90    3.50
 -12   0   7    3.60    2.70
  12   0  -7   -0.60    1.90
 -12   0   7    1.70    3.90
 -11   0   7   -1.60    3.50
 -11   0   7    0.40    2.50
  11   0  -7    1.80    2.10
 -11   0   7   -5.20    2.70
 -10   0   7   -1.40    1.90
 -10   0   7   -3.60    3.00
  10   0  -7   -3.70    1.90
  -9   0   7    0.50    3.00
  -9   0   7    1.10    2.20
   9   0  -7   -0.80    1.50
  -8   0   7    2.00    2.40
   8   0  -7   -0.80    1.40
  -8   0   7   -2.70    2.70
  -7   0   7   11.40    3.90
  -7   0   7    0.70    2.30
   7   0  -7    3.40    1.80
  -6   0   7   -1.50    1.30
  -6   0   7   -1.50    2.20
   6   0  -7   -1.20    1.90
   6   0  -7    2.30    1.90
   5   0  -7   -0.20    1.90
   5   0  -7    3.60    1.90
  -5   0   7   -1.10    1.40
  -5   0   7   -1.40    2.00
   4   0  -7    0.80    1.60
  -4   0   7   -0.40    1.90
  -4   0   7   -2.20    1.90
   4   0  -7    1.00    2.00
   3   0  -7    2.50    1.90
  -3   0   7   -1.10    1.70
   3   0  -7   -1.40    1.50
  -3   0   7    0.50    1.80
   2   0  -7   -0.10    1.80
  -2   0   7   -0.70    2.10
  -2   0   7    0.30    1.90
   2   0  -7   -1.20    1.20
  -1   0   7    0.50    1.90
   1   0  -7   -0.80    1.90
  -1   0   7   -0.50    1.40
   1   0  -7    0.50    1.50
   0   0   7   13.20    2.20
   0   0  -7   20.10    3.20
   0   0  -7   23.00    5.00
  -1   0  -7   -0.30    1.80
  -1   0  -7    0.90    1.50
   1   0   7    0.70    1.40
  -2   0  -7    0.40    2.00
   2   0   7   -0.50    1.20
   2   0   7   -0.80    1.00
  -2   0  -7   -0.90    1.00
   3   0   7   -0.40    1.30
   3   0   7   -0.50    1.10
  -3   0  -7   -0.20    1.60
   4   0   7    0.50    1.30
   4   0   7   -1.20    1.20
  -4   0  -7    1.10    2.20
   5   0   7    1.50    1.60
   5   0   7    0.10    1.30
  -5   0  -7    0.20    1.80
   6   0   7   -0.10    1.30
   6   0   7    0.70    1.40
   7   0   7    0.80    1.30
   7   0   7    1.10    1.70
   8   0   7    1.60    1.80
   8   0   7   -1.00    1.10
   9   0   7   -1.00    1.20
   9   0   7   -1.00    1.70
  10   0   7   -2.20    1.20
  10   0   7   -0.10    2.10
  11   0   7   -2.10    1.20
  11   0   7   -2.20    2.40
  12   0   7   -2.50    2.30
  12   0   7   -2.80    1.20
  12   0   7    0.70    2.60
  13   0   7   -1.10    2.80
  13   0   7    1.50    1.50
  14   0   7   -1.30    1.20
  15   0   7   -1.20    1.10
  15   0   7    1.30    1.40
 -22  -1   7   12.00    5.30
 -22   1   7   27.10    8.30
 -21  -1   7    5.30    4.00
 -21   1   7    2.10    4.50
 -20  -1   7   10.20    5.40
 -20   1   7   22.70    7.00
  20   1  -7   29.10   10.90
 -19  -1   7    2.00    4.10
  19   1  -7   -0.70    3.00
 -19   1   7    2.10    3.40
 -18  -1   7    5.40    5.10
 -18  -1   7    1.40    4.80
  18  -1  -7    3.70    2.80
 -18   1   7    3.40    3.90
 -17  -1   7    3.40    5.40
 -17  -1   7    2.90    4.50
 -17  -1   7   -6.10    2.60
 -17   1   7   -4.40    2.90
  17   1  -7   -0.10    2.50
 -17   1   7    2.60    3.60
 -16  -1   7    7.80    5.00
 -16  -1   7    3.80    3.50
 -16  -1   7    6.40    5.10
  16  -1  -7    3.50    3.10
 -16   1   7    6.80    4.60
 -15  -1   7   27.50    6.50
 -15  -1   7   19.90    5.70
 -15  -1   7   21.40    6.10
 -15   1   7   30.50    6.30
 -14  -1   7    0.30    4.50
 -14  -1   7    0.30    3.60
 -14  -1   7   -0.20    4.20
  14  -1  -7    0.00    1.00
 -14   1   7   -0.40    3.40
  14   1  -7    7.00    3.00
 -13  -1   7   74.09    8.40
  13  -1  -7   84.39    7.00
 -13  -1   7   56.49    9.00
  13   1  -7   74.69    7.10
 -13   1   7   94.99    9.90
  12  -1  -7  253.07   12.10
 -12  -1   7  234.88   16.80
 -12  -1   7  262.07   12.90
 -12   1   7  289.17   18.80
  12   1  -7  254.37   13.20
 -12   1   7  240.88   14.90
  11  -1  -7   38.90    4.70
 -11  -1   7   27.20    5.90
 -11  -1   7   42.60    5.30
 -11   1   7   48.70    6.90
  11   1  -7   42.80    5.50
 -11   1   7   53.29    9.30
 -10  -1   7    5.40    3.10
  10  -1  -7    3.60    2.50
 -10  -1   7    5.90    3.20
 -10   1   7    2.40    3.30
 -10   1   7    4.60    3.80
 -10   1   7    8.40    3.90
  10   1  -7    9.50    3.60
  -9  -1   7   47.30    7.60
  -9  -1   7   47.80    5.10
   9  -1  -7   54.89    5.20
  -9   1   7   44.00    7.00
  -9   1   7   60.89    7.10
  -9   1   7   57.39    7.10
   9   1  -7   54.19    5.70
  -8  -1   7  104.49    6.70
   8  -1  -7  106.89    6.60
  -8  -1   7  106.49    9.80
   8   1  -7  112.99    7.70
  -8   1   7  101.09    8.60
  -8   1   7   99.39    8.50
  -8   1   7  104.19    9.80
   7  -1  -7   -1.70    1.70
  -7  -1   7    1.10    1.80
  -7  -1   7    1.40    1.90
  -7   1   7    1.10    3.40
  -7   1   7   -3.20    2.60
  -7   1   7    2.50    2.30
   7   1  -7    1.50    2.00
   6  -1  -7   61.39    7.60
   6  -1  -7   71.39    5.10
  -6  -1   7   64.79    7.50
  -6  -1   7   65.39    5.20
  -6   1   7   64.79    6.70
  -6   1   7   70.39    7.90
   6   1  -7   71.39    6.10
   6   1  -7   62.29    7.30
  -6   1   7   72.09    6.70
  -5  -1   7   61.19    5.00
   5  -1  -7   61.19    4.70
  -5  -1   7   56.79    7.10
   5  -1  -7   64.39    8.80
  -5   1   7   62.49    7.30
  -5   1   7   63.69    6.60
   5   1  -7   66.79    7.30
  -5   1   7   62.59    6.10
   5   1  -7   62.99    5.80
  -4  -1   7    4.70    2.40
   4  -1  -7    5.00    2.00
  -4  -1   7    0.70    1.80
   4  -1  -7    2.10    2.30
  -4   1   7    5.40    3.20
  -4   1   7    2.50    2.60
   4   1  -7    0.50    1.90
   4   1  -7    2.50    1.80
  -4   1   7    8.40    3.20
  -3  -1   7  177.58    8.70
   3  -1  -7  183.28    8.00
   3  -1  -7  163.18   11.70
  -3  -1   7  161.38   11.70
  -3   1   7  168.18   10.30
  -3   1   7  183.38   11.90
   3   1  -7  181.58   10.10
   3   1  -7  172.68   11.90
   2  -1  -7  168.68   11.60
  -2  -1   7  166.18    8.40
   2  -1  -7  171.58    7.50
   2   1  -7  162.08    9.60
   2   1  -7  153.48   11.40
  -2   1   7  154.68    7.90
  -2   1   7  145.19   10.70
  -1  -1   7   63.29    5.20
  -1  -1   7   73.49    7.80
   1  -1  -7   67.09    4.50
   1  -1  -7   60.39    7.10
  -1   1   7   57.69    4.90
  -1   1   7   56.69    6.60
   1   1  -7   66.09    6.00
   1   1  -7   73.19    7.90
   0  -1   7  623.84   22.00
   0  -1  -7  636.54   20.70
   0  -1  -7  624.44   26.70
   0   1   7  613.44   19.70
   0   1  -7  619.14   23.60
   0   1  -7  587.04   26.60
   1  -1   7   34.80    5.70
  -1  -1  -7   25.00    5.00
   1  -1   7   29.10    4.20
  -1  -1  -7   35.60    3.80
  -1   1  -7   31.20    6.00
   1   1   7   30.50    3.40
   2  -1   7   27.50    5.00
  -2  -1  -7   28.40    5.70
  -2  -1  -7   28.20    3.00
   2  -1   7   28.40    4.20
  -2   1  -7   19.60    4.40
   2   1   7   26.70    3.00
  -3  -1  -7  286.77   11.10
  -3  -1  -7  284.67   16.80
   3  -1   7  281.57   12.80
   3  -1   7  292.67   15.40
   3   1   7  299.97    9.80
  -3   1  -7  266.87   17.00
  -4  -1  -7   43.90    7.60
   4  -1   7   42.30    4.70
   4  -1   7   48.00    6.70
   4   1   7   38.10    3.00
  -4   1  -7   26.80    5.50
   4   1   7   35.70    2.80
  -5  -1  -7  733.13   31.40
   5  -1   7  692.43   27.80
   5  -1   7  668.83   25.00
   5   1   7  701.53   20.40
  -5   1  -7  666.53   31.50
   5   1   7  689.03   21.10
   6  -1   7   19.30    4.50
   6  -1   7   27.50    4.30
   7  -1   7  659.53   24.90
   7  -1   7  682.33   27.10
   8  -1   7  152.78    9.50
   8  -1   7  165.38   10.80
   9  -1   7  128.89    8.60
   9  -1   7  116.49    9.30
  10  -1   7  185.58   11.50
  10  -1   7  183.28   10.80
  11  -1   7   50.79    5.70
  11  -1   7   47.70    6.70
  12  -1   7    3.40    2.30
  12  -1   7    5.90    3.60
  13  -1   7    7.10    3.70
  13  -1   7    6.00    3.00
  14  -1   7  111.29    8.60
  14  -1   7   97.49    8.90
  14  -1   7  116.29    8.40
  15  -1   7    3.30    3.80
  15  -1   7    2.90    2.60
  15  -1   7    0.90    3.70
  16  -1   7    6.70    3.20
  16  -1   7    4.80    3.70
  17  -1   7   63.99    7.50
  17  -1   7   42.80    6.10
 -22  -2   7   19.50    6.20
 -22   2   7   23.90    7.40
 -21  -2   7    3.40    4.10
 -21   2   7    8.10    5.30
 -20  -2   7    4.90    5.30
 -20   2   7    9.40    5.40
 -19  -2   7    2.30    4.80
 -19  -2   7   -1.80    4.20
 -19   2   7    2.20    4.40
  19   2  -7   -1.00    3.40
 -18  -2   7  145.99   15.60
 -18  -2   7  135.59   11.90
 -18  -2   7  155.28   13.40
  18   2  -7  167.28   13.00
 -18   2   7  170.58   15.40
 -17  -2   7   -2.00    2.60
  17  -2  -7   -0.60    2.90
 -17  -2   7   -1.90    4.00
 -17  -2   7   -4.90    5.10
 -17   2   7    2.00    3.40
 -17   2   7   -2.40    3.80
  17   2  -7    1.80    2.70
 -16  -2   7    5.20    6.00
  16  -2  -7    0.80    3.20
 -16  -2   7    4.50    4.30
 -16  -2   7    2.80    3.40
 -16   2   7    2.80    3.50
 -16   2   7    0.30    2.70
  15  -2  -7  113.79    9.10
 -15  -2   7  104.09    9.40
 -15  -2   7  123.59   12.70
 -15   2   7  119.39   13.60
 -15   2   7  115.99   15.80
 -14  -2   7  265.77   13.70
 -14  -2   7  292.27   19.60
 -14   2   7  289.87   18.10
 -13  -2   7    6.40    3.60
 -13  -2   7    4.90    3.50
 -13   2   7    8.90    3.80
  13   2  -7    4.70    2.90
 -13   2   7    6.90    4.50
 -12  -2   7  289.87   13.20
 -12  -2   7  273.17   18.20
 -12   2   7  272.37   16.80
  12   2  -7  295.97   15.50
 -12   2   7  285.97   19.40
 -11  -2   7   37.40    4.90
 -11  -2   7   27.90    6.30
 -11   2   7   37.50    7.90
  11   2  -7   38.60    6.50
 -11   2   7   34.30    6.40
 -10  -2   7   41.50    7.70
 -10  -2   7   45.50    5.30
  10  -2  -7   44.40    5.50
 -10   2   7   60.69   10.10
 -10   2   7   37.20    6.40
  10   2  -7   49.00    6.80
  -9  -2   7    0.40    1.80
   9  -2  -7   -0.50    2.70
  -9  -2   7    2.60    2.30
   9   2  -7    0.60    2.30
  -9   2   7    2.60    3.40
  -9   2   7    2.00    3.00
  -8  -2   7    4.40    2.70
   8  -2  -7    5.90    3.20
  -8  -2   7    6.00    2.50
   8   2  -7    8.60    4.00
  -8   2   7    9.60    3.90
  -8   2   7    3.20    2.90
  -7  -2   7    4.90    2.90
   7  -2  -7    5.40    2.70
  -7  -2   7    9.80    2.90
   7   2  -7    6.50    2.70
  -7   2   7    6.40    2.90
  -7   2   7    8.20    3.40
   6  -2  -7  138.09   11.30
  -6  -2   7  109.79    9.90
   6  -2  -7  123.39    7.30
  -6  -2   7  140.29    8.10
  -6   2   7  116.99    8.80
   6   2  -7  129.59    9.40
  -6   2   7  128.69   10.50
   5  -2  -7  256.17   15.80
  -5  -2   7  266.67   12.30
  -5  -2   7  263.77   15.60
   5  -2  -7  253.57   10.80
  -5   2   7  275.07   13.30
  -5   2   7  258.77   15.20
   5   2  -7  264.47   14.80
   4  -2  -7    5.30    2.30
  -4  -2   7    2.40    2.40
  -4  -2   7    0.90    1.70
   4  -2  -7    1.50    2.40
   4   2  -7    1.20    2.00
  -4   2   7   -0.10    1.70
   4   2  -7    1.80    2.30
  -4   2   7    2.40    2.50
  -3  -2   7 1523.15   46.60
   3  -2  -7 1410.56   42.90
  -3  -2   7 1491.65   51.09
   3  -2  -7 1409.06   50.49
  -3   2   7 1395.16   53.29
   3   2  -7 1386.06   48.40
  -3   2   7 1423.06   49.10
   3   2  -7 1424.76   49.70
   2  -2  -7    2.50    2.20
  -2  -2   7    0.50    2.00
  -2  -2   7    0.50    2.00
   2  -2  -7    0.50    1.60
  -2   2   7   -0.70    1.30
   2   2  -7   -0.60    1.70
   2   2  -7   -0.80    1.40
  -2   2   7    0.20    1.80
  -1  -2   7   -0.10    1.80
   1  -2  -7   -1.50    1.60
  -1  -2   7    2.40    2.60
  -1  -2   7    0.10    2.00
   1  -2  -7    1.20    1.40
   1   2  -7    1.70    1.80
   1   2  -7    1.90    2.30
  -1   2   7    0.10    1.60
   0  -2   7   89.39    7.20
   0  -2  -7   86.19    4.50
   0  -2   7   82.49    8.50
   0  -2  -7   77.89    8.00
   0   2  -7   85.69    8.70
   0   2   7   82.89    5.40
   1  -2   7  110.29   10.00
   1  -2   7  103.39    8.00
  -1  -2  -7  121.79    9.80
   1   2   7  115.39    6.00
  -1   2  -7  101.79    9.80
   2  -2   7  230.08   14.70
   2  -2   7  223.58   12.20
  -2  -2  -7  203.88    8.00
  -2  -2  -7  206.88   13.50
  -2   2  -7  199.38   14.10
   2   2   7  202.68    8.10
  -3  -2  -7   43.30    7.30
   3  -2   7   24.30    4.50
  -3  -2  -7   41.60    2.90
   3  -2   7   34.60    6.30
  -3   2  -7   33.40    6.40
   4  -2   7  406.46   21.10
   4  -2   7  392.86   18.40
  -4  -2  -7  408.76   20.90
  -4   2  -7  403.86   22.30
   5  -2   7  734.73   28.40
   5  -2   7  709.63   30.80
  -5  -2  -7  727.43   31.20
  -5   2  -7  705.03   32.90
   6  -2   7  203.58   12.40
   6  -2   7  171.88   13.10
  -6   2  -7  205.68   15.90
   7  -2   7  340.17   19.10
   7  -2   7  358.56   17.80
   8  -2   7  156.28   11.10
   8  -2   7  144.19   17.70
   9  -2   7   17.70    5.20
   9  -2   7   24.40    4.80
  10  -2   7    9.90    3.90
  10  -2   7    6.40    3.30
  11  -2   7    1.90    3.30
  11  -2   7    7.50    3.40
  12  -2   7   10.80    4.10
  12  -2   7    6.50    3.30
  13  -2   7   46.20    7.40
  13  -2   7   48.50    7.30
  14  -2   7    4.70    4.00
  14  -2   7   10.80    4.50
  15  -2   7  166.38   12.90
  16  -2   7   42.70    7.40
  16  -2   7   48.70    8.20
  17  -2   7   -4.00    4.70
  17  -2   7    2.60    6.60
  17  -2   7   -0.40    3.80
 -21  -3   7   28.00    7.00
 -21  -3   7   18.50    6.80
 -21   3   7   30.30    8.60
 -20  -3   7   -1.00    4.10
 -20  -3   7    2.40    4.80
 -20   3   7    1.20    4.20
 -19  -3   7  216.48   15.70
 -19  -3   7  189.18   13.70
  19   3  -7  208.28   16.30
 -19   3   7  188.88   18.30
 -18  -3   7   10.70    5.10
 -18  -3   7    4.40    4.80
  18   3  -7    3.50    3.70
 -18   3   7    5.90    4.10
 -17  -3   7  143.19   15.00
 -17  -3   7  139.89   10.80
  17   3  -7  120.49   17.30
 -17   3   7  144.09   14.60
 -16  -3   7    2.20    3.80
  16  -3  -7    1.50    3.90
 -16  -3   7    7.20    5.10
 -16   3   7    7.60    4.90
  16   3  -7    6.10    3.40
 -16   3   7    8.10    5.90
 -15  -3   7    1.10    3.00
  15  -3  -7    1.10    3.80
 -15  -3   7   -1.10    3.30
 -15   3   7   -3.00    2.50
  15   3  -7    0.80    3.60
 -15   3   7   -5.20    2.90
 -14  -3   7    2.60    3.10
 -14  -3   7    2.10    3.10
 -14   3   7    2.90    3.10
 -13  -3   7   45.30    5.70
 -13  -3   7   38.40    7.60
 -13   3   7   21.30    6.00
 -12  -3   7   29.60    7.00
 -12  -3   7   34.90    4.90
  12   3  -7   36.20    6.20
 -12   3   7   32.00    6.90
 -12   3   7   45.50    8.90
 -11  -3   7   94.89    9.90
  11  -3  -7   89.89    8.60
 -11  -3   7  111.09    7.70
  11   3  -7  104.69    9.70
 -11   3   7   98.79   10.50
 -11   3   7  111.59   11.30
 -10  -3   7   -1.20    2.20
  10  -3  -7    4.10    4.30
 -10  -3   7   -1.70    2.00
  10   3  -7    0.20    2.00
 -10   3   7    2.10    2.10
 -10   3   7    0.50    2.60
   9  -3  -7  648.44   24.80
  -9  -3   7  667.23   35.50
  -9  -3   7  688.53   24.50
  -9   3   7  631.94   28.80
  -9   3   7  658.33   34.70
   9   3  -7  662.93   28.30
  -8  -3   7    1.30    2.30
  -8  -3   7    0.70    2.10
   8  -3  -7    4.90    4.20
  -8   3   7   -0.30    2.10
  -8   3   7    1.60    2.90
   8   3  -7   -0.30    1.70
  -7  -3   7  469.35   22.70
  -7  -3   7  478.25   19.10
   7  -3  -7  468.25   18.70
   7   3  -7  419.86   21.40
  -7   3   7  459.35   22.30
  -7   3   7  451.75   21.80
  -6  -3   7    1.00    2.50
  -6  -3   7    3.40    2.50
   6  -3  -7    4.70    3.70
  -6   3   7    3.00    2.50
  -6   3   7    8.20    3.30
   6   3  -7    6.60    3.10
   5  -3  -7   18.60    5.50
   5  -3  -7   13.10    4.00
  -5  -3   7   14.30    4.00
  -5  -3   7   10.20    2.80
  -5   3   7   14.10    4.30
   5   3  -7   13.80    4.00
  -5   3   7   14.60    4.10
   4  -3  -7    4.00    3.00
  -4  -3   7    6.10    3.20
  -4  -3   7    3.10    2.30
   4  -3  -7    3.40    3.10
   4   3  -7    7.50    3.00
  -4   3   7    5.50    2.90
   4   3  -7    5.70    2.80
  -4   3   7    2.10    2.10
  -3  -3   7  128.29    9.30
   3  -3  -7  128.09   10.50
   3  -3  -7  118.69    7.50
  -3  -3   7  120.29   11.30
  -3  -3   7  125.29   10.50
  -3   3   7  118.49    8.80
   3   3  -7  113.09    9.10
  -3   3   7  107.89    8.30
   2  -3  -7  605.14   25.80
  -2  -3   7  556.44   23.50
   2  -3  -7  569.84   19.40
  -2  -3   7  549.45   25.80
  -2  -3   7  558.54   27.70
   2   3  -7  592.74   24.70
  -2   3   7  539.45   22.70
  -1  -3   7    1.20    2.40
  -1  -3   7    0.80    2.20
   1  -3  -7    1.40    2.30
   1  -3  -7    3.30    2.30
  -1   3   7    4.30    2.20
   1   3  -7    0.40    2.00
   0  -3   7  798.92   31.80
   0  -3  -7  824.92   25.80
   0  -3  -7  840.12   33.20
   0  -3   7  824.62   36.30
   0   3  -7  879.21   34.00
   0   3   7  838.72   29.20
   1  -3   7  367.86   18.20
   1  -3   7  344.17   20.50
  -1  -3  -7  362.46   18.60
  -1  -3  -7  354.96   12.10
   1   3   7  349.27   14.40
  -1   3  -7  352.36   19.10
   2  -3   7 1033.90   42.40
  -2  -3  -7  991.20   30.80
   2  -3   7 1036.50   38.50
  -2  -3  -7 1042.80   39.00
   2   3   7 1045.70   32.60
  -2   3  -7 1023.40   40.50
  -3  -3  -7   13.50    1.70
  -3  -3  -7    8.00    3.30
   3  -3   7    6.90    3.80
   3  -3   7    8.40    3.30
  -3   3  -7   14.30    4.70
  -4  -3  -7   27.50    5.50
   4  -3   7   24.90    5.90
   4  -3   7   19.70    4.50
  -4   3  -7   17.20    5.40
  -5  -3  -7    3.20    2.40
   5  -3   7   -0.60    2.30
   5  -3   7    0.90    3.00
  -5   3  -7    2.80    3.00
   6  -3   7   34.30    6.30
  -6  -3  -7   51.19    8.00
   6  -3   7   42.90    8.20
  -6   3  -7   29.70    6.90
   7  -3   7    6.20    3.90
   7  -3   7   -1.80    2.40
  -7   3  -7    3.60    2.90
   8  -3   7   80.09    9.10
   8  -3   7   74.69   10.80
  -8   3  -7   93.29   11.50
   9  -3   7    5.40    3.40
   9  -3   7    0.50    2.70
  -9   3  -7   -2.20    2.30
  10  -3   7    6.20    4.20
  11  -3   7  157.98   13.20
  12  -3   7   41.40    7.70
  12  -3   7   62.09    9.30
 -13   3  -7    0.10    4.10
  14  -3   7   17.30    5.50
  14  -3   7    9.20    5.90
 -14   3  -7   28.80    8.10
  15  -3   7   -1.00    3.90
  15  -3   7   -0.30    4.80
  16  -3   7   11.60    5.40
 -20  -4   7   93.19   10.90
 -20  -4   7   68.79   10.70
 -20   4   7   77.59   13.90
 -19  -4   7    5.90    5.40
 -19  -4   7   12.40    5.50
 -19   4   7   11.50    6.60
 -18  -4   7    9.50    4.80
 -18   4   7   27.30    9.00
 -17  -4   7   13.20    4.60
 -17  -4   7   16.30    6.50
  17   4  -7   14.20    5.10
 -17   4   7   12.20    6.20
 -16  -4   7  126.59   15.80
 -16  -4   7  125.19    9.50
 -16   4   7  147.99   15.70
  16   4  -7  150.88   13.60
 -16   4   7  166.78   16.40
 -15  -4   7   12.90    4.00
 -15  -4   7    8.20    4.40
 -15   4   7    6.60    5.10
 -15   4   7    1.50    3.60
 -14  -4   7   -1.40    2.80
 -14  -4   7    3.80    3.60
  14  -4  -7    1.20    4.60
 -14   4   7    0.30    2.70
 -14   4   7    0.30    4.00
  14   4  -7    1.70    3.50
 -13  -4   7    9.60    3.60
  13  -4  -7   10.10    5.00
 -13  -4   7   18.60    5.90
  13   4  -7    3.00    3.30
 -13   4   7    2.10    3.50
 -12  -4   7   73.59    9.20
 -12  -4   7   92.99    7.70
 -12   4   7  109.09   12.10
 -12   4   7  108.49   11.40
 -11  -4   7   12.80    4.40
 -11  -4   7    4.90    3.00
  11  -4  -7    1.80    3.90
  11  -4  -7    8.60    5.30
 -11   4   7    9.30    5.20
 -11   4   7    1.90    3.40
  10  -4  -7  371.86   18.70
  10  -4  -7  342.87   18.70
 -10  -4   7  353.96   20.10
 -10  -4   7  389.86   16.90
 -10   4   7  380.16   21.10
 -10   4   7  374.16   22.40
  -9  -4   7   -1.40    1.70
   9  -4  -7    0.50    4.80
   9  -4  -7   -7.90    2.90
  -9  -4   7    0.10    2.10
  -9   4   7    3.90    2.90
  -9   4   7   -2.80    2.40
   9   4  -7   -0.40    2.00
   8  -4  -7   88.79    9.70
  -8  -4   7   90.59    8.00
   8  -4  -7   90.79    9.90
  -8  -4   7   89.29    9.20
  -8   4   7   85.29    9.90
   8   4  -7   76.69   10.90
  -8   4   7   94.49    9.20
  -7  -4   7  353.26   22.20
  -7  -4   7  352.26   17.20
   7  -4  -7  370.66   17.50
   7  -4  -7  342.47   17.40
  -7   4   7  364.56   18.30
  -7   4   7  322.77   19.60
  -6  -4   7  207.58   16.40
   6  -4  -7  212.08   12.70
  -6  -4   7  189.28   12.30
   6  -4  -7  206.98   12.70
  -6   4   7  210.18   14.80
  -6   4   7  187.08   11.90
   5  -4  -7   93.89   14.60
  -5  -4   7   85.89   10.50
   5  -4  -7  105.29    9.60
  -5  -4   7   99.79    8.80
  -5   4   7   94.09    7.60
  -5   4   7   95.49    9.70
  -4  -4   7    0.80    2.20
   4  -4  -7    9.90    5.90
   4  -4  -7    6.60    3.70
   4  -4  -7    8.70    3.80
  -4  -4   7    6.50    3.30
  -4  -4   7    8.00    4.00
  -4   4   7    5.10    3.40
  -4   4   7   15.50    3.30
   3  -4  -7  148.49    9.60
  -3  -4   7  171.08   11.90
   3  -4  -7  141.19   11.50
   3  -4  -7  143.79    9.90
  -3  -4   7  142.09   11.80
  -3   4   7  149.88   11.40
   3   4  -7  143.89    9.10
   2  -4  -7   11.50    4.50
  -2  -4   7   11.30    4.30
   2  -4  -7   15.40    3.80
   2  -4  -7   11.90    4.10
   2   4  -7   18.10    4.10
  -2   4   7   19.00    4.60
  -1  -4   7  597.84   26.30
   1  -4  -7  530.35   25.30
   1  -4  -7  586.04   20.80
   1   4  -7  589.54   24.40
  -1   4   7  574.24   24.30
   0  -4   7    1.10    2.60
   0  -4  -7    2.10    2.40
   0  -4   7    5.20    3.30
   0  -4  -7    2.80    3.00
   0   4  -7    1.40    2.30
   1  -4   7  261.97   16.50
  -1  -4  -7  269.57   15.70
   1  -4   7  277.87   19.70
  -1  -4  -7  278.67   11.10
  -1   4  -7  274.47   16.20
   1   4   7  278.17   13.60
   2  -4   7  224.48   14.70
  -2  -4  -7  181.88   12.50
  -2  -4  -7  185.98    7.90
   2  -4   7  177.08   15.50
  -2   4  -7  173.58   13.10
   2   4   7  186.18    9.90
  -3  -4  -7  328.67   12.10
  -3  -4  -7  357.26   18.50
   3  -4   7  338.27   19.70
  -3   4  -7  371.06   20.20
  -4  -4  -7  310.97   17.80
   4  -4   7  339.97   19.90
  -4  -4  -7  366.96   11.80
  -4  -4  -7  340.67   12.30
  -4   4  -7  334.97   20.20
  -5  -4  -7   39.90    6.90
   5  -4   7   51.79    9.10
  -5   4  -7   30.30    7.00
  -6  -4  -7    2.20    2.60
   6  -4   7    5.00    3.10
  -6   4  -7   -2.80    2.00
   7  -4   7   31.40    7.70
   7  -4   7   21.20    6.30
  -7  -4  -7   21.30    5.60
  -7   4  -7   21.50    5.90
   8  -4   7   48.70   10.60
   8  -4   7   61.09   17.20
  -8  -4  -7   46.80    8.10
  -8   4  -7   47.40   10.20
  -9  -4  -7   10.00    4.20
   9  -4   7    9.90    4.90
  -9   4  -7    8.70    4.50
  10  -4   7   16.00    5.70
  10  -4   7   27.00    7.10
 -10   4  -7   28.10    7.70
  11  -4   7  180.68   15.50
  11  -4   7  144.49   15.40
 -11   4  -7  171.38   16.60
  12  -4   7   53.69    9.60
 -12   4  -7   42.00   10.30
  13  -4   7    4.60    4.80
 -13   4  -7   12.90    6.00
  14  -4   7   24.20    7.40
  15  -4   7    2.10    4.50
 -18  -5   7   19.00    5.40
 -18   5   7   16.90    6.90
 -17  -5   7    3.10    4.00
 -17   5   7    4.30    4.90
 -16  -5   7   15.70    5.90
 -16  -5   7   21.60    4.90
 -16   5   7   14.30    7.10
 -16   5   7    8.90    7.00
 -15  -5   7   97.39    8.20
 -15   5   7  112.59   13.40
 -15   5   7   79.39   13.50
 -14  -5   7   83.29    7.80
 -14  -5   7   64.49   10.30
 -14   5   7   93.69   14.80
 -13  -5   7  100.99    8.20
 -13  -5   7  103.39   10.80
 -13   5   7   96.99   10.90
 -13   5   7  108.79   16.00
  12  -5  -7   28.50    7.60
 -12  -5   7   41.40    6.20
 -12  -5   7   45.40    8.50
 -12   5   7   46.50    8.80
 -12   5   7   32.70    9.30
 -11  -5   7   19.50    4.70
 -11  -5   7   27.80    7.10
 -11  -5   7   25.00    6.00
  11  -5  -7   19.20    6.90
  11  -5  -7   18.40    6.30
 -11   5   7   14.20    5.80
 -11   5   7   20.40    6.10
 -10  -5   7   18.80    4.60
 -10  -5   7   28.50   11.90
  10  -5  -7   16.80    6.70
 -10  -5   7   19.30    5.50
  10  -5  -7    5.50    7.60
 -10   5   7   18.20    4.90
 -10   5   7   12.00    4.90
  -9  -5   7   72.79    7.90
  -9  -5   7   59.49   11.30
  -9  -5   7   61.69    9.10
   9  -5  -7   64.39    9.30
   9  -5  -7   65.69    9.30
  -9   5   7   67.49    7.90
  -8  -5   7   23.90    5.70
   8  -5  -7   21.40    6.60
  -8  -5   7   20.70    7.10
  -8  -5   7   26.90    8.70
   8  -5  -7   15.20    5.30
  -8   5   7   13.30    5.40
  -8   5   7   21.40    4.90
  -7  -5   7   11.40    4.80
   7  -5  -7    8.70    5.50
  -7  -5   7   13.40    4.50
  -7  -5   7   15.40    6.40
   7  -5  -7   14.10    5.10
  -7   5   7   17.40    6.30
  -7   5   7   11.10    3.40
   6  -5  -7  208.58   13.70
  -6  -5   7  189.28   17.80
   6  -5  -7  206.58   14.00
  -6  -5   7  229.18   15.10
  -6  -5   7  225.98   14.50
  -6   5   7  212.58   16.40
  -6   5   7  208.48   10.30
   5  -5  -7   34.50    6.70
  -5  -5   7   37.90    9.10
   5  -5  -7   44.80    7.10
  -5  -5   7   30.70    6.60
  -5  -5   7   26.00    5.30
  -5   5   7   30.40    7.20
  -4  -5   7  188.38   17.10
   4  -5  -7  190.08   12.30
  -4  -5   7  196.68   14.30
   4  -5  -7  182.78   12.50
  -4  -5   7  184.98   13.50
  -4   5   7  191.08   14.80
   3  -5  -7   26.80    5.90
  -3  -5   7   15.20    4.40
  -3  -5   7   20.70    6.00
   3  -5  -7   21.30    5.00
  -3   5   7   22.90    6.00
   2  -5  -7   24.70    6.00
   2  -5  -7   19.30    4.70
  -2  -5   7   32.30    7.30
   2  -5  -7   26.40    5.80
  -2   5   7   24.30    5.50
   1  -5  -7   28.30    5.10
   1  -5  -7   36.00    6.80
   1  -5  -7   45.70    6.50
  -1  -5   7   23.70    6.00
  -1   5   7   26.30    5.70
   1   5  -7   38.50    4.30
   0  -5  -7    5.90    3.40
   0  -5  -7    7.00    4.00
   0  -5  -7   15.80    4.60
   0   5  -7    9.80    3.80
   0   5   7    6.90    3.20
   1  -5   7    9.10    5.20
  -1  -5  -7    7.90    3.70
  -1  -5  -7    7.80    3.80
  -1  -5  -7    5.80    2.90
  -1   5  -7    3.30    2.60
   1   5   7    5.00    3.00
   2  -5   7   -0.40    3.80
   2  -5   7   -2.60    2.70
  -2  -5  -7    2.20    2.80
  -2  -5  -7    4.30    3.20
  -2   5  -7    3.60    2.80
  -3  -5  -7   95.49    5.90
  -3  -5  -7   89.79    8.70
   3  -5   7   98.49   11.20
  -3   5  -7   71.89    8.50
  -4  -5  -7  230.08   10.40
  -4  -5  -7  235.68    8.60
   4  -5   7  245.88   17.70
   4  -5   7  189.78   17.90
  -4  -5  -7  220.18   14.20
  -4   5  -7  225.38   15.70
   5  -5   7   39.10   10.10
  -5  -5  -7   33.80    2.70
   5  -5   7   54.09    9.80
  -5  -5  -7   34.10    6.50
  -5   5  -7   35.50    7.30
   6  -5   7  127.09   14.30
  -6  -5  -7   78.69    8.80
   6  -5   7  113.89   12.30
  -6   5  -7   93.79   11.00
   7  -5   7   73.79   10.80
   7  -5   7   83.99   12.50
  -7  -5  -7   98.29    9.70
  -7   5  -7  103.99   11.70
  -8  -5  -7   71.59   10.10
   8  -5   7   49.00   10.20
  -8   5  -7   62.49   13.20
   9  -5   7   17.20    6.00
  -9  -5  -7   19.00    6.20
  -9   5  -7    9.00    5.40
  10  -5   7   59.29   11.20
 -10  -5  -7   50.39    9.30
 -10   5  -7   56.49   10.90
 -11  -5  -7    4.90    4.40
  11  -5   7   -2.90    3.70
 -11   5  -7    9.90    5.20
  12  -5   7    9.90    6.00
 -12  -5  -7   21.10    6.30
 -12   5  -7   21.40    7.20
  13  -5   7    7.50    6.00
 -13   5  -7    9.60    6.20
 -15  -6   7   28.10    5.70
 -15  -6   7   22.00    6.00
 -15   6   7   34.60    8.50
 -14  -6   7   49.99    6.50
 -14   6   7   62.89   14.70
 -13  -6   7   54.39    6.80
 -13  -6   7   54.59    9.30
 -13   6   7   60.59    9.60
 -13   6   7   40.30   10.00
 -12  -6   7   14.90    4.10
 -12  -6   7   17.20    4.50
 -12   6   7    3.60    4.50
 -11  -6   7   54.49    8.90
 -11  -6   7   43.50    7.00
 -11   6   7   35.70    9.10
 -11   6   7   57.49    7.80
 -10  -6   7    9.20    4.10
 -10  -6   7   13.10    4.40
 -10   6   7    8.00    5.10
 -10   6   7    6.60    3.40
  -9  -6   7   77.79   10.60
   9  -6  -7   55.29    8.60
  -9  -6   7   95.89    9.20
  -9   6   7   82.99   13.40
  -9   6   7   78.39    6.00
  -8  -6   7   12.90    4.30
   8  -6  -7   12.10    5.30
  -8  -6   7   15.10    4.60
   8  -6  -7    7.60    5.60
  -8   6   7   14.30    6.10
  -7  -6   7  314.67   32.40
  -7  -6   7  347.47   18.80
   7  -6  -7  265.47   17.40
  -7  -6   7  306.07   18.70
   7  -6  -7  282.37   19.10
  -7   6   7  321.57   22.80
   6  -6  -7  100.39   13.50
  -6  -6   7  101.79   10.50
  -6  -6   7  105.09   17.00
  -6  -6   7  118.39   10.90
   6  -6  -7  104.49   10.70
  -6   6   7   95.69   18.00
   5  -6  -7   33.50    7.20
  -5  -6   7   44.60   10.40
   5  -6  -7   51.39    8.20
  -5  -6   7   61.79    9.60
  -5   6   7   54.09   10.40
   4  -6  -7    7.10    4.50
   4  -6  -7   -1.00    4.20
  -4  -6   7    3.80    4.20
  -4  -6   7    2.40    3.50
  -4   6   7   11.70    4.90
   3  -6  -7  187.28   13.00
   3  -6  -7  177.68   12.40
  -3  -6   7  184.98   14.60
  -3  -6   7  193.98   18.90
  -3   6   7  174.58   14.90
   2  -6  -7    8.90    4.20
  -2  -6   7    3.60    3.70
  -2  -6   7    3.30    3.00
   2  -6  -7    6.40    4.60
  -2   6   7    7.20    4.40
  -1  -6   7  120.99   23.20
   1  -6  -7   72.89    8.00
  -1  -6   7   96.19   10.90
   1  -6  -7   82.59    9.10
  -1   6   7   85.89    9.80
   0  -6  -7    6.50    3.80
   0  -6  -7   15.90    4.90
   0  -6   7    3.50    3.80
   0  -6  -7    9.20    4.50
   0   6   7    4.10    3.50
   1  -6   7   -0.10    2.90
  -1  -6  -7    7.10    4.40
  -1  -6  -7    8.80    3.50
  -1  -6  -7    5.90    3.20
  -2  -6  -7   46.00    6.10
  -2  -6  -7   43.10    7.20
  -2  -6  -7   36.10    5.00
   2  -6   7   40.30    8.90
  -2   6  -7   37.70    4.30
  -3  -6  -7   38.80    5.00
   3  -6   7   30.10    8.10
  -3  -6  -7   41.30    7.10
  -3  -6  -7   33.70    5.50
  -3   6  -7   35.90    5.60
  -4  -6  -7   21.40    3.60
   4  -6   7   15.70    6.30
  -4  -6  -7   21.90    5.40
  -4  -6  -7   26.20    4.40
  -4   6  -7   25.40    5.40
  -5  -6  -7   43.40    7.00
  -5  -6  -7   40.10    3.90
   5  -6   7   46.90   10.30
  -5  -6  -7   43.40    3.40
  -5   6  -7   39.70    7.00
  -6  -6  -7  253.97   15.80
   6  -6   7  283.57   21.30
  -6   6  -7  255.37   17.10
  -7  -6  -7    0.60    2.40
   7  -6   7   -3.60    4.90
  -7   6  -7   -1.20    2.90
  -8  -6  -7   11.40    4.50
   8  -6   7   -1.70    3.50
  -8   6  -7   13.60    6.70
   9  -6   7   65.69   11.90
  -9  -6  -7   74.39   10.50
  -9   6  -7   47.80    9.60
 -10  -6  -7   88.89   12.00
  10  -6   7   89.89   13.40
 -10   6  -7   94.59   14.20
 -11  -7   7   11.00    5.90
 -11  -7   7   20.90    5.50
 -11   7   7   16.70   10.20
 -10  -7   7   -0.80    2.90
 -10  -7   7    2.20    4.30
 -10   7   7   -4.80    4.80
  -9  -7   7   20.70    5.80
  -9  -7   7   24.20    6.40
  -9   7   7   16.00    8.30
  -8  -7   7    2.50    3.40
  -8   7   7   -2.40    3.50
  -7  -7   7    1.30    3.40
  -7   7   7    4.40    5.00
  -6  -7   7   11.60    4.70
  -6   7   7   13.30    6.50
  -5  -7   7    3.00    3.70
   5  -7  -7    2.00    4.30
  -5   7   7    2.00    3.90
   4  -7  -7  109.69   12.00
  -4  -7   7  110.89   12.40
   4  -7  -7  121.69   11.40
  -4   7   7  146.99   15.70
  -3  -7   7   45.60    8.80
   3  -7  -7   27.00    6.90
   3  -7  -7   28.80    9.60
  -3   7   7   27.90    7.30
   2  -7  -7    0.50    3.30
  -2  -7   7   -0.30    3.30
   2  -7  -7    9.10    5.10
  -2   7   7    0.70    3.90
   1  -7  -7   -3.50    4.40
   1  -7  -7   -5.00    2.70
  -1  -7   7    1.90    3.40
  -1   7   7    2.00    3.60
   0  -7   7   10.00    5.40
   0  -7  -7   13.00    5.00
   0  -7  -7    6.70    4.10
   1  -7   7    6.10    3.90
  -1  -7  -7    6.40    4.70
  -1  -7  -7    7.80    4.30
  -2  -7  -7   64.49    8.50
  -2  -7  -7   46.20    6.30
   2  -7   7   60.29   10.30
  -2  -7  -7   58.19    7.10
  -3  -7  -7   27.00    5.30
   3  -7   7   46.00   13.90
  -3  -7  -7   30.70    6.00
  -3  -7  -7   34.80    5.90
  -4  -7  -7    1.30    3.00
  -4  -7  -7    4.70    2.70
   4  -7   7  -10.70    3.60
  -4  -7  -7    0.50    3.80
   5  -7   7   70.49   13.30
  -5  -7  -7   61.09    8.60
  -5  -7  -7   59.09    4.80
  -5  -7  -7   53.89    5.10
   6  -7   7   12.30    5.40
  -6  -7  -7    9.80    3.30
  -6   7  -7    7.10    3.80
 -22   0   8   23.70    8.30
 -21   0   8    2.80    4.20
 -20   0   8   25.00    7.60
 -19   0   8   17.20    6.60
  18   0  -8  237.18   14.10
 -18   0   8  269.57   17.90
  17   0  -8  361.26   19.30
 -17   0   8  363.26   20.60
 -17   0   8  349.77   24.90
 -16   0   8    4.00    4.60
  16   0  -8    7.30    3.40
 -16   0   8    9.10    4.70
 -15   0   8  500.85   23.60
 -15   0   8  465.35   22.00
 -14   0   8   55.69    8.30
 -14   0   8   69.89    9.40
 -13   0   8  115.49   11.00
  13   0  -8  155.48    9.50
 -13   0   8  147.39   12.20
  12   0  -8  367.86   16.00
 -12   0   8  361.36   18.10
 -12   0   8  357.56   17.40
  11   0  -8   27.40    4.60
 -11   0   8   26.30    5.50
 -11   0   8   20.30    5.40
 -11   0   8   27.00    7.00
 -10   0   8  398.96   17.10
 -10   0   8  385.76   22.30
   9   0  -8  149.29    9.20
  -9   0   8  163.88    9.80
  -9   0   8  163.58   13.20
  -8   0   8  138.89    8.60
   8   0  -8  129.09    8.10
  -7   0   8  108.09   10.40
  -7   0   8  107.19    7.20
   7   0  -8  114.09    7.40
   7   0  -8  106.09   10.30
  -6   0   8 1484.75   45.50
   6   0  -8 1530.25   47.20
  -6   0   8 1493.05   53.89
   6   0  -8 1441.26   53.39
   5   0  -8  655.43   29.60
  -5   0   8  678.43   22.60
   5   0  -8  677.93   24.10
  -5   0   8  685.43   29.50
  -4   0   8  156.38   11.80
   4   0  -8  154.28   12.10
   4   0  -8  155.88    8.80
  -4   0   8  158.98    7.80
  -3   0   8   59.99    4.80
   3   0  -8   73.49    5.80
  -3   0   8   60.29    7.40
   3   0  -8   76.99    8.50
   2   0  -8   28.00    4.20
  -2   0   8   21.40    4.90
  -2   0   8   29.00    3.40
   2   0  -8   33.80    6.10
  -1   0   8  173.28    7.80
   1   0  -8  164.48   12.70
   1   0  -8  176.48    9.50
  -1   0   8  184.08   12.90
   0   0   8  415.16   14.90
   0   0  -8  407.66   16.80
   0   0  -8  427.86   21.80
  -1   0  -8   86.09    6.40
  -1   0  -8   74.39    8.60
   1   0   8   77.29    5.20
   2   0   8  210.78    8.80
   2   0   8  217.28   11.90
  -2   0  -8  205.18   10.60
  -2   0  -8  218.08   15.10
   3   0   8  252.87   13.30
  -3   0  -8  265.77   17.20
   3   0   8  253.67   10.10
  -4   0  -8  416.56   22.80
   4   0   8  409.56   17.70
   4   0   8  380.06   14.10
   5   0   8   70.69    6.10
   5   0   8   66.99    4.60
  -5   0  -8   46.90    7.80
  -6   0  -8   35.10    8.40
   6   0   8   37.20    3.60
   6   0   8   38.00    5.30
   7   0   8    5.90    1.90
   7   0   8    8.40    2.60
   8   0   8    2.00    1.60
   8   0   8    4.40    2.20
   9   0   8  715.53   23.20
   9   0   8  719.03   24.90
  10   0   8   82.19    6.10
  10   0   8   79.99    4.80
  11   0   8    5.90    2.80
  11   0   8    6.80    1.80
  12   0   8    9.90    3.40
  12   0   8    7.90    1.70
  12   0   8    7.60    2.90
  13   0   8    1.70    1.20
  13   0   8    0.90    1.80
 -22  -1   8    4.60    4.30
 -22   1   8   -1.20    4.40
 -21  -1   8    5.90    4.90
 -21   1   8    3.10    3.80
 -20  -1   8    1.20    4.40
 -20   1   8    8.80    5.40
 -19  -1   8    3.30    4.70
 -19   1   8    7.10    5.20
  19   1  -8    0.00    3.80
 -18  -1   8   27.60    7.30
  18  -1  -8   23.40    4.60
 -18  -1   8   24.60    6.00
  18   1  -8   21.40    5.40
 -18   1   8   40.60    8.50
 -17  -1   8    8.60    5.60
  17  -1  -8    2.80    2.60
 -17  -1   8    8.90    5.40
 -17  -1   8    6.60    5.40
 -17   1   8    5.80    4.60
 -16  -1   8   -6.20    3.20
 -16  -1   8   -3.50    3.90
  16  -1  -8    0.90    3.10
 -16   1   8    0.40    3.30
 -16   1   8    1.30    2.80
  16   1  -8    1.90    2.70
 -15  -1   8  147.99   14.80
  15  -1  -8  150.58    9.90
 -15  -1   8  152.58   12.40
 -15  -1   8  167.88   12.40
 -15   1   8  184.88   16.20
 -14  -1   8    8.30    4.90
 -14  -1   8    9.10    5.00
 -14   1   8   14.60    5.40
 -13  -1   8  247.98   13.60
 -13  -1   8  256.27   18.60
  13   1  -8  274.57   14.20
 -13   1   8  244.08   15.60
 -12  -1   8  363.76   16.00
 -12  -1   8  368.56   21.90
 -12   1   8  365.76   22.30
 -12   1   8  340.17   18.60
  12   1  -8  356.86   17.00
  11  -1  -8    4.20    2.30
 -11  -1   8    8.90    3.70
 -11  -1   8   10.70    4.60
 -11   1   8   12.30    4.50
 -11   1   8   19.80    5.50
  11   1  -8   17.40    4.50
 -11   1   8   12.70    4.50
  10  -1  -8  330.57   13.90
 -10  -1   8  320.37   19.60
 -10  -1   8  345.47   14.30
  10   1  -8  325.87   15.70
 -10   1   8  318.77   19.90
 -10   1   8  315.17   16.60
 -10   1   8  313.07   16.00
  -9  -1   8  477.05   25.00
  -9  -1   8  496.65   18.70
   9  -1  -8  493.25   18.70
  -9   1   8  541.65   26.40
   9   1  -8  546.45   21.40
  -9   1   8  493.25   20.90
  -9   1   8  497.95   21.40
  -8  -1   8   48.80    5.30
  -8  -1   8   41.40    8.40
   8  -1  -8   39.70    4.60
  -8   1   8   50.79    6.70
  -8   1   8   44.50    6.30
  -7  -1   8    1.70    2.40
  -7  -1   8    6.90    2.90
   7  -1  -8    6.90    3.20
   7  -1  -8    7.20    2.60
  -7   1   8    6.90    3.90
  -7   1   8    4.00    3.20
   7   1  -8    4.20    2.40
  -7   1   8    2.20    2.30
  -6  -1   8  426.86   15.90
  -6  -1   8  419.16   21.90
   6  -1  -8  435.16   15.90
   6  -1  -8  398.16   21.80
  -6   1   8  416.06   17.30
  -6   1   8  416.76   21.90
   6   1  -8  425.06   21.50
   6   1  -8  445.06   18.50
  -6   1   8  395.56   16.80
   5  -1  -8    3.00    1.90
   5  -1  -8   -1.80    2.00
  -5  -1   8    5.40    2.10
  -5  -1   8    2.60    2.70
  -5   1   8   -1.10    1.30
  -5   1   8    0.60    2.90
   5   1  -8    1.50    1.80
  -5   1   8    3.50    2.80
   5   1  -8    4.70    2.60
  -4  -1   8   30.80    5.70
   4  -1  -8   32.00    6.10
   4  -1  -8   42.60    4.10
  -4  -1   8   36.80    4.30
   4   1  -8   28.00    5.40
  -4   1   8   35.60    4.60
  -4   1   8   28.30    5.60
   4   1  -8   29.60    4.30
  -3  -1   8   57.49    5.00
  -3  -1   8   51.49    7.90
   3  -1  -8   38.70    6.30
   3  -1  -8   52.79    4.40
   3   1  -8   49.80    5.50
  -3   1   8   56.89    7.00
   3   1  -8   37.00    6.80
  -3   1   8   48.90    5.50
   2  -1  -8   33.40    3.60
   2  -1  -8   21.30    5.20
  -2  -1   8   31.20    4.00
  -2  -1   8   21.10    5.10
   2   1  -8   25.20    5.20
  -2   1   8   33.60    4.10
   2   1  -8   32.90    5.20
  -2   1   8   20.00    4.50
  -1  -1   8   38.00    6.10
   1  -1  -8   63.69    7.70
   1  -1  -8   64.39    4.80
  -1  -1   8   54.99    5.10
   1   1  -8   42.30    6.70
  -1   1   8   53.79    5.00
   1   1  -8   63.29    6.20
   0  -1  -8  329.97   13.10
   0  -1   8  322.57   13.80
   0  -1  -8  351.46   18.90
   0   1  -8  341.37   15.80
   0   1   8  330.97   12.10
   0   1  -8  315.57   18.50
   1  -1   8   71.69    5.90
  -1  -1  -8   87.39    9.20
   1  -1   8   85.19    8.00
  -1  -1  -8   82.99    5.50
   1   1   8   86.09    5.10
  -1   1  -8   73.99    8.80
  -2  -1  -8   85.79    9.10
  -2  -1  -8   80.19    5.40
   2  -1   8   73.59    6.10
   2  -1   8   89.19    8.30
   2   1   8   84.39    4.90
  -2   1  -8   97.49   10.00
   3  -1   8   44.80    4.80
  -3  -1  -8   36.30    6.80
  -3  -1  -8   38.00    3.80
   3  -1   8   52.89    6.40
  -3   1  -8   29.90    6.00
   3   1   8   54.29    4.50
   3   1   8   50.99    3.80
   4  -1   8    2.70    2.30
   4  -1   8    4.70    2.40
  -4  -1  -8   -0.60    2.00
  -4   1  -8    5.20    3.50
   4   1   8    1.40    1.70
   4   1   8    2.50    2.40
   5  -1   8    9.40    3.70
   5  -1   8   12.30    3.20
  -5  -1  -8   18.60    5.80
   5   1   8   14.30    2.10
   5   1   8   16.90    2.20
  -5   1  -8   16.60    5.90
  -6  -1  -8  527.65   27.20
   6  -1   8  519.45   23.20
   6  -1   8  513.65   20.30
  -6   1  -8  508.75   27.70
   6   1   8  526.25   15.70
   7  -1   8  151.98   10.90
   7  -1   8  158.98    9.50
  -7   1  -8  175.08   15.50
   8  -1   8   19.40    4.00
   8  -1   8   19.10    4.50
   9  -1   8  167.28   11.10
   9  -1   8  172.58   10.10
  10  -1   8   13.70    3.20
  10  -1   8   14.90    3.90
  11  -1   8  129.09    9.20
  11  -1   8  104.49    8.00
  12  -1   8   11.10    3.30
  12  -1   8    8.60    3.50
  13  -1   8   11.90    5.10
  13  -1   8   10.50    3.30
  14  -1   8   -5.00    1.80
  14  -1   8    6.70    3.40
  14  -1   8   -1.90    3.00
  15  -1   8  137.29    9.00
  15  -1   8  144.69    9.20
  15  -1   8  111.19    9.50
  16  -1   8    9.00    3.10
  16  -1   8    6.80    3.30
 -22  -2   8    2.70    5.10
 -22   2   8   37.30   11.00
 -21  -2   8   13.00    6.00
 -20  -2   8   74.89    9.80
 -20  -2   8   58.49    9.90
 -20   2   8   76.59   13.40
 -19  -2   8   13.60    6.10
 -19  -2   8   20.10    7.00
 -19   2   8   21.60    6.40
 -18  -2   8   15.40    6.00
 -18  -2   8    6.20    5.60
  18   2  -8   15.60    4.60
 -18   2   8   16.10    5.50
  17  -2  -8   16.60    4.70
 -17  -2   8    7.40    5.00
 -17  -2   8    2.80    4.50
 -17  -2   8    9.90    5.60
 -17   2   8   15.90    5.50
  17   2  -8    7.20    3.80
  16  -2  -8   79.49    7.80
 -16  -2   8   85.09    9.20
 -16  -2   8   68.79   12.70
 -16   2   8   59.79   10.20
  16   2  -8   68.29    9.00
 -16   2   8   70.49   12.80
 -15  -2   8  232.68   13.30
 -15  -2   8  223.28   18.20
 -15   2   8  233.68   16.80
 -15   2   8  239.28   23.20
  15   2  -8  216.58   14.40
 -14  -2   8   31.50    8.00
 -14  -2   8   32.20    5.80
 -14   2   8   24.80    6.90
 -13  -2   8   26.20    4.80
 -13  -2   8   28.10    6.80
 -13   2   8   25.40    5.90
 -12  -2   8   17.40    4.30
 -12  -2   8    9.00    4.50
  12   2  -8   11.00    3.20
 -12   2   8    9.10    4.80
 -12   2   8   16.10    5.80
 -11  -2   8  167.58   14.00
 -11  -2   8  168.58    9.70
 -11   2   8  173.58   14.80
  11   2  -8  166.08   11.60
 -11   2   8  173.08   12.70
  10  -2  -8  564.14   21.20
 -10  -2   8  588.94   28.30
 -10  -2   8  587.64   21.30
 -10   2   8  550.24   28.40
  10   2  -8  560.84   24.60
 -10   2   8  598.34   25.70
  -9  -2   8    0.90    2.50
  -9  -2   8    3.90    2.70
   9  -2  -8    1.60    2.80
  -9   2   8    0.30    2.90
  -9   2   8    9.10    4.10
   9   2  -8    4.00    2.60
   8  -2  -8   -0.10    2.30
  -8  -2   8   -1.70    1.70
  -8  -2   8    0.80    2.00
  -8   2   8   -0.20    3.10
   8   2  -8    0.50    2.20
   7  -2  -8  225.58   10.50
  -7  -2   8  234.68   18.50
  -7  -2   8  215.78   11.00
  -7   2   8  215.88   12.80
   7   2  -8  225.58   13.50
  -7   2   8  255.07   15.90
   6  -2  -8   23.90    5.80
  -6  -2   8   36.50    4.60
   6  -2  -8   40.80    4.70
  -6  -2   8   30.40    6.60
  -6   2   8   38.10    6.00
  -6   2   8   38.50    7.20
   6   2  -8   29.40    5.40
   6   2  -8   44.50    7.70
  -5  -2   8    2.10    2.60
  -5  -2   8    6.20    2.60
   5  -2  -8   10.10    2.70
   5  -2  -8    7.20    3.70
  -5   2   8    7.00    3.30
  -5   2   8    7.00    2.80
   5   2  -8    2.00    2.50
   5   2  -8    3.60    2.80
  -4  -2   8  313.17   14.20
   4  -2  -8  315.07   18.30
  -4  -2   8  341.07   18.70
   4  -2  -8  305.97   12.10
  -4   2   8  302.17   17.00
   4   2  -8  316.87   17.50
  -4   2   8  317.77   14.50
   4   2  -8  315.17   16.50
   3  -2  -8  261.27   10.70
   3  -2  -8  277.27   16.70
  -3  -2   8  279.37   13.30
  -3  -2   8  274.67   16.80
  -3   2   8  274.97   15.70
   3   2  -8  267.97   15.00
  -3   2   8  280.77   12.90
   3   2  -8  270.97   16.20
   2  -2  -8  184.58    8.10
  -2  -2   8  192.28   10.70
   2  -2  -8  194.48   13.40
  -2  -2   8  181.18   15.60
  -2   2   8  171.58   11.90
   2   2  -8  188.58   13.30
   2   2  -8  206.58   12.50
  -2   2   8  176.38    9.60
  -1  -2   8 1076.59   36.60
   1  -2  -8 1082.29   32.80
  -1  -2   8 1025.20   41.20
   1  -2  -8 1069.09   41.00
   1   2  -8 1052.79   41.30
   1   2  -8 1056.09   38.80
  -1   2   8 1064.59   34.40
   0  -2   8  259.47   13.20
   0  -2  -8  239.88    9.80
   0  -2  -8  264.07   16.10
   0  -2   8  245.88   16.00
   0   2   8  239.58   10.60
   0   2  -8  263.27   16.60
  -1  -2  -8  231.78    9.30
  -1  -2  -8  227.78   15.00
   1  -2   8  235.28   12.70
   1  -2   8  205.08   14.80
  -1   2  -8  229.58   15.60
   1   2   8  237.28    9.70
   2  -2   8   26.60    5.20
  -2  -2  -8   29.40    3.00
   2  -2   8   37.00    7.60
  -2  -2  -8   34.70    6.70
  -2   2  -8   25.40    6.40
   2   2   8   30.90    2.80
   3  -2   8  167.38   10.80
  -3  -2  -8  176.28   13.30
   3  -2   8  167.48   13.00
  -3  -2  -8  159.18    7.00
  -3   2  -8  171.98   14.00
  -4  -2  -8  384.16   21.30
   4  -2   8  379.66   20.70
   4  -2   8  364.16   17.60
  -4   2  -8  377.16   22.40
   5  -2   8    1.60    2.60
  -5  -2  -8    3.60    3.30
   5  -2   8    4.00    3.00
  -5   2  -8    3.80    2.90
  -6  -2  -8  213.48   15.90
   6  -2   8  224.48   13.20
   6  -2   8  223.48   16.60
  -6   2  -8  221.18   17.30
   7  -2   8   99.89    8.80
  -7  -2  -8  116.99   11.90
   7  -2   8  107.99   10.70
  -7   2  -8  103.49   12.20
   8  -2   8    1.70    2.40
   8  -2   8   -0.60    2.30
  -8   2  -8    2.90    3.50
   9  -2   8   91.99    9.70
   9  -2   8   86.49    8.50
  10  -2   8   85.19    8.60
  10  -2   8   86.79    9.30
  11  -2   8   30.60    6.40
  11  -2   8   31.40    6.00
  12  -2   8    2.60    2.90
  12  -2   8   -0.40    3.00
  13  -2   8   71.09    9.20
  14  -2   8    3.00    3.40
  15  -2   8    6.50    4.90
  15  -2   8    2.80    3.40
  16  -2   8   11.50    6.50
  16  -2   8    8.30    4.20
 -21  -3   8   -7.60    4.60
 -21  -3   8    0.70    4.70
 -21   3   8   -4.50    2.80
 -20  -3   8  100.99   11.10
 -20  -3   8  112.69   12.80
 -20   3   8   74.49   14.50
 -19  -3   8   -0.90    4.90
 -19  -3   8    3.80    5.10
 -19   3   8    8.50    6.20
 -18  -3   8   81.59    9.60
 -18   3   8   83.69   12.30
 -17  -3   8   26.30    5.80
 -17  -3   8   33.30    8.00
  17   3  -8   24.40    6.10
 -17   3   8   14.80    6.00
 -16  -3   8   47.90    6.90
 -16  -3   8   55.99   10.40
 -16   3   8   49.10   10.00
 -16   3   8   56.39   11.00
  16   3  -8   49.30    9.10
  15  -3  -8   14.60    4.90
 -15  -3   8   13.00    4.50
 -15  -3   8   20.80    6.70
  15   3  -8   15.30    5.00
 -15   3   8   30.60    7.80
 -15   3   8   17.10    6.50
 -14  -3   8  154.08   14.50
 -14  -3   8  176.98   14.80
  14  -3  -8  173.38   11.40
 -14   3   8  150.88   15.40
 -14   3   8  154.38   14.50
  14   3  -8  147.09   12.50
  13  -3  -8  131.29   10.00
 -13  -3   8  139.79    9.20
 -13  -3   8  129.89   12.60
 -13   3   8   91.99   13.70
 -12  -3   8   -3.70    2.10
 -12  -3   8   -3.30    2.60
  12  -3  -8    4.60    3.80
 -12   3   8   -0.50    2.50
 -12   3   8    0.60    2.70
 -11  -3   8   -2.60    2.00
  11  -3  -8    1.20    3.60
 -11  -3   8    1.80    2.70
 -11   3   8   -0.20    3.00
  11   3  -8   -0.10    1.50
 -11   3   8   -1.90    2.30
 -10  -3   8   27.70    6.30
 -10  -3   8   38.20    5.50
  10  -3  -8   31.20    5.70
 -10   3   8   32.20    6.90
 -10   3   8   34.50    7.10
  10   3  -8   41.30    7.30
  -9  -3   8  131.09    8.80
  -9  -3   8  120.19   11.40
   9  -3  -8  123.59    9.20
  -9   3   8  128.29   11.10
  -9   3   8  125.99   11.60
   8  -3  -8    2.00    3.50
  -8  -3   8    6.70    3.70
  -8  -3   8    5.20    2.80
   8   3  -8    6.90    3.50
  -8   3   8    1.80    2.70
  -8   3   8    3.40    2.70
   7  -3  -8   13.30    4.10
  -7  -3   8   11.40    3.70
  -7  -3   8   19.50    5.20
  -7   3   8   21.10    5.30
   7   3  -8   11.70    3.60
  -7   3   8   15.60    5.00
   6  -3  -8   42.90    5.70
  -6  -3   8   47.60    7.90
  -6  -3   8   27.20    4.30
  -6   3   8   55.29    7.80
  -6   3   8   37.80    6.30
   6   3  -8   50.69    8.10
   5  -3  -8  382.56   21.10
  -5  -3   8  372.26   20.20
  -5  -3   8  350.86   16.80
   5  -3  -8  357.06   14.60
   5   3  -8  367.16   18.30
  -5   3   8  355.36   17.70
  -5   3   8  349.17   18.30
   5   3  -8  342.77   18.90
   4  -3  -8   55.39    9.20
  -4  -3   8   50.89    6.60
   4  -3  -8   52.19    5.60
  -4  -3   8   64.39    9.60
  -4   3   8   58.59    6.80
  -4   3   8   52.39    6.40
   4   3  -8   76.59   10.20
   4   3  -8   58.59    7.00
   3  -3  -8   97.79    6.30
  -3  -3   8   98.69    9.90
  -3  -3   8   91.59    8.20
   3  -3  -8   82.29    9.20
  -3  -3   8   90.59   10.30
  -3   3   8   76.49    7.50
   3   3  -8   76.19    8.20
  -3   3   8   81.49    7.40
   2  -3  -8   39.70    4.30
  -2  -3   8   31.70    6.60
  -2  -3   8   42.70    6.90
  -2  -3   8   37.70    7.70
   2  -3  -8   42.00    7.70
   2   3  -8   52.99    7.90
  -2   3   8   38.20    5.50
   1  -3  -8  345.97   12.80
   1  -3  -8  373.46   19.80
  -1  -3   8  383.06   18.10
  -1  -3   8  339.27   21.10
   1   3  -8  349.47   19.30
  -1   3   8  343.17   15.70
   0  -3  -8   45.40    8.00
   0  -3   8   31.90    5.70
   0  -3  -8   45.00    3.80
   0  -3   8   44.20    8.60
   0   3   8   42.40    4.70
   0   3  -8   45.80    7.30
  -1  -3  -8  622.14   28.00
   1  -3   8  594.54   30.00
  -1  -3  -8  606.44   19.50
   1  -3   8  655.13   26.70
  -1   3  -8  614.14   28.80
   1   3   8  599.94   21.90
  -2  -3  -8  233.28   15.20
   2  -3   8  202.38   16.00
   2  -3   8  221.28   13.90
  -2  -3  -8  236.58   11.30
   2   3   8  219.78    9.30
  -2   3  -8  232.58   16.10
   3  -3   8   77.29    8.30
  -3  -3  -8   62.79    3.60
  -3  -3  -8   73.89    8.60
   3  -3   8   66.19   10.20
  -3   3  -8   55.09    8.80
   4  -3   8  111.09   11.20
   4  -3   8   92.39    9.20
  -4  -3  -8   97.79    9.80
  -4   3  -8   88.59   10.60
  -5  -3  -8    4.40    2.60
   5  -3   8    1.00    2.60
   5  -3   8   -1.10    2.90
  -5   3  -8    4.40    4.20
   6  -3   8  124.49   12.20
   6  -3   8  124.79   11.00
  -6  -3  -8  114.49   11.30
  -6   3  -8  136.89   13.60
  -7  -3  -8   77.99   11.30
   7  -3   8   73.79    8.50
   7  -3   8   83.89   12.10
  -7   3  -8   43.50    8.40
   8  -3   8   -0.20    2.60
   8  -3   8   -3.50    2.40
  -8  -3  -8   -0.40    2.50
  -9  -3  -8   31.50    8.00
   9  -3   8   16.90    5.20
  -9   3  -8   29.00    8.40
  10  -3   8   27.70    6.60
 -10   3  -8   17.60    7.30
  11  -3   8   25.00    7.40
 -11   3  -8   19.80    8.40
  12  -3   8    7.10    5.60
 -12   3  -8   -4.90    3.50
  13  -3   8    5.80    4.10
  13  -3   8    6.60    5.00
  14  -3   8    1.70    3.40
  14  -3   8    1.50    5.00
  15  -3   8   20.90    7.00
 -19  -4   8  103.59   10.90
 -19   4   8  133.29   18.60
 -18  -4   8   10.80    4.90
 -18   4   8   -0.20    4.10
 -17  -4   8  158.58   11.00
 -17   4   8  153.18   16.20
 -16  -4   8   30.00    5.80
 -16  -4   8   23.70    7.10
  16   4  -8   33.90    8.20
 -16   4   8   31.50    8.40
 -16   4   8   38.80    9.40
 -15  -4   8  128.59   23.20
 -15  -4   8  108.49    8.60
 -15   4   8   80.69   12.60
  15   4  -8  101.89   11.70
 -15   4   8  109.69   13.40
 -14  -4   8   13.40    5.10
 -14  -4   8   12.80    4.00
 -14   4   8   10.70    5.40
 -14   4   8    8.60    4.90
  14   4  -8    5.20    4.10
  13  -4  -8    7.90    5.20
 -13  -4   8    3.60    4.20
 -13  -4   8   23.00    4.40
 -13   4   8   20.00    7.20
 -12  -4   8   75.49    9.30
  12  -4  -8   71.69    8.50
 -12  -4   8   96.59    7.80
  12   4  -8   70.19   10.20
 -12   4   8   55.89    9.30
 -12   4   8   81.09   12.30
  11  -4  -8    1.90    4.50
 -11  -4   8    3.30    2.70
 -11  -4   8    5.80    3.50
  11   4  -8    5.40    3.80
 -11   4   8    0.10    3.10
  10  -4  -8   -3.60    4.20
 -10  -4   8    0.80    2.40
 -10  -4   8    3.70    2.90
 -10   4   8   -0.90    2.60
 -10   4   8    2.60    3.30
  10   4  -8   -1.80    2.30
   9  -4  -8    0.80    4.50
  -9  -4   8    4.10    2.70
  -9  -4   8    6.10    3.70
  -9   4   8    5.20    3.70
   8  -4  -8    4.30    4.50
  -8  -4   8    1.10    2.70
  -8  -4   8    5.90    3.40
  -8   4   8    6.10    4.00
  -8   4   8    2.30    3.10
  -7  -4   8    3.50    2.70
  -7  -4   8   11.20    3.90
   7  -4  -8    1.90    4.10
  -7   4   8   12.00    4.20
  -7   4   8    5.10    2.90
  -6  -4   8   97.99   10.20
   6  -4  -8   97.99    9.20
  -6   4   8  125.59    9.60
  -6   4   8  102.39   10.10
  -5  -4   8   75.79   10.90
   5  -4  -8   71.19    7.90
  -5  -4   8   48.00    6.60
  -5   4   8   68.89    9.50
  -5   4   8   61.19    6.50
   4  -4  -8   11.30    4.50
  -4  -4   8   14.60    4.70
   4  -4  -8   16.40    4.30
  -4  -4   8   22.70    6.00
  -4   4   8   22.50    5.50
  -3  -4   8  307.57   16.90
  -3  -4   8  289.07   18.50
   3  -4  -8  293.57   13.30
   3  -4  -8  300.77   18.30
   3   4  -8  296.77   15.60
  -3   4   8  303.37   17.00
   2  -4  -8   76.89    8.70
   2  -4  -8   59.49    6.20
  -2  -4   8   65.39    9.10
   2   4  -8   63.09    7.10
  -2   4   8   69.89    7.50
   1  -4  -8   51.09    8.30
  -1  -4   8   41.10    7.50
   1  -4  -8   37.60    4.50
  -1   4   8   42.70    6.40
   1   4  -8   37.60    6.70
   0  -4   8  241.88   15.60
   0  -4  -8  256.27   16.00
   0  -4  -8  240.18   10.00
   0   4   8  220.38   15.20
   0   4  -8  244.58   15.40
  -1  -4  -8  140.59   11.70
  -1  -4  -8  152.38    7.00
   1  -4   8  150.38   12.20
  -1   4  -8  153.68   12.30
   1   4   8  145.39    9.20
  -2  -4  -8  460.05   23.20
  -2  -4  -8  445.56   14.80
   2  -4   8  430.16   22.90
   2   4   8  447.86   17.20
  -2   4  -8  473.95   24.20
  -3  -4  -8  150.48    7.30
  -3  -4  -8  171.38   13.00
   3  -4   8  188.78   14.00
  -3   4  -8  177.88   14.20
   4  -4   8  123.09   11.70
  -4  -4  -8  104.19   10.30
  -4   4  -8  107.29   11.50
   5  -4   8   -1.40    3.10
  -5  -4  -8    4.60    2.90
   5  -4   8    6.90    4.40
  -5   4  -8    3.70    3.50
   6  -4   8  345.57   22.80
  -6  -4  -8  300.27   18.90
   6  -4   8  292.07   22.50
  -6   4  -8  334.07   22.00
   7  -4   8    0.70    4.10
   7  -4   8   -4.40    2.30
  -7  -4  -8    4.70    2.60
  -7   4  -8    3.00    3.80
   8  -4   8    5.60    4.80
  -8  -4  -8    9.90    4.70
   8  -4   8    9.00    4.00
  -8   4  -8    8.80    4.50
   9  -4   8   -0.90    2.60
  -9  -4  -8   -1.30    2.60
   9  -4   8    2.70    4.40
  -9   4  -8    1.70    3.80
 -10  -4  -8   35.10    7.70
  10  -4   8   37.10    9.10
  10  -4   8   30.30    7.10
 -10   4  -8   40.60    9.50
  11  -4   8   38.00    8.80
 -11  -4  -8   29.80    7.30
 -11   4  -8   33.40    9.10
 -12  -4  -8   16.80    6.70
  12  -4   8   17.30    6.10
 -12   4  -8   17.50    7.00
  13  -4   8    4.30    4.80
 -13   4  -8    2.10    6.10
  14  -4   8    5.10    4.90
 -17  -5   8   -2.10    3.60
 -17   5   8    6.90    5.40
 -16  -5   8   26.10    5.20
 -16   5   8   21.50    7.50
 -15  -5   8   16.80    5.40
 -15  -5   8   18.20    4.60
 -15   5   8   16.40    8.10
 -15   5   8   19.50    7.50
 -14  -5   8   18.10    7.80
 -14  -5   8   16.40    4.40
 -14   5   8   32.70    7.60
 -14   5   8   25.80    7.50
 -13  -5   8   50.39    6.60
 -13  -5   8   63.89   10.00
 -13   5   8   53.19   11.30
 -12  -5   8   -0.70    2.30
 -12  -5   8   -1.10    2.90
 -12   5   8    0.20    3.60
 -12   5   8   -0.70    3.50
 -11  -5   8   25.20    6.40
 -11  -5   8   33.70    5.90
 -11  -5   8   23.20    8.40
  11  -5  -8   38.50    7.80
 -11   5   8   47.80   10.70
 -11   5   8   35.90    7.00
 -10  -5   8    2.90    2.70
  10  -5  -8    1.90    4.70
 -10  -5   8    9.80    5.10
 -10  -5   8    3.30    3.60
 -10   5   8    6.70    4.10
  -9  -5   8   45.00    8.40
   9  -5  -8   54.49    8.60
   9  -5  -8   62.09    9.40
  -9  -5   8   46.50   10.20
  -9  -5   8   52.49    7.30
  -9   5   8   48.80    9.50
  -9   5   8   54.59    7.70
  -8  -5   8   52.99   10.30
  -8  -5   8   62.89    9.40
  -8  -5   8   71.19    7.80
   8  -5  -8   45.60    7.10
   8  -5  -8   40.40    7.60
  -8   5   8   48.00    7.00
  -8   5   8   46.70    9.50
  -7  -5   8   17.60    6.50
   7  -5  -8   25.10    6.10
  -7  -5   8   21.00    5.60
   7  -5  -8   13.10    5.30
  -7  -5   8   15.50    4.80
  -7   5   8   21.30    4.50
  -7   5   8   22.80    6.90
   6  -5  -8  111.69   10.10
  -6  -5   8  109.39   11.30
   6  -5  -8  124.79   10.90
  -6  -5   8  103.89   19.90
  -6  -5   8  136.49   11.20
  -6   5   8  126.29   12.70
  -5  -5   8   64.79    9.80
   5  -5  -8   69.59    8.40
  -5  -5   8   59.19    8.70
   5  -5  -8   66.79    8.10
  -5   5   8   73.29   10.80
   4  -5  -8   86.89    8.20
  -4  -5   8   55.29    8.10
  -4  -5   8   78.29   17.00
   4  -5  -8   60.69    7.50
  -4   5   8   81.79    9.50
   3  -5  -8    1.90    4.00
  -3  -5   8   -2.90    2.10
   3  -5  -8    3.70    3.30
  -3   5   8    0.50    2.50
   2  -5  -8  395.06   17.00
   2  -5  -8  412.46   22.30
  -2  -5   8  398.16   21.80
  -2   5   8  398.56   21.20
  -1  -5   8   12.60    4.60
   1  -5  -8   19.50    5.10
  -1   5   8    9.80    3.80
   1   5  -8    8.80    3.20
   0  -5   8   -0.80    3.00
   0  -5  -8    0.20    2.80
   0  -5  -8    0.20    2.40
   0  -5   8   -1.90    3.00
   0   5  -8    0.70    2.00
   0   5   8    0.60    2.30
   1  -5   8   44.30    9.40
   1  -5   8   40.90    7.00
  -1  -5  -8   59.59    5.40
  -1  -5  -8   61.09    9.00
   1   5   8   56.59    6.50
  -1   5  -8   59.99    7.20
  -2  -5  -8  101.39   10.00
   2  -5   8  101.59   11.30
  -2  -5  -8   95.49    5.70
   2  -5   8  111.09   15.30
  -2   5  -8  103.69   10.00
  -3  -5  -8   72.59    4.30
   3  -5   8   63.29   10.70
   3  -5   8   69.89   11.70
  -3  -5  -8   72.19    8.60
  -3   5  -8   85.19   11.30
  -4  -5  -8   -0.50    1.00
   4  -5   8    7.00    3.90
   4  -5   8    0.90    4.00
  -4  -5  -8    0.30    1.40
  -4  -5  -8   -2.40    2.10
  -4   5  -8   -3.20    2.50
   5  -5   8  354.16   22.50
   5  -5   8  347.67   24.80
  -5  -5  -8  354.96   20.10
  -5   5  -8  347.87   21.70
   6  -5   8  129.29   13.60
  -6  -5  -8  133.29   11.70
  -6   5  -8  147.39   14.40
  -7  -5  -8   65.49    9.70
   7  -5   8   58.19   10.40
  -7   5  -8   60.69   10.60
   8  -5   8    0.20    3.60
  -8  -5  -8    5.60    3.70
  -8   5  -8    3.70    3.80
   9  -5   8   76.19   12.80
  -9  -5  -8  101.79   11.10
  -9   5  -8   81.19   12.90
  10  -5   8    4.40    5.20
 -10  -5  -8   30.60    7.80
 -10   5  -8   15.70    7.20
  11  -5   8   29.50    8.30
 -11  -5  -8   31.40    8.00
 -11   5  -8   37.70   10.60
  12  -5   8   -4.80    3.40
 -12  -5  -8    2.70    3.90
 -12   5  -8    7.30    5.40
 -14  -6   8   17.90    5.90
 -14  -6   8   24.00    4.90
 -14   6   8    2.80    5.70
 -14   6   8    9.10    6.30
 -13  -6   8    6.60    3.80
 -13  -6   8   -1.40    4.80
 -13   6   8    4.40    3.90
 -13   6   8    6.60    5.30
 -12  -6   8    0.40    2.80
 -12   6   8    5.20    4.30
 -11  -6   8    9.00    5.30
 -11  -6   8   15.70    4.70
 -11   6   8    6.40    4.60
 -11   6   8    5.90    3.80
 -10  -6   8   -0.30    2.70
 -10  -6   8    3.00    4.00
 -10   6   8    4.30    5.20
 -10   6   8    2.30    2.80
  -9  -6   8   -7.00    2.40
  -9  -6   8    1.00    3.40
  -9   6   8    3.80    4.30
   8  -6  -8   -2.00    3.90
  -8  -6   8    6.70    4.00
  -8  -6   8    4.90    3.60
  -8   6   8   -3.30    3.10
  -7  -6   8   45.70    8.40
  -7  -6   8   52.99    7.80
   7  -6  -8   50.09    8.30
   7  -6  -8   52.39    8.40
  -7   6   8   26.50    8.00
   6  -6  -8    1.70    4.00
   6  -6  -8    0.30    4.90
  -6  -6   8   -3.00    2.80
  -6   6   8    0.40    3.10
   5  -6  -8  207.18   14.50
  -5  -6   8  227.28   15.80
   5  -6  -8  226.88   14.40
  -5   6   8  206.28   17.30
   4  -6  -8    5.40    4.90
   4  -6  -8    0.50    3.60
  -4  -6   8    1.60    3.40
  -4   6   8   -0.80    3.30
  -3  -6   8    7.40    4.30
   3  -6  -8    5.90    4.60
   3  -6  -8    6.80    4.10
  -3   6   8    5.70    3.50
  -2  -6   8   14.40    4.80
   2  -6  -8   20.00    4.70
   2  -6  -8   23.40    5.40
  -2   6   8   22.70    6.50
  -1  -6   8    9.90    4.40
   1  -6  -8   11.60    4.80
   1  -6  -8    7.00    4.10
  -1   6   8   10.30    4.90
   0  -6  -8   53.09    8.50
   0  -6  -8   45.40    6.10
   0  -6   8   40.40    8.30
   0   6   8   63.79    9.00
  -1  -6  -8    2.10    3.30
   1  -6   8    0.10    2.80
  -1  -6  -8    3.30    3.80
  -1   6  -8    2.20    2.10
  -2  -6  -8    5.40    2.80
   2  -6   8   -0.70    3.60
  -2  -6  -8    3.90    3.10
  -2   6  -8   -2.40    2.20
   3  -6   8   21.50    6.60
  -3  -6  -8   19.30    4.00
  -3  -6  -8   15.00    2.80
  -3  -6  -8   19.30    5.50
  -3   6  -8   19.70    5.10
  -4  -6  -8    6.60    4.10
   4  -6   8    3.30    5.20
  -4  -6  -8    6.00    1.80
  -4  -6  -8    7.10    2.40
  -4   6  -8    8.20    3.90
  -5  -6  -8    6.10    3.90
   5  -6   8    6.90    5.30
  -5   6  -8    7.60    4.10
  -6  -6  -8   -2.50    3.00
   6  -6   8   -4.70    3.10
  -6   6  -8    2.70    3.90
   7  -6   8   28.30    8.00
  -7  -6  -8   26.30    6.20
  -7   6  -8   42.20    8.80
   8  -6   8   70.69   18.30
  -8  -6  -8   80.99    9.40
  -8   6  -8   74.19   11.90
   9  -6   8   21.40    7.00
  -9  -6  -8   16.50    5.70
  -9   6  -8   16.50    6.80
 -10  -7   8    1.30    4.00
 -10   7   8    3.90    4.50
  -9  -7   8    2.20    4.20
  -9   7   8   -0.30    4.70
  -8  -7   8   26.60    6.40
  -8   7   8   28.40    8.40
  -7  -7   8   47.70    7.70
  -7   7   8   47.00   10.90
  -6  -7   8   47.90    8.30
  -6   7   8   43.30   10.30
   5  -7  -8    4.00    4.70
  -5  -7   8    0.50    3.50
  -5   7   8    4.00    4.20
  -4  -7   8   60.29    9.90
   4  -7  -8   54.39    8.50
  -4   7   8   41.90    9.40
   3  -7  -8   -4.80    4.80
   3  -7  -8    4.80    4.50
  -3  -7   8    4.70    4.30
  -3   7   8    1.50    3.70
   2  -7  -8   16.20    5.70
  -2  -7   8   14.40    5.70
   2  -7  -8    5.00    4.10
  -2   7   8    5.10    4.90
   1  -7  -8   23.90    5.40
  -1  -7   8   30.60    7.50
   1  -7  -8   13.50    4.80
  -1   7   8   28.60    7.40
   0  -7  -8    2.10    3.80
  -1  -7  -8    2.90    3.70
   1  -7   8    2.70    6.10
  -2  -7  -8   43.60    5.60
   2  -7   8   58.89   11.50
  -2  -7  -8   58.99    6.80
  -3  -7  -8   -0.70    2.50
  -3  -7  -8    2.50    3.70
  -3  -7  -8    6.70    3.50
   3  -7   8    7.50    4.60
  -4  -7  -8    2.00    2.50
   4  -7   8    0.40    4.00
  -4  -7  -8   10.60    4.10
  -4  -7  -8    0.20    2.00
 -22   0   9    0.50    4.20
 -21   0   9   -4.90    3.70
 -20   0   9    4.10    4.70
 -19   0   9   -0.90    4.30
 -18   0   9    0.10    4.30
  18   0  -9   -3.20    3.70
 -17   0   9   -7.30    6.80
  17   0  -9    2.30    3.20
 -17   0   9   -2.50    3.90
 -16   0   9    3.40    4.70
 -16   0   9   -4.30    3.40
 -16   0   9   -4.00    3.40
  16   0  -9    8.80    3.50
 -15   0   9    4.00    6.30
 -15   0   9    3.30    5.00
  15   0  -9    2.70    2.50
 -14   0   9   -1.40    4.30
 -14   0   9   -5.00    3.60
 -13   0   9    3.00    4.20
 -13   0   9   -1.70    4.00
 -12   0   9    1.20    4.10
 -12   0   9    1.40    5.00
 -11   0   9   -1.10    4.40
  10   0  -9    1.30    1.80
 -10   0   9    1.50    3.80
 -10   0   9    1.60    2.50
  -9   0   9   -1.30    3.30
   9   0  -9   -0.30    2.00
  -9   0   9   -1.60    2.30
   8   0  -9    0.40    1.90
  -8   0   9    0.10    3.00
  -8   0   9   -1.40    2.40
  -7   0   9   -1.30    1.90
   7   0  -9   -0.40    1.90
  -7   0   9    2.20    3.00
   6   0  -9   -2.70    1.40
   6   0  -9    3.40    3.10
  -6   0   9    2.70    2.80
  -6   0   9    2.20    2.60
   5   0  -9    0.40    1.70
   5   0  -9    1.20    2.70
  -5   0   9    0.30    2.30
  -4   0   9    1.00    2.20
   4   0  -9    0.70    1.60
  -4   0   9    2.60    2.30
   4   0  -9    0.80    2.30
   3   0  -9    1.20    1.90
   3   0  -9   -3.00    1.30
  -3   0   9   -2.00    1.80
  -3   0   9   -1.40    1.50
   2   0  -9    0.80    1.50
   2   0  -9    0.20    2.10
  -2   0   9    0.50    1.90
  -2   0   9   -1.30    1.80
   1   0  -9   -1.40    1.60
  -1   0   9    0.90    1.80
   1   0  -9    0.20    1.50
   0   0  -9   -0.60    1.40
   0   0   9   -1.10    1.70
   0   0  -9    2.00    2.40
   1   0   9   -1.40    1.50
  -1   0  -9    0.40    2.00
  -1   0  -9    0.80    2.20
   2   0   9   -1.90    1.40
  -2   0  -9    2.00    1.90
   2   0   9    0.80    1.70
  -2   0  -9   -0.30    2.20
  -3   0  -9    0.40    2.90
   3   0   9    0.40    1.70
   3   0   9   -1.00    1.60
  -4   0  -9    0.70    2.50
   4   0   9   -0.80    1.80
  -5   0  -9   -2.60    2.00
   5   0   9   -1.70    1.30
   5   0   9    1.40    1.60
   6   0   9    3.60    2.20
  -6   0  -9   -0.10    2.30
   6   0   9    1.20    1.60
   7   0   9   -0.20    1.30
  -7   0  -9    0.50    2.90
   7   0   9   -2.50    1.40
   8   0   9    0.00    1.80
   8   0   9   -0.30    1.30
   9   0   9   -0.90    1.40
  -9   0  -9   -0.40    3.60
   9   0   9   -0.70    1.70
  10   0   9   -1.60    1.80
  10   0   9   -0.20    1.20
  11   0   9    0.30    2.40
  11   0   9   -0.10    1.20
 -22  -1   9   16.00    6.10
 -22   1   9   14.40    7.00
 -21  -1   9   20.50    7.00
 -21   1   9   37.20    9.20
 -20  -1   9    2.60    5.00
 -20   1   9    1.30    4.30
 -19  -1   9    9.70    5.20
 -19  -1   9   10.80    5.90
 -19   1   9    4.40    4.80
 -18  -1   9  104.99   12.20
 -18  -1   9   91.89   10.80
  18   1  -9   95.59   11.10
 -18   1   9   66.59   10.30
 -17  -1   9   22.80    9.20
  17  -1  -9   14.60    4.10
 -17  -1   9   23.90    7.10
 -17  -1   9   23.70    6.80
 -17   1   9   17.50    6.10
  17   1  -9   23.00    5.70
 -16  -1   9    2.60    5.10
  16  -1  -9    7.00    3.30
 -16  -1   9    6.10    4.30
 -16  -1   9    7.20    5.40
 -16   1   9   17.60    6.40
 -16   1   9    7.20    4.10
  16   1  -9   12.10    4.70
 -15  -1   9   19.40    5.80
 -15  -1   9   22.60    7.50
  15  -1  -9   13.30    3.90
  15   1  -9   27.50    5.90
 -15   1   9   15.30    6.30
 -15   1   9   20.50    5.80
 -14  -1   9   99.19   12.20
 -14  -1   9   83.79    9.50
 -14   1   9   84.99   13.00
 -14   1   9   83.29   10.20
  14   1  -9   62.79   11.40
 -13  -1   9   20.40    6.10
 -13  -1   9   28.00    5.40
 -13   1   9   27.70    6.50
 -12  -1   9   70.69   11.10
 -12  -1   9   84.79    8.40
 -12   1   9   62.59    8.50
 -12   1   9   87.69    9.50
 -11  -1   9   67.19    7.00
 -11  -1   9   69.69   11.20
 -11   1   9   55.09    8.50
 -11   1   9   49.80    7.80
 -11   1   9   51.99    9.20
  10  -1  -9  369.56   15.80
 -10  -1   9  381.46   16.00
 -10  -1   9  390.36   22.60
 -10   1   9  387.66   18.70
 -10   1   9  351.76   17.80
 -10   1   9  379.46   22.70
  -9  -1   9  349.87   14.80
  -9  -1   9  361.26   21.20
   9  -1  -9  357.66   14.90
  -9   1   9  329.57   16.50
   9   1  -9  348.97   16.80
  -9   1   9  341.97   17.20
  -9   1   9  359.66   21.30
  -8  -1   9    3.30    3.40
   8  -1  -9   13.40    3.20
  -8  -1   9    7.20    3.10
   8   1  -9   11.80    3.50
  -8   1   9   10.50    4.60
  -8   1   9    6.30    4.10
   7  -1  -9  523.65   26.30
  -7  -1   9  530.35   19.00
  -7  -1   9  511.25   26.00
  -7   1   9  501.25   20.30
  -7   1   9  507.95   20.80
   7   1  -9  490.65   25.20
  -7   1   9  492.35   25.60
   7   1  -9  499.15   21.50
   6  -1  -9  235.08   11.00
  -6  -1   9  237.08   16.20
  -6  -1   9  240.68   10.90
   6  -1  -9  236.78   16.40
  -6   1   9  225.98   12.20
   6   1  -9  222.28   15.60
  -6   1   9  228.18   12.30
   6   1  -9  231.38   17.80
   5  -1  -9 1367.16   42.30
  -5  -1   9 1340.17   50.49
  -5  -1   9 1353.36   41.90
   5  -1  -9 1345.57   50.99
  -5   1   9 1317.37   42.40
   5   1  -9 1277.87   49.90
   5   1  -9 1363.96   45.60
  -5   1   9 1306.27   49.70
  -4  -1   9   -1.80    1.70
   4  -1  -9   -2.50    1.60
   4  -1  -9   -0.90    1.60
  -4  -1   9    1.70    2.60
   4   1  -9   -0.60    1.50
  -4   1   9    1.80    3.20
   4   1  -9   -0.20    2.20
  -4   1   9    0.30    2.30
  -3  -1   9  105.09    6.90
   3  -1  -9   92.49   10.00
   3  -1  -9   91.89    6.40
  -3  -1   9   83.99    9.40
  -3   1   9   86.79    9.20
   3   1  -9  106.19    8.40
   3   1  -9   93.69   10.00
  -3   1   9   94.69    7.10
  -2  -1   9   43.90    4.80
  -2  -1   9   35.90    6.50
   2  -1  -9   45.20    4.60
   2  -1  -9   49.00    8.70
  -2   1   9   48.10    5.00
   2   1  -9   47.30    6.70
  -2   1   9   40.50    7.80
   2   1  -9   40.90    7.80
  -1  -1   9   13.70    3.10
   1  -1  -9   15.00    4.10
   1  -1  -9   16.30    3.30
   1   1  -9   20.00    5.60
  -1   1   9   15.70    3.30
   1   1  -9   19.40    4.30
   0  -1   9   63.59    5.60
   0  -1  -9   49.90    8.30
   0  -1  -9   65.09    5.30
   0   1  -9   62.09   10.10
   0   1  -9   59.99    6.40
   0   1   9   70.19    5.60
  -1  -1  -9  228.38   16.00
   1  -1   9  231.08   11.30
  -1  -1  -9  237.78   11.00
   1  -1   9  240.88   14.90
   1   1   9  236.08    9.70
  -1   1  -9  237.98   16.60
   2  -1   9   95.29    6.90
   2  -1   9   88.89    8.80
  -2  -1  -9   92.89    6.30
  -2  -1  -9  100.19   10.70
   2   1   9   94.49    5.70
  -2   1  -9   85.29   10.30
  -3  -1  -9  162.28   14.00
   3  -1   9  193.98   12.80
   3  -1   9  180.08    9.80
   3   1   9  171.48    7.70
   3   1   9  185.08    9.70
  -3   1  -9  210.18   16.00
  -4  -1  -9    1.30    2.40
   4  -1   9   -1.70    1.50
   4  -1   9    2.60    2.20
   4   1   9   -1.60    1.90
   4   1   9    1.50    1.40
  -4   1  -9   -0.60    2.10
   5  -1   9   47.90    7.10
   5  -1   9   42.30    4.90
  -5  -1  -9   26.20    6.70
  -5   1  -9   37.10    7.60
   5   1   9   46.10    3.80
   5   1   9   44.30    5.10
   6  -1   9  323.27   14.50
  -6  -1  -9  303.07   20.90
   6  -1   9  333.27   17.60
   6   1   9  323.27   10.50
  -6   1  -9  304.27   21.50
   6   1   9  343.47   10.80
  -7  -1  -9  199.48   16.30
   7  -1   9  163.28    9.60
   7  -1   9  182.98   12.10
  -7   1  -9  155.28   15.20
   8  -1   9   -1.30    2.10
   8  -1   9   -0.90    1.50
  -8  -1  -9   -0.60    2.10
  -8   1  -9    0.10    2.30
   9  -1   9   -2.40    1.80
  -9  -1  -9    0.40    2.70
   9  -1   9   -1.40    1.90
  -9   1  -9    2.00    3.90
  10  -1   9   45.50    5.70
  10  -1   9   51.79    7.10
 -10   1  -9   57.69   12.30
  11  -1   9   22.10    4.50
  11  -1   9   18.10    3.70
  12  -1   9  117.59    9.30
  12  -1   9  127.19    8.40
  13  -1   9    5.40    2.60
  14  -1   9   15.90    4.20
  14  -1   9   21.80    3.80
  14  -1   9   32.80    5.40
  15  -1   9    7.90    3.00
  15  -1   9   12.40    4.40
  15  -1   9    1.70    3.50
 -21  -2   9  134.79   14.70
 -21  -2   9  151.08   13.20
 -21   2   9  183.58   17.60
 -20  -2   9    8.30    5.90
 -20  -2   9   -3.40    4.40
 -20   2   9    2.30    2.70
 -19  -2   9    1.10    5.10
 -19  -2   9    2.80    4.90
 -19   2   9    5.40    3.80
 -18  -2   9    7.90    5.10
 -18  -2   9   14.50    5.80
 -18   2   9   19.80    6.80
 -17  -2   9    2.90    5.10
 -17  -2   9    0.00    4.40
 -17   2   9    0.00    3.40
  17   2  -9    1.50    2.90
 -16  -2   9  106.29   10.00
  16  -2  -9   97.29    8.70
 -16  -2   9  118.29   16.20
 -16   2   9  101.59   15.10
 -16   2   9  107.99   12.20
  16   2  -9  114.99   10.80
 -15  -2   9  266.57   14.40
 -15  -2   9  250.07   25.20
  15  -2  -9  263.57   13.80
 -15   2   9  270.57   18.40
 -15   2   9  265.67   21.10
  15   2  -9  270.97   21.40
 -14  -2   9   22.60    9.10
 -14  -2   9   26.40    7.20
 -14   2   9   25.00    7.10
  14   2  -9   28.60    6.20
 -14   2   9   20.30    6.80
 -13  -2   9   27.80    5.30
 -13  -2   9   33.20    8.10
 -13   2   9   24.20    6.40
 -12  -2   9    6.70    3.60
 -12  -2   9   12.10    5.40
  12  -2  -9    8.40    2.90
 -12   2   9   -1.10    2.20
 -12   2   9    6.40    4.60
 -11  -2   9   24.30    6.10
 -11  -2   9   35.30    5.00
  11  -2  -9   36.40    5.10
 -11   2   9   25.80    5.70
 -11   2   9   29.10    6.80
  10  -2  -9    2.80    2.80
 -10  -2   9    3.20    3.10
 -10  -2   9    4.60    3.30
 -10   2   9   -4.00    2.00
 -10   2   9   -1.00    3.40
  -9  -2   9  211.18   10.70
  -9  -2   9  204.38   15.30
   9  -2  -9  187.08   10.30
  -9   2   9  209.68   13.60
  -9   2   9  202.58   15.50
  -8  -2   9   87.29    9.90
   8  -2  -9   86.59    6.70
  -8  -2   9   92.59    7.30
  -8   2   9   75.39    9.50
  -8   2   9  103.19    9.40
  -7  -2   9  118.59   11.70
  -7  -2   9  124.69    8.30
   7  -2  -9  118.09    7.60
   7  -2  -9  138.99   12.80
  -7   2   9  138.59   10.40
   7   2  -9  115.59    9.80
  -7   2   9  134.69   12.10
  -6  -2   9  131.29    8.60
   6  -2  -9  130.09    7.70
   6  -2  -9  113.69   11.60
  -6  -2   9  126.59   11.50
  -6   2   9  136.69   11.40
   6   2  -9  142.19   11.80
   6   2  -9  118.39    9.90
  -6   2   9  128.39    9.70
  -5  -2   9    5.20    2.70
  -5  -2   9   11.60    4.40
   5  -2  -9    9.40    2.70
   5  -2  -9    7.70    3.70
   5   2  -9    2.20    2.70
   5   2  -9    4.30    2.80
  -5   2   9    7.10    3.60
  -5   2   9    6.80    3.20
  -4  -2   9  592.54   28.90
   4  -2  -9  612.84   21.00
   4  -2  -9  615.64   29.20
  -4  -2   9  617.54   23.20
   4   2  -9  596.34   28.20
  -4   2   9  648.04   28.10
   4   2  -9  604.74   26.30
  -4   2   9  592.24   23.10
   3  -2  -9  224.48   10.10
  -3  -2   9  232.88   16.30
   3  -2  -9  241.18   16.30
  -3  -2   9  229.48   12.10
   3   2  -9  242.18   16.00
  -3   2   9  243.18   12.00
  -3   2   9  254.37   15.50
   3   2  -9  205.28   13.80
  -2  -2   9 1930.11   66.59
   2  -2  -9 1853.21   55.59
   2  -2  -9 1893.11   65.49
  -2  -2   9 1822.02   58.69
   2   2  -9 1872.71   62.29
   2   2  -9 1775.72   64.69
  -2   2   9 1826.62   57.09
   1  -2  -9    0.60    2.40
   1  -2  -9   -0.60    1.40
  -1  -2   9    1.30    2.30
   1   2  -9   -2.80    1.50
   1   2  -9    0.20    2.00
  -1   2   9    0.00    2.20
   0  -2  -9  263.17   17.40
   0  -2   9  247.38   21.80
   0  -2   9  277.07   14.00
   0  -2  -9  263.67   11.00
   0   2   9  267.77   11.60
   0   2  -9  263.17   17.70
  -1  -2  -9   -0.60    2.60
  -1  -2  -9   -0.80    1.20
   1  -2   9   -0.90    2.00
   1  -2   9    1.30    2.40
   1   2   9   -1.10    1.40
  -1   2  -9   -2.00    1.90
   2  -2   9   -0.20    3.40
  -2  -2  -9    1.10    2.70
  -2  -2  -9    2.50    1.60
   2  -2   9    5.30    3.10
  -2   2  -9    2.70    3.50
   2   2   9    4.90    1.70
  -3  -2  -9  568.44   28.40
   3  -2   9  477.55   37.00
   3  -2   9  562.24   23.50
  -3  -2  -9  590.74   19.40
  -3   2  -9  605.44   30.00
   3   2   9  593.74   18.20
   4  -2   9  200.78   12.20
  -4  -2  -9  197.18   15.40
   4  -2   9  210.38   15.50
  -4   2  -9  196.58   16.40
   5  -2   9   55.19    7.40
   5  -2   9   43.80    7.60
  -5  -2  -9   44.40    7.90
  -5   2  -9   34.50    7.20
   6  -2   9   29.40    6.30
  -6  -2  -9   21.40    6.30
   6  -2   9   26.60    5.20
  -6   2  -9   13.70    4.90
   7  -2   9  113.69    9.40
   7  -2   9  113.39   10.90
  -7  -2  -9  104.39   11.70
  -7   2  -9  113.19   13.30
  -8  -2  -9   10.60    5.10
   8  -2   9    6.90    4.00
   8  -2   9   11.20    3.90
  -8   2  -9    3.50    3.60
   9  -2   9  121.39    9.80
   9  -2   9  104.29   10.30
  -9  -2  -9  107.49   12.50
  -9   2  -9  108.19   13.50
  10  -2   9   19.30    5.20
  10  -2   9   19.00    4.80
 -10   2  -9   20.10    6.90
  11  -2   9    1.30    2.60
  11  -2   9    4.30    2.90
 -11   2  -9    4.40    4.70
  12  -2   9   25.10    6.90
  12  -2   9   49.50    7.20
 -12   2  -9   53.39   12.40
  13  -2   9    4.90    3.20
 -13   2  -9    8.90    5.00
  14  -2   9   16.70    4.60
  14  -2   9    8.60    7.40
  15  -2   9  158.88   13.30
  15  -2   9  199.88   12.90
 -20  -3   9  130.69   13.80
 -20  -3   9  124.79   12.50
 -20   3   9  111.89   16.50
 -19  -3   9    6.20    4.90
 -19  -3   9    7.50    5.40
 -19   3   9    0.30    4.10
 -18  -3   9  144.89   11.90
 -18   3   9  148.19   15.70
 -17  -3   9    7.00    4.30
 -17   3   9   10.30    5.40
 -16  -3   9   41.50    9.00
 -16  -3   9   55.59    7.20
 -16   3   9   33.40    8.10
 -16   3   9   47.90   12.90
  16   3  -9   67.79   10.60
 -15  -3   9   66.79    7.60
 -15  -3   9   58.69   10.90
  15  -3  -9   58.09    9.90
  15   3  -9   76.29   10.60
 -15   3   9   55.79   10.10
 -15   3   9   70.89   12.90
  14  -3  -9   16.70    4.50
 -14  -3   9   30.30    5.20
 -14  -3   9   27.70    7.70
 -14   3   9   28.50    7.50
  14   3  -9   36.30    7.80
 -14   3   9   31.20    8.20
  13  -3  -9   -4.10    3.00
 -13  -3   9    1.20    3.00
 -13  -3   9    4.50    3.70
  13   3  -9    5.20    2.80
 -13   3   9    1.10    2.70
 -12  -3   9  217.38   16.50
 -12  -3   9  177.28   13.00
  12  -3  -9  189.78   11.50
  12   3  -9  236.68   15.90
 -12   3   9  207.98   17.10
 -11  -3   9  110.79    8.30
 -11  -3   9  132.59   12.60
  11  -3  -9  104.09    8.70
 -11   3   9  107.09   11.00
 -11   3   9  122.39   12.60
 -10  -3   9    6.90    3.10
  10  -3  -9    9.40    3.90
 -10  -3   9   11.40    4.60
 -10   3   9   20.40    5.80
 -10   3   9    5.40    3.50
  -9  -3   9   19.80    5.90
  -9  -3   9   14.80    3.40
   9  -3  -9   15.10    3.90
  -9   3   9   26.70    5.90
  -9   3   9   20.80    5.90
   8  -3  -9   74.89    7.00
  -8  -3   9   83.69   10.00
  -8  -3   9   70.49    7.10
  -8   3   9   81.89    8.80
  -8   3   9   81.39    9.50
   7  -3  -9   53.59    6.10
  -7  -3   9   67.69    7.00
  -7  -3   9   50.79    8.20
  -7   3   9   53.29    7.70
  -7   3   9   59.49    9.20
   6  -3  -9  442.06   24.50
  -6  -3   9  454.95   24.10
   6  -3  -9  426.56   16.90
  -6  -3   9  454.25   19.50
  -6   3   9  455.75   21.10
  -6   3   9  405.76   21.70
  -5  -3   9   67.29   10.50
  -5  -3   9   80.39    7.80
   5  -3  -9   85.99   10.10
   5  -3  -9   82.09    9.00
   5   3  -9   83.09    8.70
  -5   3   9   71.99    8.00
  -5   3   9   86.09    8.20
  -4  -3   9    0.30    2.40
   4  -3  -9    3.40    3.20
  -4  -3   9   -3.10    2.10
   4  -3  -9    1.10    2.30
  -4   3   9    3.60    2.80
  -4   3   9    4.70    3.20
   4   3  -9    7.70    3.50
   4   3  -9    1.30    2.20
  -3  -3   9    6.90    3.40
   3  -3  -9    3.50    2.30
  -3  -3   9    8.30    4.10
  -3  -3   9    3.80    2.80
   3  -3  -9    4.80    3.40
   3   3  -9    6.70    3.80
  -3   3   9    7.10    2.90
  -2  -3   9  788.02   36.70
  -2  -3   9  816.42   31.20
   2  -3  -9  791.82   25.90
   2  -3  -9  779.82   34.80
  -2   3   9  836.52   30.10
   2   3  -9  805.02   34.20
   1  -3  -9  410.26   14.80
  -1  -3   9  408.56   19.70
  -1  -3   9  399.76   24.20
   1  -3  -9  428.06   22.80
   1   3  -9  440.16   23.10
   0  -3   9   28.70    6.60
   0  -3   9   42.40    6.80
   0  -3  -9   37.80    3.70
   0  -3  -9   58.19    9.20
   0   3  -9   20.30    5.50
   0   3   9   35.40    4.80
   1  -3   9  929.91   35.80
   1  -3   9  918.71   41.10
  -1  -3  -9  950.90   39.50
  -1  -3  -9  927.91   29.30
   1   3   9  954.00   31.30
  -1   3  -9  943.61   40.00
  -2  -3  -9  621.34   29.90
  -2  -3  -9  656.43   21.20
   2  -3   9  659.73   27.80
   2  -3   9  669.53   32.60
   2   3   9  632.74   21.10
  -2   3  -9  659.73   31.60
  -3  -3  -9  311.97   11.50
   3  -3   9  358.86   18.40
  -3  -3  -9  338.87   20.10
   3  -3   9  344.27   21.60
  -3   3  -9  307.77   20.70
   4  -3   9   -2.00    2.60
   4  -3   9   -1.10    2.10
  -4  -3  -9   -0.70    2.30
  -4   3  -9   -2.40    2.50
   5  -3   9    2.10    2.60
   5  -3   9    4.50    3.50
  -5  -3  -9    0.80    2.80
  -5   3  -9    0.60    3.10
   6  -3   9    9.30    4.20
   6  -3   9   -1.40    2.30
  -6  -3  -9   16.60    5.70
  -6   3  -9    5.50    4.80
   7  -3   9   17.10    5.40
  -7  -3  -9   22.00    6.90
  -7   3  -9   19.90    6.30
  -8  -3  -9   12.80    5.30
   8  -3   9    0.00    3.00
  -8   3  -9    9.50    4.70
  -9  -3  -9  111.99   12.40
   9  -3   9  122.59   11.50
   9  -3   9  102.59   12.00
  -9   3  -9  121.19   17.80
 -10  -3  -9   10.40    6.30
  10  -3   9   14.40    5.50
  10  -3   9    2.80    3.80
 -10   3  -9    9.50    5.10
  11  -3   9   66.19    9.90
 -11  -3  -9   55.39   10.50
  11  -3   9   44.70   14.50
 -11   3  -9   54.99   12.30
  12  -3   9  252.07   18.20
 -12  -3  -9  226.08   19.90
  12  -3   9  261.67   17.30
 -12   3  -9  285.57   23.70
  13  -3   9    5.30    3.70
  13  -3   9    0.90    4.80
 -13  -3  -9    2.90    4.60
 -13   3  -9    0.00    4.80
  14  -3   9   36.10    8.00
 -14   3  -9   81.69   16.50
 -19  -4   9   20.60    6.40
 -19   4   9   12.60    7.00
 -18  -4   9   14.50    5.20
 -18   4   9   25.00    9.70
 -17  -4   9   42.60    6.80
 -17   4   9   40.10    9.70
 -16  -4   9   26.60    5.50
 -16   4   9   26.10    8.10
 -15  -4   9   81.79    8.10
 -15  -4   9   81.99   12.80
 -15   4   9   85.99   14.40
 -15   4   9   54.89    9.90
 -14  -4   9   10.20    4.30
 -14  -4   9    7.90    3.90
  14   4  -9    4.40    4.50
 -14   4   9    2.70    3.70
  13  -4  -9   56.89    8.60
 -13  -4   9   87.59    7.90
 -13  -4   9   68.89   10.90
  13   4  -9   84.09   12.50
 -13   4   9  101.49   14.00
  12  -4  -9  138.89   10.90
 -12  -4   9  148.69   13.80
 -12  -4   9  158.08   10.10
 -12   4   9  142.49   14.40
  12   4  -9  149.29   13.20
  11  -4  -9   -0.60    3.80
 -11  -4   9    1.10    2.90
 -11  -4   9    0.50    2.70
  11   4  -9    2.60    2.60
 -11   4   9    9.60    4.10
 -11   4   9    5.70    4.50
 -10  -4   9   30.70    6.60
  10  -4  -9   15.90    5.10
 -10  -4   9   40.90    6.40
 -10   4   9    8.90    4.80
 -10   4   9   24.90    6.80
  10   4  -9   20.10    6.40
  -9  -4   9  195.38   15.20
   9  -4  -9  188.48   11.80
  -9  -4   9  189.18   12.10
  -9   4   9  178.68   14.00
  -9   4   9  197.68   15.50
   9   4  -9  172.68   14.60
  -8  -4   9  172.48   14.10
   8  -4  -9  168.68   10.80
  -8   4   9  161.98   12.70
  -8   4   9  159.38   13.50
   8   4  -9  157.78   13.50
   7  -4  -9   11.70    4.30
  -7  -4   9   13.20    4.50
  -7  -4   9   15.70    4.50
  -7   4   9   20.20    5.10
  -7   4   9   17.90    5.30
   6  -4  -9  115.09    8.60
  -6  -4   9  116.59    9.80
  -6  -4   9   92.69   10.60
  -6   4   9  110.59    9.60
  -6   4   9  124.89   11.30
  -5  -4   9   81.09    9.90
  -5  -4   9   93.39    8.90
   5  -4  -9   88.69    7.50
   5  -4  -9   91.09   10.90
  -5   4   9   80.09    7.90
  -5   4   9   99.69    9.60
  -4  -4   9   90.89    9.20
  -4  -4   9  129.09   12.20
   4  -4  -9  118.79    7.80
   4  -4  -9   98.19   11.00
   4   4  -9  110.19    9.20
  -4   4   9  102.79    9.80
   3  -4  -9   -4.00    1.60
  -3  -4   9    2.30    3.60
   3   4  -9    3.00    2.80
  -3   4   9   -2.10    1.80
  -2  -4   9   19.90    5.50
   2  -4  -9   18.70    5.60
   2  -4  -9   18.00    3.40
   2   4  -9   21.60    5.30
  -2   4   9   21.30    4.80
   1  -4  -9  560.04   27.50
  -1  -4   9  566.94   26.00
   1  -4  -9  560.84   19.10
  -1   4   9  552.84   23.50
   1   4  -9  548.15   26.30
   0  -4  -9  183.98    8.30
   0  -4   9  186.18   13.70
   0  -4  -9  196.08   14.70
   0   4   9  174.68   11.50
   0   4  -9  208.58   14.80
   1  -4   9  410.16   35.90
  -1  -4  -9  418.06   23.30
  -1  -4  -9  446.46   15.20
   1  -4   9  436.46   22.70
  -1   4  -9  483.05   24.70
   1   4   9  445.86   18.20
  -2  -4  -9  110.79   11.00
   2  -4   9   99.29   10.40
  -2  -4  -9   95.59    5.20
   2  -4   9   83.49   12.40
  -2   4  -9  129.89   12.50
   2   4   9  106.39    5.90
  -3  -4  -9   61.89    3.70
  -3  -4  -9   73.19    9.00
   3  -4   9   58.19   10.80
   3  -4   9   71.09   11.30
  -3   4  -9   70.29   10.50
   4  -4   9   79.19   12.70
   4  -4   9   94.89   16.20
  -4  -4  -9   75.89    9.40
  -4   4  -9   64.49   10.30
   5  -4   9  202.48   15.00
  -5  -4  -9  177.48   14.70
   5  -4   9  184.68   17.00
  -5   4  -9  173.18   15.70
   6  -4   9   -0.10    4.10
  -6  -4  -9   -0.40    2.60
   6  -4   9    2.40    3.30
  -6   4  -9   -6.50    2.30
  -7  -4  -9   50.09    9.70
   7  -4   9   25.40    6.50
   7  -4   9   27.30    7.30
  -7   4  -9   33.70    9.30
   8  -4   9    6.30    4.40
  -8  -4  -9   13.90    5.40
   8  -4   9    7.20    5.90
  -8   4  -9   10.80    5.50
   9  -4   9  159.48   14.20
  -9  -4  -9  188.38   16.10
   9  -4   9  156.08   15.70
  -9   4  -9  152.28   16.80
  10  -4   9  107.69   13.90
 -10   4  -9   88.39   14.00
  11  -4   9   34.50    7.70
 -11  -4  -9   26.80    8.00
 -11   4  -9   10.80    6.90
 -12  -4  -9    5.60    4.00
  12  -4   9   -5.10    3.20
 -12   4  -9    3.20    5.00
 -17  -5   9   -2.50    3.50
 -17   5   9   -3.30    4.00
 -16  -5   9    9.80    4.10
 -16   5   9   13.40    7.30
 -15  -5   9    5.50    3.80
 -15   5   9    5.10    6.30
 -15   5   9    8.00    5.40
 -14  -5   9    1.80    2.90
 -14  -5   9    0.50    3.70
 -14   5   9   -1.80    3.80
 -14   5   9    1.90    4.80
 -13  -5   9   78.89   12.60
 -13  -5   9   80.49    8.00
 -13   5   9   71.39   12.40
 -12  -5   9    0.90    2.90
 -12   5   9    4.20    4.00
 -12   5   9    7.50    4.60
 -11  -5   9  177.68   11.80
 -11  -5   9  188.88   15.60
 -11   5   9  180.18   14.00
 -11   5   9  172.68   16.40
  10  -5  -9   14.40    5.20
 -10  -5   9   33.10    6.30
 -10  -5   9   41.10    8.50
 -10   5   9   24.50    7.50
 -10   5   9   27.70    6.20
  -9  -5   9   87.29   10.30
   9  -5  -9   77.29    8.80
  -9  -5   9   76.29    8.30
  -9  -5   9   83.79   16.00
  -9   5   9   65.79    7.70
  -9   5   9   74.29   11.70
  -8  -5   9    4.20    4.00
   8  -5  -9    5.90    6.30
  -8  -5   9   10.30    4.20
  -8  -5   9   10.10    5.80
  -8   5   9   12.50    3.90
  -8   5   9   20.10    7.50
  -7  -5   9  104.09   13.90
  -7  -5   9   97.19   15.50
   7  -5  -9   88.79    9.20
  -7  -5   9  100.09    9.80
  -7   5   9  106.89   12.20
  -7   5   9   85.99    7.70
  -6  -5   9   33.00    5.60
  -6  -5   9   53.09    9.30
   6  -5  -9   46.60    6.70
  -6  -5   9   58.49   12.10
  -6   5   9   49.90    9.00
  -5  -5   9   -6.30    2.40
  -5  -5   9    0.30    2.80
  -5  -5   9    1.90    3.00
   5  -5  -9    0.90    3.70
  -5   5   9    1.60    3.10
  -4  -5   9  291.77   17.50
  -4  -5   9  279.27   22.70
   4  -5  -9  287.27   13.90
  -4   5   9  267.67   17.90
  -3  -5   9   34.20    9.70
   3  -5  -9   36.40    7.60
   3  -5  -9   29.10    4.90
  -3  -5   9   38.90    7.70
  -3   5   9   45.10    7.90
  -2  -5   9  116.39   16.70
   2  -5  -9  110.09    7.70
  -2  -5   9  112.99   11.30
   2  -5  -9  115.69   11.50
   2   5  -9   88.79    8.20
  -2   5   9   91.49    9.40
  -1  -5   9   23.90    5.80
   1  -5  -9   23.40    6.10
   1  -5  -9   34.60    6.10
  -1  -5   9   18.60    6.10
   1   5  -9   17.80    4.60
  -1   5   9   25.60    5.50
   0  -5   9   -0.70    3.60
   0  -5   9    5.90    4.50
   0  -5  -9    1.80    2.40
   0  -5  -9    8.50    3.70
   0   5   9   -1.00    2.10
   0   5  -9   -4.00    2.10
   1  -5   9   79.59   11.20
  -1  -5  -9   59.49    4.80
   1  -5   9   57.49   12.00
  -1  -5  -9   80.19   11.10
  -1   5  -9   68.79    9.50
   1   5   9   65.59    9.50
  -2  -5  -9   -0.90    1.40
   2  -5   9    3.30    4.10
   2  -5   9   -2.90    3.50
  -2  -5  -9   -1.60    2.70
  -2   5  -9   -3.40    2.30
   3  -5   9   53.99   12.30
  -3  -5  -9   70.79    4.10
  -3  -5  -9   78.49   11.20
   3  -5   9   81.19   11.70
  -3   5  -9   85.89   10.30
   4  -5   9    6.70    3.80
  -4  -5  -9   15.80    5.50
  -4   5  -9   14.20    6.00
  -5  -5  -9   76.19   11.40
   5  -5   9   62.99    9.80
  -5   5  -9   72.99   11.90
   6  -5   9   11.70    4.80
  -6  -5  -9    7.20    4.20
  -6   5  -9    7.30    4.60
  -7  -5  -9   78.19   11.80
   7  -5   9   67.79   11.50
  -7   5  -9   43.10    9.80
  -8  -5  -9  176.58   15.60
   8  -5   9  184.88   16.50
  -8   5  -9  214.38   19.00
   9  -5   9   -2.20    4.60
  -9   5  -9   -1.60    5.00
  10  -5   9   24.80    7.20
 -10   5  -9   28.00    8.70
 -14  -6   9    8.80    4.90
 -14   6   9    9.00    5.70
 -13  -6   9   -0.10    3.40
 -13   6   9    6.80    4.80
 -13   6   9    8.00    5.40
 -12  -6   9   37.70    8.60
 -12  -6   9   28.40    5.90
 -12   6   9   41.50   10.70
 -11  -6   9    2.60    3.90
 -11  -6   9    2.60    3.80
 -11   6   9   -5.70    4.30
 -11   6   9    1.20    3.30
 -10  -6   9   41.50    9.20
 -10  -6   9   40.90    6.80
 -10   6   9   53.99   10.50
 -10   6   9   46.10    6.40
  -9  -6   9   87.39   12.30
  -9  -6   9   66.79    9.20
  -9   6   9   66.49   11.60
  -8  -6   9   40.20    7.30
  -8  -6   9   67.19   11.20
  -8   6   9   72.19   12.60
   7  -6  -9   -0.50    4.20
  -7  -6   9    3.40    4.10
  -7  -6   9   10.50    4.70
  -7   6   9    3.40    3.90
  -6  -6   9   84.49   11.30
   6  -6  -9   78.29    9.00
  -6   6   9   99.69   12.00
  -5  -6   9   13.20    5.00
  -5   6   9   13.40    5.40
  -4  -6   9   30.80    7.30
   4  -6  -9    7.30    4.50
  -4   6   9   23.40    6.40
  -3  -6   9   40.10    7.70
   3  -6  -9   29.00    5.40
  -3   6   9   38.20    8.10
  -2  -6   9   -5.20    2.80
   2  -6  -9    4.60    3.90
  -2   6   9    3.10    3.20
   1  -6  -9   12.00    3.60
   1  -6  -9   -1.70    2.70
  -1   6   9    6.80    3.60
   0  -6   9    5.60    3.40
   0  -6  -9    2.50    2.90
   0   6   9   -2.60    2.30
  -1  -6  -9    2.80    3.60
   1  -6   9    4.80    4.10
  -1   6  -9    7.40    2.90
  -2  -6  -9   -0.30    1.90
   2  -6   9    0.70    2.80
  -2  -6  -9    1.90    3.30
  -2   6  -9   14.20    4.40
   3  -6   9    5.10    5.30
  -3  -6  -9    7.70    3.20
  -3  -6  -9    7.20    2.50
  -3  -6  -9    3.70    1.70
  -3   6  -9    8.90    3.80
   4  -6   9   26.20    6.70
  -4  -6  -9   37.70    7.10
  -4   6  -9   27.70    6.30
   5  -6   9    7.60    4.40
  -5  -6  -9   -0.60    2.90
  -5   6  -9   -0.60    4.10
   6  -6   9   80.99   14.20
  -6  -6  -9   87.99   10.90
  -6   6  -9   97.79   13.70
  -7  -6  -9    8.30    4.80
   7  -6   9   -0.90    4.40
  -7   6  -9   12.60    6.20
  -8  -7   9    2.90    4.50
  -8   7   9    6.80    5.80
  -7  -7   9   21.80    6.50
  -7   7   9   15.60    6.80
  -6  -7   9   14.00    5.30
  -6   7   9   -1.90    4.00
  -5  -7   9   15.80    5.40
  -5   7   9   19.00    7.80
  -4  -7   9    6.90    4.00
  -4   7   9    0.30    4.20
   3  -7  -9    0.20    4.30
  -3  -7   9   12.70    5.00
  -3   7   9    2.80    4.70
  -2  -7   9   72.99   12.00
   2  -7  -9   48.70    7.00
  -2   7   9   45.10    9.80
   1  -7  -9   34.40    6.00
  -1  -7   9   38.80    8.00
  -1   7   9   34.40    6.90
   0  -7  -9    5.10    3.50
   0  -7   9    3.00    4.10
   1  -7   9   19.30    6.70
  -1  -7  -9    9.50    3.40
  -2  -7  -9    9.50    2.80
  -2  -7  -9   14.60    5.30
   2  -7   9    4.20    5.00
  -2  -7  -9    7.80    3.90
 -22   0  10   35.30    8.70
 -20   0  10   36.80    8.30
 -19   0  10   30.00    8.20
 -18   0  10  123.19   12.80
 -17   0  10  115.59   11.60
 -17   0  10  118.59   12.80
 -16   0  10   12.00    5.50
 -16   0  10   11.20    6.00
  16   0 -10    5.00    3.30
 -16   0  10    2.50    5.00
 -15   0  10  112.19   13.90
 -15   0  10   99.49   11.10
  15   0 -10  101.99    9.00
 -15   0  10   98.99   11.50
 -14   0  10  157.98   13.40
 -14   0  10  167.98   13.20
 -13   0  10  203.18   14.20
 -13   0  10  207.98   13.90
 -12   0  10   27.10    5.80
 -12   0  10   30.20    5.90
 -11   0  10    1.90    4.30
  10   0 -10  351.06   17.00
 -10   0  10  415.46   17.70
   9   0 -10 1710.53   55.19
  -9   0  10 1680.93   53.39
  -8   0  10 1477.85   56.09
   8   0 -10 1430.36   55.39
  -8   0  10 1404.36   45.80
   8   0 -10 1455.45   47.90
  -7   0  10  202.88   10.70
   7   0 -10  195.38   11.50
  -7   0  10  207.98   15.70
   7   0 -10  184.38   15.20
   6   0 -10  215.98   16.40
  -6   0  10  231.08   16.60
  -6   0  10  239.38   11.30
   6   0 -10  240.48   12.70
  -5   0  10   52.19    9.10
  -5   0  10   46.10    5.40
   5   0 -10   35.00    7.60
  -4   0  10  127.59    7.60
   4   0 -10  110.49   11.50
  -4   0  10  109.89   11.10
   4   0 -10  127.79    8.70
  -3   0  10  151.38    8.10
   3   0 -10  136.59   12.90
   3   0 -10  142.49    9.50
  -3   0  10  144.49   12.70
  -2   0  10   87.59    6.10
   2   0 -10   83.49   10.10
  -2   0  10   79.29    9.50
   2   0 -10   75.89    7.00
   1   0 -10   91.09   10.70
  -1   0  10  103.69    6.40
   1   0 -10   91.99    7.60
   0   0 -10   28.50    4.90
   0   0  10   34.60    4.00
   0   0 -10   22.70    5.40
  -1   0 -10 1039.20   37.00
  -1   0 -10 1038.20   44.40
   1   0  10 1098.39   33.30
   2   0  10   31.00    5.60
  -2   0 -10   31.60    7.80
   2   0  10   36.20    4.20
  -3   0 -10  218.48   17.40
   3   0  10  236.88    9.80
   3   0  10  241.58   13.90
   4   0  10   14.20    3.90
   4   0  10    4.70    2.00
  -4   0 -10    5.30    4.00
   5   0  10    3.50    2.20
   5   0  10    1.80    1.80
  -5   0 -10    3.80    4.30
   6   0  10    3.20    1.90
   6   0  10    6.90    2.80
  -6   0 -10    6.90    5.00
   7   0  10    1.70    2.10
  -7   0 -10   -3.80    2.80
   7   0  10    1.90    1.80
  -8   0 -10  209.08   18.30
   8   0  10  190.58   10.10
   8   0  10  189.68    8.00
  -9   0 -10   70.59   11.60
   9   0  10   84.09    6.00
   9   0  10   83.29    4.60
  10   0  10   62.89    5.20
  10   0  10   58.99    3.70
 -10   0 -10   62.39   12.40
 -11   0 -10  381.46   27.20
  11   0  10  364.76   14.10
  11   0  10  362.16   11.60
 -12   0 -10  170.48   18.60
 -13   0 -10   59.29   13.30
 -14   0 -10    3.10    4.80
 -21   1  10   58.59   11.80
 -20  -1  10   33.70    8.30
 -20   1  10   35.40    8.90
 -19  -1  10   25.20    7.60
 -19  -1  10   36.70    8.30
 -19   1  10   14.60    5.50
 -18  -1  10   90.59   12.00
 -18  -1  10   93.29   11.90
 -18   1  10   87.19   12.90
 -17  -1  10   49.70    9.10
 -17  -1  10   43.50    8.60
 -17   1  10   44.90    9.40
 -16  -1  10   16.50    6.50
 -16  -1  10   12.80    6.20
 -16  -1  10   23.30    6.90
  16  -1 -10   20.40    5.00
 -16   1  10   33.50    9.70
 -16   1  10   20.60    6.10
  16   1 -10   30.80    6.10
 -15  -1  10   37.70    8.40
 -15  -1  10   45.00    8.20
  15  -1 -10   45.00    6.20
 -15  -1  10   62.49    8.70
  15   1 -10   51.19    7.80
 -15   1  10   40.20    8.10
 -15   1  10   51.09   10.40
 -14  -1  10  329.37   17.20
 -14   1  10  367.66   20.30
  14   1 -10  343.37   18.40
 -13  -1  10    5.10    3.60
 -13  -1  10    4.30    4.30
 -13   1  10    8.00    4.90
 -13   1  10   -3.00    2.70
 -13   1  10    2.20    4.70
 -12  -1  10  142.99   10.10
 -12  -1  10  123.29   13.40
 -12   1  10  109.59   10.90
 -12   1  10  129.69   11.80
  11  -1 -10   69.39    6.70
 -11  -1  10   64.59    7.30
 -11  -1  10   56.99   10.30
 -11   1  10   55.89    8.80
 -11   1  10   70.09    9.10
 -10  -1  10   34.80    5.10
 -10  -1  10   34.90    8.20
  10  -1 -10   37.20    5.70
 -10   1  10   31.80    6.80
 -10   1  10   31.60    6.20
 -10   1  10   43.10    7.20
  -9  -1  10  111.59    8.30
   9  -1 -10  119.59    8.20
  -9  -1  10  112.49   11.70
  -9   1  10  113.09   10.50
  -9   1  10   97.39   10.30
  -9   1  10  106.49   11.80
   8  -1 -10   79.09    6.80
  -8  -1  10   69.49    6.90
   8  -1 -10   78.49   11.60
  -8   1  10   72.29    8.60
   8   1 -10   75.49    7.70
  -8   1  10   80.19    8.70
  -8   1  10   79.99    9.70
   7  -1 -10  553.54   21.30
  -7  -1  10  555.54   28.50
   7  -1 -10  541.95   28.70
  -7  -1  10  544.95   20.70
   7   1 -10  558.34   28.30
  -7   1  10  578.34   22.50
  -7   1  10  570.74   28.60
  -7   1  10  580.04   23.00
   7   1 -10  574.04   24.20
   6  -1 -10  481.55   25.90
  -6  -1  10  440.56   17.70
   6  -1 -10  495.25   18.90
  -6  -1  10  476.05   25.40
  -6   1  10  455.55   19.20
  -6   1  10  465.45   24.90
  -6   1  10  483.75   19.80
   6   1 -10  426.46   20.60
   6   1 -10  479.15   25.30
   5  -1 -10  720.93   34.00
  -5  -1  10  736.93   25.90
   5  -1 -10  782.82   27.00
  -5  -1  10  742.73   34.40
  -5   1  10  784.32   27.00
  -5   1  10  723.33   33.60
   5   1 -10  737.83   33.80
   5   1 -10  804.22   30.30
  -4  -1  10  155.28   13.40
   4  -1 -10  170.28    9.50
   4  -1 -10  188.38   15.00
  -4  -1  10  166.28    9.10
  -4   1  10  153.38    9.80
   4   1 -10  173.68   14.10
   4   1 -10  170.38   11.40
  -4   1  10  165.88   13.50
  -3  -1  10    6.20    2.60
   3  -1 -10    5.70    3.80
  -3  -1  10   10.90    4.00
   3  -1 -10    7.50    2.80
  -3   1  10   10.10    3.70
   3   1 -10    5.80    5.00
   3   1 -10    8.40    4.20
  -3   1  10    9.40    4.20
   2  -1 -10    7.40    2.50
  -2  -1  10    0.00    2.00
   2  -1 -10    2.60    3.30
  -2  -1  10    5.40    2.60
  -2   1  10    4.90    3.20
   2   1 -10    6.30    3.50
  -2   1  10   11.50    4.60
   2   1 -10    3.30    2.70
   1  -1 -10    7.30    4.40
   1  -1 -10    8.00    2.80
  -1  -1  10    9.50    2.70
   1   1 -10    3.20    3.00
   1   1 -10    6.10    3.00
  -1   1  10    9.20    3.30
   0  -1 -10  161.98    9.30
   0  -1 -10  162.58   14.00
   0  -1  10  156.88   12.40
   0  -1  10  164.28    9.20
   0   1  10  176.28    8.60
   0   1 -10  157.18   14.10
   0   1 -10  149.49   10.80
   1  -1  10   78.39    6.30
   1  -1  10   79.49    8.80
  -1  -1 -10   78.09   11.70
  -1  -1 -10   72.89    6.00
  -1   1 -10   67.79   10.80
   1   1  10   74.49    5.90
   2  -1  10    3.10    2.90
  -2  -1 -10    2.70    2.90
  -2  -1 -10    5.90    2.20
   2  -1  10    1.90    2.20
  -2   1 -10   -2.10    2.10
   2   1  10    3.50    2.20
  -3  -1 -10    0.30    3.10
   3  -1  10   -1.80    1.80
   3  -1  10    2.00    2.70
   3   1  10    3.40    2.00
  -3   1 -10    3.80    3.50
   3   1  10   -1.10    2.30
   4  -1  10  483.15   19.60
   4  -1  10  528.45   24.80
  -4  -1 -10  506.65   28.30
   4   1  10  514.05   17.00
   4   1  10  512.15   19.30
  -4   1 -10  536.95   29.50
   5  -1  10   27.70    5.80
  -5  -1 -10   35.10    8.60
   5  -1  10   20.80    3.90
   5   1  10   25.30    3.00
  -5   1 -10   34.80    7.80
   5   1  10   28.40    3.30
   6  -1  10    7.90    2.70
  -6  -1 -10    3.90    4.50
   6  -1  10    6.80    3.60
  -6   1 -10   19.50    7.00
   6   1  10    7.70    2.30
   7  -1  10   24.70    4.20
   7  -1  10   27.50    5.70
  -7  -1 -10   22.40    6.50
  -7   1 -10   14.70    6.70
   8  -1  10   65.99    6.00
   8  -1  10   69.49    7.70
  -8   1 -10   52.49    9.90
   9  -1  10   31.50    4.60
  -9  -1 -10   21.30    7.60
   9  -1  10   17.40    4.50
  -9   1 -10   18.90    5.90
 -10  -1 -10   62.79   12.20
  10  -1  10   58.29    7.40
  10  -1  10   46.80    5.70
 -10   1 -10   54.89   12.20
 -11  -1 -10   60.99   12.70
  11  -1  10   60.69    5.80
  11  -1  10   60.29    6.80
 -11   1 -10   76.59   14.40
 -12  -1 -10   44.60   10.10
  12  -1  10   42.20    7.80
  12  -1  10   44.30    5.00
 -12   1 -10   32.40    8.90
 -13  -1 -10   86.89   15.70
  13  -1  10   70.29    5.90
 -13   1 -10   63.19   13.40
  14  -1  10   93.79    6.40
 -14  -1 -10   68.69   13.30
  14  -1  10   82.89   11.50
  14  -1  10   98.59    7.60
 -14   1 -10   81.49   15.30
 -21  -2  10   -4.00    5.40
 -21  -2  10   -0.70    5.40
 -21   2  10    5.90    5.50
 -20  -2  10   32.20    8.40
 -20  -2  10   44.00    7.80
 -20   2  10   20.20    7.60
 -19  -2  10   -0.50    5.20
 -19  -2  10   -2.00    5.30
 -19   2  10    2.30    3.90
 -18  -2  10   27.50    7.30
 -18  -2  10   17.10    6.00
 -18   2  10   20.50    6.00
 -17  -2  10  199.78   14.00
 -17   2  10  201.68   16.90
 -16  -2  10   -0.50    4.60
  16   2 -10    3.20    3.90
 -16   2  10    8.60    4.90
 -15  -2  10   -0.80    3.40
  15  -2 -10    0.20    2.70
 -15  -2  10    5.70    4.30
  15   2 -10    0.10    3.40
 -15   2  10    0.90    4.20
 -15   2  10    5.10    4.30
 -14  -2  10   18.20    5.10
  14  -2 -10   16.50    3.90
 -14  -2  10    7.30    4.80
  14   2 -10   11.50    4.20
 -14   2  10    9.30    5.30
 -14   2  10    8.50    5.30
 -13  -2  10   12.90    4.30
 -13  -2  10    5.50    4.30
  13  -2 -10    9.90    3.60
 -13   2  10   15.00    5.90
  13   2 -10   25.80    5.80
 -13   2  10   15.80    5.30
 -12  -2  10   47.80    9.90
 -12  -2  10   52.49    7.10
  12  -2 -10   55.29    6.40
  12   2 -10   46.30    7.90
 -12   2  10   53.99    9.00
 -11  -2  10  129.19    9.10
 -11  -2  10  121.59   13.20
  11  -2 -10  118.09    8.60
 -11   2  10  130.69   11.60
  10  -2 -10   13.30    3.60
 -10  -2  10   19.50    4.50
 -10  -2  10   12.30    5.10
 -10   2  10   15.40    5.50
 -10   2  10   15.20    5.20
  -9  -2  10   22.50    6.70
  -9  -2  10   23.20    4.30
   9  -2 -10   25.10    4.20
  -9   2  10   21.40    5.80
  -9   2  10   17.60    5.50
  -8  -2  10  159.08   14.40
  -8  -2  10  189.68   10.60
   8  -2 -10  204.98   10.40
  -8   2  10  196.88   15.40
  -8   2  10  207.58   13.20
  -7  -2  10   15.40    4.90
  -7  -2  10   14.10    3.50
   7  -2 -10    9.20    4.80
   7  -2 -10   13.70    3.30
   7   2 -10    9.30    3.20
  -7   2  10   16.90    5.20
   7   2 -10   15.80    5.30
  -7   2  10   12.40    4.90
  -6  -2  10  264.87   13.10
  -6  -2  10  282.37   18.80
   6  -2 -10  269.07   12.10
   6  -2 -10  244.18   18.10
   6   2 -10  267.97   17.70
   6   2 -10  281.97   16.40
  -6   2  10  276.57   17.80
  -6   2  10  282.77   14.60
  -5  -2  10   26.40    4.80
   5  -2 -10   21.30    6.60
  -5  -2  10   23.50    6.00
  -5   2  10   22.30    5.20
   5   2 -10   20.50    4.60
  -5   2  10   25.00    5.10
   5   2 -10   37.40    7.90
   4  -2 -10   73.19    5.90
  -4  -2  10   70.49    6.90
   4  -2 -10   83.39   10.20
  -4  -2  10   87.39   10.10
  -4   2  10   80.89    7.70
   4   2 -10   90.39   10.20
   4   2 -10   80.09    8.50
  -3  -2  10  889.51   31.50
   3  -2 -10  882.31   29.40
  -3  -2  10  910.11   39.40
   3  -2 -10  905.61   38.90
   3   2 -10  895.71   35.50
  -3   2  10  879.21   36.60
  -3   2  10  889.41   30.90
   3   2 -10  839.12   37.70
   2  -2 -10  180.98   14.50
   2  -2 -10  174.08    9.00
  -2  -2  10  184.48   10.90
  -2  -2  10  152.98   14.00
  -2   2  10  200.18   10.30
   2   2 -10  147.19   11.90
   2   2 -10  171.28   14.30
  -1  -2  10  107.09   11.20
   1  -2 -10  106.29   11.40
  -1  -2  10  108.09    8.50
   1  -2 -10  119.99    7.10
   1   2 -10  107.69   11.60
  -1   2  10  109.19    7.60
   0  -2 -10   12.80    2.70
   0  -2  10   20.90    4.60
   0  -2 -10   14.60    4.60
   0  -2  10   14.50    4.80
   0   2  10   15.00    3.30
   0   2 -10   24.40    7.00
   1  -2  10   22.10    4.50
  -1  -2 -10   28.60    7.50
   1  -2  10   21.10    5.80
  -1  -2 -10   19.60    3.40
  -1   2 -10   22.70    6.70
   1   2  10   24.60    3.50
  -2  -2 -10  191.58   15.50
   2  -2  10  201.48   11.90
  -2  -2 -10  198.58    9.40
   2  -2  10  178.68   14.80
  -2   2 -10  184.58   15.90
   2   2  10  194.38    8.50
   3  -2  10  179.38   14.50
  -3  -2 -10  174.98   15.00
   3  -2  10  192.48   11.50
   3   2  10  168.58    6.70
  -3   2 -10  172.88   15.50
   3   2  10  173.78    7.20
   4  -2  10   -0.70    2.30
   4  -2  10    2.10    2.80
  -4  -2 -10   -2.20    2.50
  -4   2 -10    1.50    2.90
  -5  -2 -10   44.10    9.50
   5  -2  10   36.20    7.20
   5  -2  10   41.60    6.00
  -5   2 -10   40.80    9.60
  -6  -2 -10   96.39   12.00
   6  -2  10   95.19   10.20
   6  -2  10   85.49    8.10
  -6   2 -10   71.99   12.20
  -7  -2 -10   12.40    5.70
   7  -2  10   14.40    4.10
   7  -2  10    9.40    4.70
  -7   2 -10    6.60    4.10
   8  -2  10   -1.90    2.30
  -8  -2 -10    2.70    3.40
   8  -2  10    1.20    3.60
  -8   2 -10   -0.80    3.40
   9  -2  10    8.10    4.40
   9  -2  10    8.10    3.70
  -9  -2 -10   14.60    6.80
  -9   2 -10    1.50    3.70
  10  -2  10   18.50    5.50
  10  -2  10   27.00    5.40
 -10  -2 -10   33.90    8.70
 -10   2 -10   14.80    7.20
  11  -2  10   74.29    7.80
 -11  -2 -10   69.29   13.00
 -11   2 -10   51.79   11.90
 -12  -2 -10   23.30    8.10
  12  -2  10   19.10    4.80
 -12   2 -10   15.90    7.10
  13  -2  10    3.60    9.10
  13  -2  10    0.60    2.90
 -13  -2 -10    1.10    4.60
 -13   2 -10    9.00    7.70
 -14  -2 -10   -5.50    4.60
  14  -2  10   -0.80    5.10
  14  -2  10   -3.60    2.80
 -14   2 -10    7.90    5.50
 -20  -3  10   18.70    7.20
 -20  -3  10   16.40    7.30
 -20   3  10   14.50    6.50
 -19  -3  10   53.29    9.20
 -19  -3  10   65.39    9.70
 -19   3  10   46.60   10.80
 -18  -3  10   87.29   10.60
 -18   3  10   72.79   12.40
 -17  -3  10   20.50    6.00
 -17   3  10   22.70    7.20
 -16  -3  10    3.80    3.90
 -16   3  10    4.10    3.70
 -15  -3  10    4.50    4.30
 -15  -3  10    2.60    3.60
 -15   3  10    8.40    5.00
  15   3 -10   10.20    7.20
 -15   3  10   -0.60    4.10
 -14  -3  10  138.99   14.10
 -14  -3  10  146.89   10.20
  14  -3 -10  139.19   10.30
 -14   3  10  135.79   15.00
  14   3 -10  141.89   12.90
 -14   3  10  119.79   12.70
 -13  -3  10   39.30    5.70
  13  -3 -10   29.80    5.00
  13   3 -10   46.50    9.10
 -13   3  10   37.40    9.10
 -13   3  10   23.80    6.00
 -12  -3  10   -0.80    3.00
  12  -3 -10   -4.50    3.00
 -12  -3  10   -2.20    2.80
 -12   3  10   -1.30    2.50
  12   3 -10    4.10    3.20
 -11  -3  10   27.40    4.90
  11  -3 -10   21.30    4.60
 -11  -3  10   13.90    6.00
 -11   3  10   36.30    7.60
  11   3 -10   20.30    5.20
 -10  -3  10   34.30    7.50
  10  -3 -10   36.30    5.20
 -10   3  10   41.40    8.10
 -10   3  10   48.50    9.70
  10   3 -10   29.40    9.00
  -9  -3  10   -2.60    2.40
  -9  -3  10    1.20    2.30
   9  -3 -10   -3.70    2.40
  -9   3  10   -1.40    2.30
  -9   3  10    1.20    2.90
   8  -3 -10    6.20    3.00
  -8  -3  10    5.20    3.70
  -8  -3  10   10.40    3.60
  -8   3  10    3.30    3.10
  -8   3  10   11.20    4.10
   7  -3 -10    3.30    2.80
  -7  -3  10   -0.40    2.80
  -7  -3  10    0.90    2.40
  -7   3  10   -0.10    2.20
  -7   3  10    1.30    2.60
   6  -3 -10    6.50    3.00
  -6  -3  10   11.70    4.50
  -6  -3  10    8.50    3.10
   6  -3 -10   13.50    5.40
  -6   3  10    7.40    4.20
   6   3 -10    8.70    4.00
  -6   3  10    6.40    3.40
  -5  -3  10  118.99   12.40
   5  -3 -10  128.49    7.70
  -5  -3  10  118.69    9.50
   5  -3 -10  138.79   13.10
  -5   3  10  134.49   11.40
   5   3 -10  119.69   11.20
   5   3 -10  139.99   12.00
  -5   3  10  125.19   10.10
  -4  -3  10  110.09    9.20
   4  -3 -10  116.79   12.20
  -4  -3  10  110.49   11.90
  -4   3  10  110.79    9.10
   4   3 -10  121.59   11.40
  -4   3  10  116.49   10.40
   4   3 -10  137.19   11.70
   3  -3 -10  135.79   13.00
  -3  -3  10  148.89   10.80
   3  -3 -10  150.88    7.90
  -3  -3  10  128.79   13.20
  -3   3  10  158.18   10.40
   3   3 -10  150.28   12.90
   2  -3 -10   -0.50    1.50
  -2  -3  10    1.80    3.00
   2  -3 -10    2.10    3.00
  -2  -3  10    1.30    2.70
   2   3 -10    1.20    2.60
  -2   3  10   -0.20    1.90
  -1  -3  10   94.99    9.00
  -1  -3  10   65.59   11.70
   1  -3 -10   85.39   12.10
   1  -3 -10   88.49    5.80
  -1   3  10   80.89    6.90
   1   3 -10   74.89   11.10
   0  -3 -10  269.57   18.60
   0  -3  10  262.97   15.20
   0  -3 -10  266.27   11.20
   0   3  10  265.97   12.70
   0   3 -10  272.97   18.60
  -1  -3 -10   35.30    7.50
  -1  -3 -10   54.99    4.40
   1  -3  10   25.20    7.30
   1  -3  10   41.50    6.40
   1   3  10   54.39    4.90
  -1   3 -10   55.69    9.50
  -2  -3 -10   37.80    3.60
  -2  -3 -10   24.80    6.30
   2  -3  10   36.20    6.70
  -2   3 -10   37.40    8.80
   2   3  10   32.80    2.80
  -3  -3 -10    4.80    3.50
   3  -3  10   -2.50    2.10
   3  -3  10   -0.90    2.70
  -3  -3 -10    4.60    1.50
  -3   3 -10   -1.80    2.40
   4  -3  10   -0.10    3.10
  -4  -3 -10   24.30    6.30
   4  -3  10   26.20    5.70
  -4   3 -10   11.00    4.90
   5  -3  10   21.30    5.60
  -5  -3 -10   21.30    6.20
  -5   3 -10   14.50    7.50
  -6  -3 -10  138.99   14.00
   6  -3  10  133.29   11.50
  -6   3 -10  147.99   15.60
   7  -3  10    6.10    4.10
   7  -3  10   20.80    5.10
  -7  -3 -10   22.60    7.00
  -7   3 -10    6.20    5.20
   8  -3  10    5.90    4.30
   8  -3  10    9.00    4.40
  -8  -3 -10   -1.30    3.40
  -8   3 -10    5.30    4.20
  -9  -3 -10  110.49   13.50
   9  -3  10  108.69   12.30
   9  -3  10  123.39   13.70
  -9   3 -10  131.29   16.00
  10  -3  10   -2.10    2.80
 -10  -3 -10    9.80    4.90
  10  -3  10    1.20    4.40
 -10   3 -10   -0.20    3.30
 -11  -3 -10   75.49   12.40
  11  -3  10   52.59    9.90
  11  -3  10   56.39    9.20
 -11   3 -10   57.39   12.50
  12  -3  10    2.20    5.30
  12  -3  10   -1.40    3.20
 -12  -3 -10    5.80    4.20
 -12   3 -10    2.00    4.50
 -13  -3 -10   20.80    7.90
  13  -3  10    8.10    4.90
 -13   3 -10   19.20    8.20
 -18  -4  10    4.80    4.40
 -18   4  10    0.60    3.20
 -17  -4  10   -0.80    3.80
 -17   4  10    3.60    3.80
 -16  -4  10   10.90    4.60
 -16   4  10    2.40    4.60
 -15  -4  10   26.00    5.30
 -15   4  10   40.80   10.10
 -15   4  10   55.49   11.30
 -14  -4  10    0.10    3.30
 -14  -4  10    2.50    3.20
 -14   4  10    0.50    3.00
 -14   4  10   -5.20    4.30
 -13  -4  10  152.58   10.40
 -13  -4  10  165.78   15.50
 -13   4  10  151.28   14.80
 -13   4  10  125.59   14.50
  12  -4 -10   21.60    5.20
 -12  -4  10   34.80    8.50
 -12  -4  10   42.30    6.20
  12   4 -10   30.00    7.60
 -12   4  10   29.90    7.20
 -11  -4  10   11.10    4.10
  11  -4 -10    6.50    3.80
 -11  -4  10    9.80    5.50
 -11   4  10    8.90    4.10
  11   4 -10    8.70    4.30
 -11   4  10   10.10    4.20
 -10  -4  10   -2.50    2.30
 -10  -4  10   -1.30    3.00
 -10   4  10    2.90    3.10
 -10   4  10    8.20    3.70
  10   4 -10    2.60    3.60
  -9  -4  10   25.30    7.30
  -9  -4  10   21.00    4.90
   9  -4 -10   17.40    4.40
  -9   4  10   31.30    6.50
  -9   4  10   34.40    7.50
   9   4 -10   23.60    6.30
   8  -4 -10   34.40    5.30
  -8  -4  10   39.40    7.90
  -8  -4  10   39.10    6.00
  -8   4  10   34.60    7.40
   8   4 -10   35.20    7.00
  -8   4  10   31.30    6.60
  -7  -4  10   33.80    7.10
  -7  -4  10   28.90    6.00
   7  -4 -10   29.00    4.80
  -7   4  10   37.60    7.60
  -7   4  10   25.60    5.70
  -6  -4  10   57.59    8.10
  -6  -4  10   37.50    7.60
   6  -4 -10   56.19    6.20
  -6   4  10   62.89    9.20
  -6   4  10   56.59    8.50
  -5  -4  10   45.90    7.40
  -5  -4  10   43.30    8.70
   5  -4 -10   34.00    4.80
   5  -4 -10   44.30    9.10
  -5   4  10   44.40    7.60
   4  -4 -10   30.70    7.50
  -4  -4  10   30.70    7.50
  -4  -4  10   42.40    7.50
   4  -4 -10   46.60    5.40
  -4  -4  10   50.19   10.10
  -4   4  10   52.09    8.00
   4   4 -10   48.70    8.10
   3  -4 -10   95.89   11.30
  -3  -4  10   97.29   15.20
   3  -4 -10   80.49    6.30
  -3  -4  10   91.89    9.50
  -3   4  10   80.49    8.50
   3   4 -10   81.29    9.30
   2  -4 -10  425.46   24.60
  -2  -4  10  428.36   22.10
  -2  -4  10  444.86   27.90
   2  -4 -10  430.96   16.00
  -2   4  10  427.26   20.60
   2   4 -10  417.86   22.80
  -1  -4  10   50.39    8.20
   1  -4 -10   40.10    8.10
   1  -4 -10   47.90    4.50
  -1  -4  10   71.19   12.80
   1   4 -10   51.49    9.20
  -1   4  10   41.10    6.20
   0  -4 -10   57.79   10.40
   0  -4 -10   47.90    4.30
   0  -4  10   41.60    8.70
   0  -4  10   40.80    7.00
   0   4 -10   62.69    9.60
   0   4  10   48.30    5.70
  -1  -4 -10    2.20    1.60
  -1  -4 -10   -4.20    2.00
   1  -4  10   -2.40    3.30
   1  -4  10   -4.60    2.10
  -1   4 -10    1.20    2.90
   1   4  10   -1.40    1.50
  -2  -4 -10    8.00    2.00
   2  -4  10    9.80    4.50
  -2  -4 -10   12.00    4.50
   2  -4  10    6.50    6.60
  -2   4 -10   15.60    5.80
  -3  -4 -10    2.40    3.90
   3  -4  10    0.40    3.20
   3  -4  10   -1.50    6.00
  -3   4 -10    3.50    3.30
   4  -4  10    5.70    4.40
  -4  -4 -10    7.80    4.30
   4  -4  10   13.40    5.00
   5  -4  10    2.40    3.10
   5  -4  10   -3.10    3.50
  -5  -4 -10   -1.10    2.70
  -5   4 -10   -2.40    2.60
   6  -4  10   68.39   10.80
  -6  -4 -10   68.29   11.00
   6  -4  10   46.30    9.90
  -6   4 -10   61.79   11.40
   7  -4  10  103.89   14.60
  -7  -4 -10  139.19   14.00
   7  -4  10  153.78   13.50
  -7   4 -10  144.69   15.80
   8  -4  10   34.40    7.70
  -8   4 -10   18.50    7.10
  -9  -4 -10   -4.80    2.60
   9  -4  10   -1.90    2.70
  -9   4 -10    6.60    4.90
  10  -4  10   49.60    8.80
 -10  -4 -10   56.39   12.30
 -10   4 -10   68.39   13.10
  11  -4  10    0.70    3.90
 -11  -4 -10    1.60    4.30
 -11   4 -10   -3.20    3.70
 -16  -5  10   43.50    7.50
 -16   5  10   46.70   11.60
 -15  -5  10    7.50    3.90
 -15   5  10    7.70    5.20
 -15   5  10   13.80    7.90
 -14  -5  10   57.29    7.20
 -14   5  10   86.39   14.50
 -14   5  10   65.59   11.80
 -13  -5  10   78.19    8.20
 -13   5  10   96.69   15.60
 -12  -5  10   26.70    5.30
 -12  -5  10   26.50    7.40
 -12   5  10   22.70    7.30
 -12   5  10   24.50    6.40
 -11  -5  10   -2.20    4.30
 -11  -5  10   -1.40    3.00
 -11   5  10   -0.10    3.40
 -11   5  10    0.00    2.80
 -10  -5  10  273.37   15.60
 -10  -5  10  234.28   18.60
 -10   5  10  291.67   17.60
 -10   5  10  275.27   20.70
   9  -5 -10  151.48   11.10
  -9  -5  10  147.29   11.50
  -9  -5  10  164.58   15.30
  -9   5  10  133.79   11.50
  -9   5  10  159.78   15.30
   8  -5 -10   -8.30    2.90
  -8  -5  10    0.70    2.50
  -8  -5  10   -2.30    3.90
  -8   5  10    2.60    3.90
  -8   5  10    5.30    3.10
   7  -5 -10    9.60    4.30
  -7  -5  10    1.20    2.80
  -7   5  10   17.40    5.80
   6  -5 -10    4.30    3.80
  -6  -5  10    9.50    4.00
  -6   5  10    8.20    4.70
  -5  -5  10  456.75   23.20
   5  -5 -10  469.55   18.90
  -5   5  10  448.96   24.90
  -4  -5  10   42.60    7.40
   4  -5 -10   47.70    5.60
   4  -5 -10   47.40    9.20
  -4   5  10   61.59    9.10
   3  -5 -10    6.70    4.40
   3  -5 -10   10.10    3.30
  -3  -5  10   17.70    5.00
  -3   5  10   16.30    4.90
   2  -5 -10    0.80    2.40
  -2  -5  10   -0.50    3.10
   2  -5 -10    2.40    3.30
   2   5 -10   -1.00    2.50
  -2   5  10   -1.00    2.00
  -1  -5  10  112.49   11.40
   1  -5 -10   99.69   11.40
   1  -5 -10  119.69    7.10
   1   5 -10   94.89   10.00
  -1   5  10  134.19   10.40
   0  -5  10   20.80    6.50
   0  -5 -10   26.30    3.50
   0  -5 -10   17.30    5.80
   0   5 -10   31.30    7.20
   0   5  10   26.30    5.10
  -1  -5 -10   62.39    4.70
  -1  -5 -10   83.79   12.00
   1  -5  10   65.69   10.30
   1   5  10   70.79    6.10
  -1   5 -10   73.89   10.60
   2  -5  10   52.39   10.00
  -2  -5 -10   43.90    8.90
  -2  -5 -10   35.00    3.50
  -2   5 -10   48.10    8.90
  -3  -5 -10   17.30    2.20
   3  -5  10   16.80    6.00
  -3  -5 -10   15.10    5.70
  -3   5 -10   17.80    6.00
   4  -5  10   89.69   13.60
  -4  -5 -10  117.29   12.40
  -4   5 -10  110.99   13.00
  -5  -5 -10   46.70    9.20
   5  -5  10   71.89   11.70
  -5   5 -10   57.19   10.80
   6  -5  10   21.50    6.80
  -6  -5 -10   14.00    6.00
  -6   5 -10    5.80    4.00
  -7  -5 -10   38.60    8.40
   7  -5  10   47.90    9.40
  -7   5 -10   37.60    9.90
  -8  -5 -10    1.50    3.40
   8  -5  10   11.90    5.70
  -8   5 -10    0.10    4.70
   9  -5  10   20.80    7.60
  -9  -5 -10   33.00    8.20
  -9   5 -10   44.50   10.30
 -13  -6  10   26.20    5.60
 -13   6  10   36.70   10.20
 -13   6  10   20.60    6.80
 -12  -6  10   61.59   14.00
 -12   6  10   34.10    7.60
 -12   6  10   49.70   11.10
 -11  -6  10   33.90    6.60
 -11   6  10   25.10    8.10
 -11   6  10   20.40    5.30
 -10  -6  10  179.88   13.30
 -10   6  10  175.88   17.70
  -9  -6  10   85.79    9.70
  -9   6  10   71.89   12.80
  -8  -6  10   32.20    6.20
  -8   6  10   34.10    8.10
  -7  -6  10   34.10    7.60
  -7   6  10   24.70    7.50
   6  -6 -10   16.50    4.80
  -6  -6  10    3.80    3.60
  -6   6  10    5.50    4.60
   5  -6 -10   18.70    4.80
  -5  -6  10   23.70    6.40
  -5   6  10   24.70    9.10
   4  -6 -10   56.39    6.80
  -4  -6  10   65.49    9.20
  -4   6  10   61.29   10.20
  -3  -6  10    5.90    4.40
   3  -6 -10   20.30    4.20
  -3   6  10   10.70    4.80
  -2  -6  10   47.30    9.50
   2  -6 -10   44.50    5.40
   2  -6 -10   48.90    9.00
  -2   6  10   50.29    8.80
   1  -6 -10    1.70    4.30
   1  -6 -10    1.60    2.60
  -1  -6  10    4.10    4.00
  -1   6  10    3.30    3.70
   0  -6 -10   17.50    6.40
   0  -6 -10   20.30    3.50
   0  -6  10   18.10    5.60
   0   6 -10   20.80    4.20
   0   6  10   21.00    5.10
  -1  -6 -10   28.40    3.80
  -1  -6 -10   33.10    8.20
   1  -6  10   30.20    7.50
  -1   6 -10   28.90    5.80
  -2  -6 -10   10.70    5.60
   2  -6  10    9.70    5.10
  -2  -6 -10   12.10    2.40
  -2   6 -10   12.20    5.20
  -3  -6 -10    9.70    4.90
   3  -6  10   -4.10    3.30
  -3  -6 -10    5.70    2.10
  -3   6 -10    9.70    4.80
  -4  -6 -10   29.70    8.00
  -4   6 -10   27.90    7.30
   5  -6  10   13.00    4.90
  -5   6 -10   16.00    6.20
  -4  -7  10    2.20    3.50
  -4   7  10    2.30    3.90
  -3  -7  10    6.20    4.40
   3  -7 -10    0.10    3.70
  -3   7  10   -9.10    3.80
 -21   0  11   -3.70    3.90
 -20   0  11    3.40    5.20
 -19   0  11   -5.10    3.60
 -18   0  11    0.10    4.70
 -17   0  11    3.30    5.00
 -17   0  11    1.60    4.70
 -16   0  11   -0.90    4.70
 -16   0  11    2.30    4.50
 -15   0  11    6.50    4.30
 -15   0  11   -0.50    4.60
  15   0 -11   -1.70    3.00
 -15   0  11    1.20    4.70
 -14   0  11   -0.80    3.10
  14   0 -11    1.50    3.00
 -14   0  11    5.20    5.10
 -14   0  11    2.20    5.20
 -13   0  11    2.80    4.80
 -13   0  11    1.80    5.00
 -12   0  11    0.30    4.60
 -12   0  11   -1.40    4.00
 -11   0  11   -3.30    3.80
  11   0 -11    4.60    2.80
  10   0 -11    0.40    2.30
 -10   0  11    2.40    3.90
  -9   0  11   -0.30    3.70
   9   0 -11   -0.70    2.10
  -8   0  11   -3.00    3.30
  -8   0  11    1.00    2.20
   8   0 -11    5.70    4.10
   8   0 -11    4.90    2.80
  -7   0  11   -0.20    3.00
   7   0 -11    0.00    2.20
   7   0 -11   -0.70    2.80
  -7   0  11   -0.30    3.10
  -6   0  11   -0.30    2.70
   6   0 -11   -3.40    1.90
   6   0 -11    0.30    2.10
  -6   0  11    4.80    3.10
  -5   0  11    1.90    2.80
   5   0 -11   -0.90    1.70
   5   0 -11   -0.50    3.20
  -5   0  11   -3.20    2.50
  -4   0  11   -1.10    2.50
   4   0 -11   -1.20    2.60
  -4   0  11   -1.80    2.00
   4   0 -11    0.70    2.20
   3   0 -11    1.90    3.40
  -3   0  11    0.80    2.60
  -3   0  11   -3.90    2.00
   3   0 -11   -1.70    1.90
  -2   0  11   -0.70    2.40
   2   0 -11    0.10    2.80
   2   0 -11   -2.40    1.50
   1   0 -11   10.00    5.30
   1   0 -11   -0.10    1.90
  -1   0  11    0.90    2.30
   0   0 -11    0.50    2.00
   0   0 -11   -2.80    1.70
   0   0  11    0.80    2.20
  -1   0 -11   -0.60    1.90
  -1   0 -11    1.10    2.50
   1   0  11    0.50    2.30
   1   0  11    0.10    2.00
   2   0  11   -1.60    1.70
   2   0  11    1.00    2.40
  -2   0 -11   -0.10    3.00
  -3   0 -11    1.70    3.00
   3   0  11    0.80    1.90
   3   0  11    0.30    2.10
  -4   0 -11   -0.10    2.60
   4   0  11    0.50    1.80
   4   0  11    0.50    2.40
   5   0  11   -1.20    1.70
   5   0  11    1.30    2.20
  -5   0 -11    3.00    5.10
  -6   0 -11   -2.50    2.30
   6   0  11   -1.70    1.80
   6   0  11    0.10    1.70
   7   0  11   -1.00    1.50
   7   0  11   -1.90    1.70
  -7   0 -11    1.20    3.50
   8   0  11   -2.10    1.70
   8   0  11    0.10    2.40
  -8   0 -11    2.40    3.70
   9   0  11    0.20    1.50
   9   0  11    0.10    1.80
  -9   0 -11   -1.60    3.40
  10   0  11    1.30    2.70
  10   0  11   -0.30    1.30
 -10   0 -11    1.40    4.90
 -11   0 -11    7.70    5.60
 -12   0 -11   -5.40    3.40
 -13   0 -11   -7.90    5.10
 -21  -1  11   55.39   10.40
 -21   1  11   51.09   10.00
 -20  -1  11    7.60    5.70
 -20  -1  11   -2.70    5.70
 -20   1  11   12.90   10.90
 -19  -1  11    4.70    5.20
 -19  -1  11    5.50    6.10
 -19   1  11    3.70    4.60
 -18  -1  11    7.70    5.80
 -18  -1  11   11.30    6.00
 -18   1  11   14.60    5.80
 -17  -1  11  105.79   11.80
 -17  -1  11   99.29   12.10
 -17   1  11   91.99   13.20
 -16  -1  11   16.10    6.30
 -16  -1  11   11.50    5.60
 -16   1  11   11.80    5.20
 -15  -1  11   -4.20    4.40
 -15  -1  11    5.00    5.10
 -15  -1  11    0.70    4.90
  15  -1 -11    0.10    2.70
 -15   1  11    4.30    5.60
  15   1 -11    6.60    3.50
 -15   1  11    3.40    4.50
 -14  -1  11   25.30    7.20
 -14  -1  11   58.99    8.60
  14  -1 -11   29.90    5.40
 -14   1  11   47.60   10.70
  14   1 -11   32.70    6.40
 -14   1  11   41.70    8.00
 -13  -1  11  308.57   16.10
 -13  -1  11  284.77   21.80
 -13   1  11  275.67   22.90
 -13   1  11  295.77   17.40
 -13   1  11  342.07   19.10
 -12  -1  11   10.40    5.10
  12  -1 -11   14.50    3.90
 -12  -1  11   27.10    7.70
 -12   1  11   27.40    6.70
 -12   1  11   19.30    6.90
 -11  -1  11    0.50    3.90
 -11  -1  11    6.00    4.30
  11  -1 -11    0.60    2.60
 -11   1  11    0.70    4.40
 -11   1  11    2.70    4.70
 -10  -1  11  488.15   20.00
  10  -1 -11  518.05   21.00
 -10   1  11  488.95   22.70
 -10   1  11  485.15   22.30
  -9  -1  11   35.50    5.40
   9  -1 -11   36.00    5.40
  -9   1  11   38.20    7.00
  -9   1  11   35.20    6.60
   9   1 -11   27.00    5.30
   8  -1 -11   79.69   12.20
  -8  -1  11   93.89    7.80
   8  -1 -11  112.19    8.30
   8   1 -11  110.09   12.20
  -8   1  11   81.99    9.20
  -8   1  11   83.09   12.00
   8   1 -11  104.79    9.40
  -8   1  11  104.59   10.00
   7  -1 -11  189.88   16.40
   7  -1 -11  199.28   11.40
  -7  -1  11  200.88   11.00
  -7   1  11  225.38   16.80
  -7   1  11  227.78   13.10
   7   1 -11  225.88   17.10
   7   1 -11  217.38   13.70
  -7   1  11  192.88   12.40
   6  -1 -11  260.57   19.20
   6  -1 -11  264.57   13.50
  -6  -1  11  288.57   13.00
   6   1 -11  263.97   15.50
  -6   1  11  282.57   14.60
  -6   1  11  280.47   14.40
  -6   1  11  286.67   19.30
   6   1 -11  275.27   19.30
  -5  -1  11  334.97   14.40
   5  -1 -11  322.77   15.40
   5  -1 -11  352.56   22.10
  -5   1  11  342.07   15.70
   5   1 -11  334.57   17.80
   5   1 -11  345.07   21.60
  -5   1  11  337.37   21.10
   4  -1 -11  110.89    9.30
   4  -1 -11   67.79   10.30
  -4  -1  11  110.89    7.60
  -4   1  11  103.39   11.00
   4   1 -11  103.99    9.30
   4   1 -11   99.09   11.40
  -4   1  11   99.19    8.70
  -3  -1  11   76.99    6.50
   3  -1 -11   66.09    6.20
   3  -1 -11   59.89    9.50
   3   1 -11   74.09    7.90
  -3   1  11   76.99   11.70
   3   1 -11   73.89   11.50
  -3   1  11   67.79    7.40
   2  -1 -11  140.89   13.80
  -2  -1  11  155.18    8.90
   2  -1 -11  154.58    9.50
  -2   1  11  150.38    9.30
   2   1 -11  133.59   10.70
   2   1 -11  146.49   13.90
   1  -1 -11  223.28   17.30
  -1  -1  11  218.98   10.90
   1  -1 -11  208.48   11.40
  -1   1  11  202.98   10.60
   1   1 -11  203.78   13.30
   1   1 -11  225.98   17.40
   0  -1  11   11.80    3.30
   0  -1 -11   10.20    5.10
   0  -1 -11   12.00    3.40
   0   1  11   18.40    3.90
   0   1 -11   14.90    4.40
   0   1 -11    9.20    4.10
   1  -1  11    3.40    3.30
  -1  -1 -11   -1.30    2.80
   1  -1  11    4.00    2.50
  -1  -1 -11    2.30    2.30
   1   1  11    4.10    3.00
  -1   1 -11    5.90    4.20
  -2  -1 -11   18.30    3.90
   2  -1  11   16.00    3.40
  -2  -1 -11   33.80    8.40
   2  -1  11   21.10    6.10
   2   1  11   22.40    3.80
  -2   1 -11    8.30    4.40
   2   1  11   12.70    3.60
   3  -1  11   84.19    9.30
   3  -1  11   76.39    6.50
  -3  -1 -11   65.19   10.90
   3   1  11  102.09    6.50
   3   1  11   95.99    7.40
  -3   1 -11   98.39   12.00
   4  -1  11    3.40    2.30
  -4  -1 -11    7.50    4.50
   4  -1  11    6.30    3.60
  -4   1 -11    6.90    5.00
   4   1  11    5.50    3.40
   4   1  11    6.70    2.90
  -5  -1 -11   20.50    7.20
   5  -1  11   19.50    5.40
   5  -1  11   16.90    3.70
  -5   1 -11   10.90    5.30
   5   1  11   22.10    3.10
   5   1  11   19.60    3.30
  -6  -1 -11    4.50    4.70
   6  -1  11    3.60    2.40
   6  -1  11    3.20    2.90
  -6   1 -11    3.60    3.90
   6   1  11    2.80    2.20
  -7  -1 -11    5.60    4.60
   7  -1  11   11.70    3.10
   7  -1  11   13.60    4.50
  -7   1 -11   12.20    6.50
   8  -1  11    7.00    3.40
  -8  -1 -11   25.00    8.50
   8  -1  11   14.20    3.40
  -8   1 -11    6.20    4.60
   9  -1  11   24.10    4.00
   9  -1  11   24.80    5.40
  -9  -1 -11   21.70    8.20
  -9   1 -11   43.20   11.20
  10  -1  11    4.30    3.80
  10  -1  11    8.50    2.80
 -10  -1 -11    9.60    5.20
 -10   1 -11   12.70    5.50
 -11  -1 -11   -2.00    4.10
  11  -1  11    4.00    3.90
  11  -1  11    0.70    2.10
 -11   1 -11    6.50    4.60
  12  -1  11   40.40    8.50
  12  -1  11   54.59    5.10
 -12  -1 -11   45.10   11.00
 -12   1 -11   73.59   15.00
  13  -1  11    3.30    4.90
  13  -1  11   10.20    2.70
 -13  -1 -11   18.70   11.10
 -13   1 -11    5.00    5.70
 -20  -2  11   -0.70    7.80
 -20  -2  11    9.60    6.30
 -20   2  11   -5.00    2.80
 -19  -2  11    1.60    5.20
 -19  -2  11   12.00    6.00
 -19   2  11    7.90    5.30
 -18  -2  11   17.20    6.70
 -18  -2  11    7.30    6.20
 -18   2  11   27.90    8.50
 -17  -2  11   51.19    8.10
 -17   2  11   56.89   10.90
 -16  -2  11   87.99    9.80
 -16   2  11   79.49   11.60
 -15  -2  11   26.40    6.00
 -15   2  11    7.40    5.10
 -14  -2  11   77.09   12.10
  14  -2 -11   78.99    7.80
 -14  -2  11   80.39    8.70
 -14   2  11   94.49   11.00
  14   2 -11   98.49   10.60
 -14   2  11   90.49   14.00
 -13  -2  11  556.74   22.60
 -13  -2  11  527.65   31.30
  13  -2 -11  538.95   22.50
  13   2 -11  558.24   27.40
 -13   2  11  564.64   32.30
 -13   2  11  589.24   27.90
 -12  -2  11   24.30    9.90
 -12  -2  11   26.20    5.40
  12  -2 -11   30.60    6.80
 -12   2  11   17.70    5.80
 -12   2  11   31.90    8.10
  12   2 -11   19.80    5.80
 -11  -2  11   -2.60    2.90
  11  -2 -11   -3.50    1.80
 -11  -2  11   -2.30    2.70
 -11   2  11   -1.80    3.20
 -10  -2  11    1.20    3.60
 -10  -2  11    4.50    3.50
  10  -2 -11    5.60    3.00
 -10   2  11    6.20    4.30
   9  -2 -11   39.10    5.50
  -9  -2  11   34.60    5.00
  -9  -2  11   25.50    7.00
  -9   2  11   29.10    6.90
  -9   2  11   45.50    7.00
  -8  -2  11   95.89   11.50
   8  -2 -11   97.29   12.10
   8  -2 -11  112.79    8.00
  -8  -2  11  107.39    8.20
   8   2 -11   92.49    9.60
  -8   2  11   99.29    9.80
  -8   2  11  102.89   11.20
  -7  -2  11   49.99    9.80
   7  -2 -11   57.39    5.90
   7  -2 -11   52.69    9.60
  -7  -2  11   54.59    6.40
   7   2 -11   70.09   10.70
  -7   2  11   71.29    8.10
  -7   2  11   61.49    9.90
   7   2 -11   44.30    6.70
  -6  -2  11   74.79   11.60
   6  -2 -11   67.29    6.20
   6  -2 -11   60.69    9.90
  -6  -2  11   68.69    7.00
  -6   2  11   72.49    8.50
   6   2 -11   59.89   10.20
  -6   2  11   76.79   11.50
   6   2 -11   50.29    8.40
   5  -2 -11  451.05   26.50
  -5  -2  11  484.75   19.30
  -5  -2  11  437.16   26.10
   5  -2 -11  442.86   18.10
  -5   2  11  459.75   20.10
   5   2 -11  461.85   23.30
  -5   2  11  461.85   25.00
   5   2 -11  468.05   25.80
   4  -2 -11   21.40    3.90
  -4  -2  11   14.10    3.60
  -4  -2  11   10.70    4.70
   4  -2 -11   20.30    6.50
   4   2 -11   14.80    5.50
  -4   2  11   22.00    6.00
  -4   2  11   14.30    4.40
   4   2 -11   12.70    4.80
  -3  -2  11   30.90    5.20
   3  -2 -11   19.90    3.70
   3  -2 -11   25.90    6.70
  -3   2  11   21.40    4.50
   3   2 -11   14.00    5.40
   3   2 -11   17.30    4.80
   2  -2 -11   40.20    5.00
   2  -2 -11   52.29   10.10
  -2  -2  11   43.50    6.20
   2   2 -11   41.20    8.20
   2   2 -11   33.20    6.90
  -2   2  11   38.70    5.30
  -1  -2  11   15.70    4.20
   1  -2 -11   11.00    5.00
   1  -2 -11   11.90    3.10
  -1  -2  11   15.40    5.10
   1   2 -11    9.80    5.00
  -1   2  11   16.20    3.70
   0  -2  11   53.59    9.90
   0  -2 -11   56.29    5.30
   0  -2  11   61.69    6.70
   0  -2 -11   60.69   10.70
   0   2 -11   48.90    8.80
   1  -2  11   23.50    6.70
   1  -2  11   16.40    4.00
  -1  -2 -11   11.40    4.60
  -1  -2 -11   22.10    3.80
   1   2  11   23.80    3.60
  -1   2 -11   16.30    5.80
   2  -2  11    5.40    3.00
   2  -2  11   13.80    5.20
  -2  -2 -11    5.70    3.60
  -2  -2 -11    5.60    2.40
   2   2  11    6.80    2.10
   2   2  11    2.90    2.10
  -2   2 -11    4.70    3.80
  -3  -2 -11   13.10    5.60
   3  -2  11   16.40    5.00
   3  -2  11   10.90    3.70
   3   2  11   14.50    2.10
  -3   2 -11   18.70    5.90
   4  -2  11   11.80    4.30
  -4  -2 -11   12.70    6.00
   4  -2  11   16.70    4.40
  -4   2 -11   15.10    6.00
  -5  -2 -11    7.50    4.60
   5  -2  11   12.30    3.70
   5  -2  11    8.30    4.50
  -5   2 -11   14.60    6.50
   6  -2  11  245.28   14.00
   6  -2  11  246.48   17.40
  -6   2 -11  247.48   21.10
   7  -2  11    3.20    2.70
   7  -2  11   -1.30    3.30
  -7  -2 -11   -2.80    3.40
  -7   2 -11    6.30    4.40
  -8  -2 -11   11.80    5.80
   8  -2  11    7.00    4.30
   8  -2  11    2.60    2.70
  -8   2 -11    7.20    4.50
  -9  -2 -11   25.40    8.20
   9  -2  11    9.20    4.90
   9  -2  11   14.30    4.30
  -9   2 -11   17.40    7.40
  10  -2  11   19.60    4.70
 -10  -2 -11    9.10    6.60
 -10   2 -11    7.40    5.30
 -11  -2 -11   -3.90    3.00
  11  -2  11   -1.10    2.00
 -11   2 -11   -1.80    3.20
  12  -2  11    4.30    7.70
  12  -2  11    4.40    3.40
 -12  -2 -11   16.60    5.90
 -12   2 -11    7.30    6.00
 -19  -3  11    4.40    6.40
 -19   3  11   18.10    6.70
 -18  -3  11    3.90    4.90
 -18   3  11  -13.20    5.70
 -17  -3  11   21.60    5.50
 -17   3  11   29.00    7.90
 -16  -3  11   49.90    7.30
 -16   3  11   48.50    9.40
 -15  -3  11  111.79    9.50
 -15   3  11   83.99   12.50
 -14  -3  11    6.40    4.00
 -14   3  11    7.90    5.90
 -14   3  11   13.80    6.10
 -13  -3  11    0.20    3.00
  13  -3 -11    2.40    3.40
 -13  -3  11    8.80    4.00
 -13   3  11    2.20    3.00
  13   3 -11    4.30    5.00
 -13   3  11    8.00    5.60
 -12  -3  11    1.70    4.70
  12  -3 -11   -0.30    2.90
 -12  -3  11    2.70    3.30
 -12   3  11    3.50    4.20
 -12   3  11    3.10    3.70
  12   3 -11    7.30    4.90
 -11  -3  11  115.19   13.20
 -11  -3  11  118.19    9.00
  11  -3 -11   97.49    9.20
  11   3 -11  126.19   12.20
 -11   3  11  126.79   12.00
 -10  -3  11   10.50    4.20
  10  -3 -11   12.80    3.80
 -10  -3  11   11.80    3.70
 -10   3  11   11.80    4.80
  10   3 -11    8.30    4.40
 -10   3  11    0.10    2.80
   9  -3 -11   69.49    6.70
  -9  -3  11   74.19    7.60
  -9  -3  11   57.09   10.30
  -9   3  11   87.09   12.70
  -9   3  11   71.29    9.80
  -8  -3  11    3.90    3.60
   8  -3 -11   -0.70    2.20
  -8  -3  11    1.60    2.70
  -8   3  11    2.70    3.00
  -8   3  11    0.20    2.50
  -7  -3  11    2.90    3.40
  -7  -3  11    3.70    3.40
   7  -3 -11    4.40    4.20
   7  -3 -11    4.60    2.80
  -7   3  11    6.00    4.20
   7   3 -11    6.90    4.10
  -7   3  11    6.30    4.00
   6  -3 -11    2.70    3.80
  -6  -3  11    6.30    3.60
   6  -3 -11    8.50    2.80
  -6  -3  11    8.50    4.50
  -6   3  11   14.80    4.80
   6   3 -11    8.50    4.10
  -6   3  11    6.60    3.60
   6   3 -11    4.10    3.10
   5  -3 -11    0.00    3.10
  -5  -3  11    0.80    3.30
   5  -3 -11    6.00    2.50
  -5  -3  11    2.80    3.00
   5   3 -11    2.70    3.00
   5   3 -11    3.90    4.10
  -5   3  11    1.00    3.00
  -5   3  11    0.10    2.80
   4  -3 -11   56.19    5.30
   4  -3 -11   58.59    9.80
  -4  -3  11   50.39    8.70
  -4  -3  11   43.60    5.90
  -4   3  11   64.69    7.00
   4   3 -11   85.09   12.20
   4   3 -11   39.80    7.40
   3  -3 -11   18.10    6.10
  -3  -3  11    6.90    3.90
  -3   3  11   16.50    3.90
   3   3 -11    7.90    4.50
   2  -3 -11  168.88   15.40
  -2  -3  11  182.78   12.30
   2  -3 -11  178.68    9.10
  -2   3  11  163.38   10.70
   2   3 -11  184.18   15.30
  -1  -3  11   72.79    8.20
   1  -3 -11   89.09    6.20
   1  -3 -11   92.89   11.30
  -1   3  11   79.89    7.00
   1   3 -11   88.09   10.60
   0  -3 -11    5.80    2.20
   0  -3 -11    2.60    3.50
   0  -3  11    2.20    2.90
   0   3  11    0.70    1.80
   0   3 -11    8.00    4.40
   1  -3  11  103.29    9.60
  -1  -3 -11  100.19   11.80
  -1  -3 -11   96.69    6.40
  -1   3 -11  115.79   12.90
   1   3  11  105.19    6.60
   2  -3  11   44.80    7.40
  -2  -3 -11   44.50    4.00
  -2  -3 -11   46.60    9.80
  -2   3 -11   29.90    7.40
  -3  -3 -11    3.60    1.60
   3  -3  11    2.10    3.20
  -3  -3 -11    1.20    2.50
  -3   3 -11    3.50    4.40
   4  -3  11   16.80    4.80
  -4  -3 -11    3.70    3.80
   4  -3  11   19.40    6.30
  -4   3 -11   10.20    5.10
   5  -3  11    0.30    4.40
   5  -3  11    5.20    3.50
  -5  -3 -11    8.50    5.00
  -5   3 -11   11.90    5.20
   6  -3  11    8.50    5.80
   6  -3  11   28.20   10.30
  -6   3 -11   24.20    7.80
   7  -3  11   68.19    9.40
   7  -3  11   75.79   12.40
  -7  -3 -11   79.09   12.90
  -7   3 -11   98.99   15.90
   8  -3  11    6.90    5.60
   8  -3  11   10.60    4.30
  -8  -3 -11    4.80    5.00
  -8   3 -11   15.30    6.50
   9  -3  11   12.20    5.80
   9  -3  11    8.20    4.00
  -9  -3 -11    3.70    4.50
  -9   3 -11   -6.90    3.10
 -10  -3 -11   86.29   14.70
  10  -3  11   85.99   12.90
  10  -3  11   91.29   10.00
 -10   3 -11   68.19   13.50
 -11  -3 -11   16.80    6.80
  11  -3  11    7.20    4.80
  11  -3  11   15.20    8.20
 -11   3 -11    5.20    8.50
 -17  -4  11    0.00    4.00
 -17   4  11    1.40    4.30
 -16  -4  11    7.50    4.50
 -16   4  11   12.40    5.80
 -15  -4  11   53.89    7.10
 -15   4  11   34.50    8.50
 -14  -4  11   -0.40    3.20
 -14   4  11   -3.50    3.10
 -14   4  11    1.00    4.30
 -13  -4  11    6.60    3.80
 -13   4  11   16.80    6.50
 -13   4  11   10.70    5.00
 -12  -4  11   32.00    7.70
 -12  -4  11   41.00    5.80
 -12   4  11   33.40    7.90
 -12   4  11   30.60    8.60
 -11  -4  11   13.50    5.30
 -11  -4  11   23.40    4.90
  11  -4 -11   12.20    4.20
 -11   4  11   19.60    6.00
  10  -4 -11   63.69    7.10
 -10  -4  11   57.99    7.90
 -10  -4  11   52.19    9.40
 -10   4  11   68.89   10.30
 -10   4  11   59.69    9.90
  -9  -4  11  129.79   10.10
  -9  -4  11  118.09   13.40
   9   4 -11  132.79   13.70
  -9   4  11  118.29   11.80
  -8  -4  11    7.30    4.30
  -8  -4  11    1.20    3.00
   8  -4 -11   -1.90    2.20
  -8   4  11    7.30    4.30
  -8   4  11    4.70    3.10
   8   4 -11    2.00    2.60
   7  -4 -11   82.39    7.20
  -7  -4  11   91.69    8.80
  -7  -4  11   83.19   15.00
  -7   4  11   84.89   10.00
  -7   4  11  109.19   10.50
   6  -4 -11   64.79   11.00
  -6  -4  11   81.49    8.70
  -6  -4  11   93.39   20.80
   6  -4 -11   86.39    7.00
  -6  -4  11   80.29   14.00
  -6   4  11   92.19    9.40
  -6   4  11   90.59    9.90
   5  -4 -11   33.80    4.60
  -5  -4  11   37.30   10.00
   5  -4 -11   31.10    7.60
  -5  -4  11   31.60   10.10
  -5  -4  11   26.30    5.50
  -5   4  11   39.70    7.20
   5   4 -11   20.90    5.80
   4  -4 -11   12.90    5.60
  -4  -4  11    7.60    3.80
   4  -4 -11   10.50    3.10
  -4  -4  11    8.40    4.80
  -4   4  11    5.80    3.70
   4   4 -11   15.70    5.20
   3  -4 -11   51.59    5.10
   3  -4 -11   50.29    9.60
  -3  -4  11   46.50    7.30
  -3  -4  11   36.40    8.70
  -3   4  11   48.80    7.40
   3   4 -11   55.39    9.10
   2  -4 -11    6.10    2.40
  -2  -4  11   19.50    7.90
   2  -4 -11    9.10    4.60
  -2  -4  11    5.10    3.90
   2   4 -11   14.50    5.30
  -2   4  11   15.20    4.50
  -1  -4  11   32.00    8.50
  -1  -4  11   31.60    6.20
   1  -4 -11   40.00    8.60
   1  -4 -11   32.90    4.10
  -1   4  11   38.60    5.90
   1   4 -11   42.00    8.20
   0  -4 -11   47.30    8.60
   0  -4 -11   45.30    4.40
   0  -4  11   56.79    8.50
   0  -4  11   44.00   10.20
   0   4 -11   55.09   10.10
   0   4  11   44.90    6.00
   1  -4  11    7.00    5.40
  -1  -4 -11    1.40    2.90
   1  -4  11    2.50    3.70
  -1  -4 -11   -0.10    1.50
   1   4  11    3.70    1.70
  -1   4 -11   -0.40    2.80
   2  -4  11   44.80    9.60
  -2  -4 -11   56.69    4.30
  -2  -4 -11   51.49   10.00
   2  -4  11   55.49    9.10
   3  -4  11   68.79    9.70
  -3  -4 -11   72.59   12.10
   3  -4  11   85.09   14.00
  -3   4 -11   65.19   11.50
   4  -4  11  219.78   15.80
   4  -4  11  215.68   19.40
  -4  -4 -11  202.68   17.30
  -4   4 -11  216.68   18.70
   5  -4  11    2.40    5.20
  -5  -4 -11   -5.00    2.10
   5  -4  11    0.50    3.70
  -5   4 -11    6.90    4.20
  -6  -4 -11    1.30    3.30
   6  -4  11    3.20    3.40
  -6   4 -11    9.90    5.70
   7  -4  11   74.19   10.40
  -7  -4 -11   72.79   13.20
  -7   4 -11   74.19   13.10
   8  -4  11    6.50    4.20
  -8  -4 -11   12.20    5.50
  -8   4 -11   11.70    6.70
  -9  -4 -11   20.20    8.10
   9  -4  11   19.00    6.00
  -9   4 -11   15.00    6.70
  10  -4  11    4.40    4.30
 -10  -4 -11    8.00    5.60
 -10   4 -11   13.10    9.70
 -15  -5  11   99.99    9.90
 -15   5  11   92.89   14.40
 -14  -5  11  171.78   12.30
 -14   5  11  139.49   17.80
 -14   5  11  128.09   18.80
 -13  -5  11   -4.70    2.70
 -13   5  11    1.20    3.70
 -13   5  11    2.90    5.10
 -12  -5  11   75.19    8.30
 -12   5  11   54.29   11.10
 -11  -5  11    3.90    3.50
 -11   5  11    3.00    4.20
 -11   5  11   -6.00    3.30
 -10  -5  11   -0.20    3.10
 -10   5  11   -6.80    3.00
 -10   5  11   -0.70    3.50
  -9  -5  11   21.50    5.50
  -9   5  11   22.40    6.30
  -9   5  11   25.20    6.80
   8  -5 -11    5.30    3.50
  -8  -5  11    3.10    3.20
  -8  -5  11    6.50    4.60
  -8   5  11    1.30    3.50
  -8   5  11    1.40    3.10
  -7  -5  11   51.59    7.30
  -7  -5  11   92.29   14.50
   7  -5 -11   74.39    7.30
  -7   5  11   70.69   18.70
  -6  -5  11    8.70    5.30
  -6  -5  11    2.30    3.40
   6  -5 -11    7.00    3.10
  -6   5  11    1.40    4.30
  -5  -5  11    4.30    3.50
   5  -5 -11   -1.50    2.50
  -5   5  11    0.80    2.90
  -4  -5  11   37.30    6.70
   4  -5 -11   50.69    5.80
   4  -5 -11   43.70    9.90
  -4   5  11   49.60    8.30
   3  -5 -11   51.89    5.50
  -3  -5  11   37.50    7.00
   3  -5 -11   40.70    9.20
  -3   5  11   43.50    7.80
   3   5 -11   40.00    7.10
  -2  -5  11    7.90    4.50
   2  -5 -11   -5.30    2.30
   2  -5 -11    5.60    2.50
  -2   5  11    1.50    2.90
   2   5 -11    1.20    2.90
  -1  -5  11    3.80    3.60
   1  -5 -11    5.90    4.90
   1  -5 -11    4.10    2.20
  -1   5  11    5.10    3.10
   1   5 -11    5.00    4.10
   0  -5 -11    1.10    1.90
   0  -5  11    9.70    4.90
   0  -5 -11    7.50    4.60
   0   5  11    3.70    3.40
   0   5 -11    9.20    4.20
   1  -5  11    6.90    3.90
  -1  -5 -11   -1.80    3.20
  -1  -5 -11    0.50    1.50
  -1   5 -11   -1.70    3.50
  -2  -5 -11   -4.60    3.40
  -2  -5 -11    6.60    1.80
   2  -5  11    3.00    4.30
  -3  -5 -11   22.60    6.50
   3  -5  11   11.70    4.70
  -3   5 -11   19.20    7.00
   4  -5  11   34.40    7.90
  -4   5 -11   38.50    8.90
  -5  -5 -11  148.79   15.20
   5  -5  11  142.59   13.90
  -5   5 -11  148.49   15.80
   6  -5  11   55.89   10.40
  -6  -5 -11   55.39   10.70
  -6   5 -11   32.70    8.30
  -7  -5 -11  105.49   16.20
   7  -5  11   88.99   12.90
  -7   5 -11  141.19   19.70
 -11  -6  11  298.67   17.20
 -11   6  11  263.27   22.70
 -11   6  11  300.67   16.90
 -10  -6  11  107.49   10.50
 -10   6  11   94.39   14.90
  -9  -6  11  109.69   11.60
  -9   6  11   73.79   12.50
  -8   6  11   67.39   11.50
  -7  -6  11   -3.60    3.20
  -7   6  11    3.50    5.00
   6  -6 -11   36.10    9.20
  -6  -6  11   51.99    8.30
  -6   6  11   47.40   10.00
  -5  -6  11   48.10    8.30
   5  -6 -11   38.40    5.50
  -5   6  11   57.69   12.30
   4  -6 -11    4.40    4.10
  -4  -6  11    0.80    3.50
  -4   6  11   -1.50    2.60
  -3  -6  11   16.60    5.70
   3  -6 -11   19.30    4.10
  -3   6  11   24.70    6.30
   2  -6 -11  148.39    9.00
   2  -6 -11  197.28   17.20
  -2  -6  11  166.08   15.10
  -2   6  11  170.28   13.50
   1  -6 -11   15.50    3.20
  -1  -6  11   -4.10    4.60
   1  -6 -11   26.40    7.60
  -1   6  11   12.10    4.80
   0  -6 -11   11.80    6.00
   0   6 -11   13.00    4.60
  -1  -6 -11   82.79    5.50
   1  -6  11   88.29   13.20
  -1  -6 -11   77.99   12.90
  -1   6 -11   89.19    9.90
  -2  -6 -11   76.69   12.60
   2  -6  11   69.39   11.30
  -2  -6 -11   56.39    4.20
  -2   6 -11   57.69    9.50
   3  -6  11   37.10    8.80
  -3  -6 -11   21.70    6.60
 -20   0  12   28.40    7.80
 -19   0  12   28.10    7.60
 -18   0  12    4.00    5.20
 -17   0  12    9.20    5.00
 -17   0  12    6.60    5.40
 -16   0  12  165.38   14.20
 -16   0  12  189.18   15.60
 -15   0  12   51.09    8.50
 -15   0  12   75.19   10.30
 -14   0  12  115.89   12.20
 -14   0  12  135.59   12.80
  14   0 -12  118.49   10.90
  13   0 -12  487.65   22.70
 -13   0  12  429.46   21.70
 -13   0  12  463.05   29.20
 -13   0  12  460.65   22.90
 -12   0  12   -0.10    4.30
 -12   0  12    2.80    4.60
 -12   0  12    8.70    5.40
  12   0 -12    7.20    4.20
  11   0 -12  657.03   27.90
 -11   0  12  653.13   26.70
  10   0 -12   -0.70    2.40
 -10   0  12   -1.70    4.10
  -9   0  12  874.61   56.09
   9   0 -12 1166.58   40.80
  -9   0  12 1167.58   38.20
   8   0 -12  667.23   33.70
  -8   0  12  648.14   24.40
   8   0 -12  587.94   26.00
   7   0 -12  146.39   14.70
  -7   0  12  158.88   10.20
   7   0 -12  164.38   11.30
   6   0 -12   17.40    4.30
   6   0 -12   22.90    6.50
  -6   0  12   18.40    4.20
  -5   0  12    7.10    3.50
   5   0 -12   12.70    4.10
   5   0 -12   12.90    6.00
  -4   0  12  152.68    9.10
   4   0 -12  152.18   14.90
   4   0 -12  151.98   10.90
   3   0 -12  590.34   25.10
   3   0 -12  550.44   30.80
  -3   0  12  603.44   21.30
   2   0 -12  330.97   17.20
   2   0 -12  342.17   23.00
  -2   0  12  347.57   14.20
  -1   0  12   97.69    6.90
   1   0 -12   88.39    8.40
   1   0 -12   97.29   12.10
   0   0 -12   -5.20    1.90
   0   0  12    4.30    2.60
  -1   0 -12  533.55   30.20
   1   0  12  524.85   24.70
   1   0  12  510.05   18.30
  -1   0 -12  457.35   21.80
   2   0  12  627.74   21.30
   2   0  12  606.84   27.70
  -3   0 -12  122.89   17.20
   3   0  12  103.29    6.60
   3   0  12  109.49   10.00
  -4   0 -12   28.00    8.30
   4   0  12   22.30    3.40
   4   0  12   37.30    6.20
   5   0  12   -0.40    2.00
  -5   0 -12    3.10    3.80
   5   0  12    3.00    2.50
  -6   0 -12  216.38   19.70
   6   0  12  203.08   11.80
   6   0  12  186.78    8.60
  -7   0 -12   78.49   13.10
   7   0  12  115.49    8.00
   7   0  12  116.89    6.20
  -8   0 -12  187.18   18.90
   8   0  12  183.88    9.60
   8   0  12  180.28    9.50
   9   0  12   15.00    2.90
   9   0  12    9.30    2.20
  -9   0 -12   19.60    7.60
 -10   0 -12  141.39   17.40
 -11   0 -12   67.19   12.80
 -12   0 -12   55.79   12.90
 -20  -1  12   14.70    6.20
 -20  -1  12   17.70    7.50
 -20   1  12    9.20    5.70
 -19  -1  12  183.68   19.10
 -19  -1  12  196.38   15.70
 -19   1  12  223.38   26.00
 -18  -1  12    9.90    6.20
 -18  -1  12    5.50    5.90
 -18   1  12   14.60    6.70
 -17  -1  12  113.69   12.80
 -17  -1  12  116.79   12.20
 -17   1  12  124.99   13.70
 -16  -1  12   16.90    6.60
 -16  -1  12   14.90    6.30
 -16   1  12   29.70    8.30
 -15  -1  12   16.70    5.50
 -15   1  12   16.40    6.60
 -14  -1  12  110.39   10.40
  14  -1 -12   77.49    9.50
  14   1 -12   66.59   10.30
 -14   1  12   80.09   10.90
 -13  -1  12   39.50    9.00
  13  -1 -12   46.40    7.00
 -13  -1  12   59.49    8.10
  13   1 -12   56.29    8.50
 -13   1  12   50.69    8.30
 -13   1  12   45.50    8.10
 -13   1  12   38.40    9.90
  12  -1 -12  169.58   11.50
 -12  -1  12  174.58   17.00
 -12  -1  12  164.28   11.80
 -12   1  12  163.58   14.00
 -12   1  12  174.08   13.50
 -12   1  12  185.28   17.50
  12   1 -12  180.58   13.40
  11  -1 -12  457.75   20.90
 -11  -1  12  492.05   29.20
 -11  -1  12  456.95   20.00
  11   1 -12  456.85   29.00
 -11   1  12  477.45   22.50
 -11   1  12  497.25   29.60
  10  -1 -12  167.48   11.10
 -10  -1  12  161.18   12.70
 -10   1  12  160.88   12.80
 -10   1  12  183.48   13.50
  10   1 -12  159.48   12.50
 -10   1  12  171.48   15.90
  -9  -1  12   -0.90    3.00
   9  -1 -12    4.50    3.10
  -9   1  12    5.60    5.00
  -9   1  12    3.00    4.40
   9   1 -12    6.20    3.40
   8  -1 -12   36.00    8.30
  -8  -1  12   60.89    6.70
   8  -1 -12   49.70    6.70
  -8   1  12   63.39    8.40
   8   1 -12   59.39   10.60
   8   1 -12   79.89   10.50
  -8   1  12   77.69    9.70
   7  -1 -12   30.70    8.20
  -7  -1  12   22.10    4.50
   7  -1 -12   20.40    4.50
  -7   1  12   21.80    5.60
   7   1 -12   21.50    7.30
  -7   1  12   14.90    4.90
   7   1 -12   32.80    6.80
   6  -1 -12  702.23   27.60
  -6  -1  12  708.93   25.70
   6  -1 -12  724.43   36.30
   6   1 -12  700.63   30.30
  -6   1  12  715.23   27.20
  -6   1  12  741.73   27.90
   6   1 -12  725.63   35.70
   5  -1 -12    9.70    5.30
   5  -1 -12   14.20    3.90
  -5  -1  12   12.50    3.60
   5   1 -12    4.10    3.10
  -5   1  12   12.30    4.70
  -5   1  12   13.00    4.70
  -5   1  12    8.50    4.00
   5   1 -12    8.40    4.60
   4  -1 -12    6.60    3.00
   4  -1 -12    9.00    5.80
  -4  -1  12    8.00    3.10
   4   1 -12    4.30    4.30
  -4   1  12    9.60    4.70
  -4   1  12   10.30    4.40
   4   1 -12    5.60    3.30
   3  -1 -12    2.50    2.40
  -3  -1  12    4.40    2.90
   3  -1 -12    3.60    4.10
  -3   1  12    0.00    3.70
   3   1 -12    5.50    3.40
   3   1 -12   -0.90    2.80
   2  -1 -12  314.97   22.00
  -2  -1  12  338.87   14.30
   2   1 -12  326.07   22.20
   2   1 -12  292.67   17.40
  -2   1  12  320.47   14.40
   1  -1 -12  163.28   10.50
   1  -1 -12  177.68   16.50
  -1  -1  12  177.18    9.80
  -1   1  12  176.48   10.10
   1   1 -12  168.68   12.40
   1   1 -12  191.48   16.90
   0  -1 -12   79.99    7.10
   0  -1  12   71.49    6.40
   0  -1  12   66.89   10.30
   0  -1 -12   63.59   11.70
   0   1 -12   54.49   10.60
   0   1  12   64.69    6.70
  -1  -1 -12    8.60    5.10
  -1  -1 -12    6.80    3.00
   1  -1  12    2.70    3.30
   1  -1  12    8.50    2.70
  -1   1 -12    0.10    2.70
   1   1  12    1.10    3.20
   2  -1  12  214.08   15.40
  -2  -1 -12  187.08   17.00
   2  -1  12  183.38   10.00
   2   1  12  181.88   11.70
   2   1  12  179.08    9.40
  -2   1 -12  133.39   20.20
   3  -1  12  138.29   12.30
   3  -1  12  140.19    8.60
   3   1  12  145.99    9.60
  -3   1 -12  138.09   15.10
   3   1  12  143.99    8.20
   4  -1  12    3.80    2.50
   4  -1  12    3.20    3.00
  -4  -1 -12    5.20    4.40
   4   1  12    9.70    2.60
   4   1  12    9.80    3.70
  -4   1 -12   -0.50    4.30
   5  -1  12  219.88   10.90
   5  -1  12  222.28   15.30
  -5  -1 -12  219.18   19.60
   5   1  12  225.98    9.50
  -5   1 -12  240.38   20.70
   5   1  12  202.38    8.40
   5   1  12  205.38    9.40
  -6  -1 -12    9.70    6.30
   6  -1  12    2.30    2.90
   6  -1  12    1.20    2.30
  -6   1 -12    3.30    3.90
   7  -1  12   18.60    3.60
  -7  -1 -12   23.80    7.40
   7  -1  12   27.00    6.00
  -7   1 -12   10.30    6.60
   8  -1  12  179.88   12.60
   8  -1  12  157.18    9.10
  -8  -1 -12  178.08   18.30
  -8   1 -12  212.28   19.80
  -9  -1 -12    8.10    5.00
   9  -1  12    7.10    2.90
   9  -1  12   13.90    5.10
  -9   1 -12   33.10    9.40
  10  -1  12    8.60    4.50
  10  -1  12    0.00    2.10
 -10  -1 -12    1.60    4.80
 -10   1 -12    6.30    5.80
 -11  -1 -12   -0.20    4.30
  11  -1  12    1.00    2.30
 -11   1 -12   -5.00    4.10
 -19  -2  12   10.60   11.80
 -19  -2  12    5.50    5.80
 -19   2  12    0.30    4.10
 -18  -2  12  179.48   14.80
 -18  -2  12  222.38   17.20
 -18   2  12  190.48   17.30
 -17  -2  12    1.40    5.10
 -17   2  12    4.90    4.60
 -16  -2  12    5.40    5.00
 -16   2  12   12.60    5.40
 -15  -2  12   90.29    9.60
 -15   2  12   97.69   11.80
 -14  -2  12  154.28   11.40
 -14   2  12  153.98   14.10
  13  -2 -12   53.49    7.00
 -13  -2  12   54.49    7.30
 -13   2  12   66.99   12.70
  13   2 -12   85.69   14.40
 -13   2  12   57.19    8.90
 -12  -2  12   20.60    7.40
  12  -2 -12   18.70    4.70
 -12  -2  12   27.00    5.50
 -12   2  12   19.40    7.20
 -12   2  12   22.10    6.30
  12   2 -12   30.60    7.60
 -11  -2  12   -1.80    2.70
  11  -2 -12    3.40    3.80
 -11  -2  12    3.20    3.70
 -11   2  12    2.90    4.20
 -11   2  12    2.10    5.10
  11   2 -12   -0.30    3.10
  10  -2 -12   98.69    8.30
 -10  -2  12  101.39    8.50
 -10  -2  12   77.79   12.20
  10   2 -12   98.09   10.60
 -10   2  12  110.59   15.60
 -10   2  12   96.89   10.60
  -9  -2  12   14.00    8.00
   9  -2 -12   12.50    3.60
  -9  -2  12   10.40    4.20
   9   2 -12   12.40    5.00
  -9   2  12   16.60    5.50
   8  -2 -12  194.98   17.70
   8  -2 -12  182.48   11.00
  -8  -2  12  214.68   12.90
  -8  -2  12  195.08   19.60
   8   2 -12  185.28   14.40
  -8   2  12  190.58   13.30
  -7  -2  12   42.00    8.60
  -7  -2  12   75.89    8.50
   7  -2 -12   49.50    9.20
   7  -2 -12   51.19    6.00
   7   2 -12   57.19   10.70
  -7   2  12   80.39    8.70
  -7   2  12   38.60    8.80
   7   2 -12   65.79   10.40
  -6  -2  12   27.40    4.80
   6  -2 -12   24.70    4.30
  -6  -2  12   29.50    8.10
  -6   2  12   22.80    5.50
   6   2 -12   24.00    6.50
  -6   2  12   27.70    7.90
   6   2 -12   31.50    6.00
   5  -2 -12  189.98   16.90
   5  -2 -12  185.78   10.80
  -5  -2  12  208.58   11.60
  -5  -2  12  187.28   16.70
   5   2 -12  183.98   14.30
   5   2 -12  189.18   16.10
  -5   2  12  196.48   15.60
  -5   2  12  206.08   12.50
   4  -2 -12  101.19   12.50
   4  -2 -12   89.39    7.30
  -4  -2  12  101.69    8.30
   4   2 -12   98.99   10.30
  -4   2  12   90.09   12.90
  -4   2  12  103.59    8.90
   4   2 -12  105.69   12.00
   3  -2 -12   73.19   11.50
  -3  -2  12  106.39    8.30
   3  -2 -12  101.59    7.60
  -3   2  12   87.49    8.00
   3   2 -12   71.19   11.50
   3   2 -12   84.89    9.60
  -2  -2  12   20.70    4.70
   2  -2 -12   18.00    6.50
   2  -2 -12   18.70    3.90
   2   2 -12   16.20    5.10
   2   2 -12    4.80    4.20
  -2   2  12   17.30    4.10
  -1  -2  12   -2.30    2.20
  -1  -2  12    1.50    2.60
   1  -2 -12    2.40    2.10
   1  -2 -12    0.50    3.40
  -1   2  12    0.50    2.60
   1   2 -12    3.80    4.10
   0  -2 -12   -0.50    3.70
   0  -2 -12    1.50    2.10
   0  -2  12   -1.20    2.20
   0  -2  12    0.60    2.40
   0   2  12    1.20    2.30
   0   2 -12    2.70    3.90
  -1  -2 -12  177.38   10.10
   1  -2  12  164.08   15.00
  -1  -2 -12  169.08   16.20
   1  -2  12  174.68   11.10
   1   2  12  182.08    9.10
  -1   2 -12  155.98   24.70
  -2  -2 -12   16.10    6.80
   2  -2  12   16.00    5.70
  -2  -2 -12   14.70    3.50
   2  -2  12   12.20    3.60
   2   2  12   13.90    2.60
  -2   2 -12   16.60    6.30
   3  -2  12   62.49    7.20
   3  -2  12   67.49   11.00
  -3   2 -12   61.39   11.50
   4  -2  12   17.40    4.40
  -4  -2 -12   18.10    6.90
   4  -2  12   12.20    5.60
  -4   2 -12   15.90    6.10
  -5  -2 -12   11.10    5.80
   5  -2  12   13.50    4.00
   5  -2  12    1.50    3.90
  -5   2 -12    6.30    4.90
  -6  -2 -12   33.50    8.90
   6  -2  12   35.10    5.90
  -6   2 -12   35.80   10.00
  -7  -2 -12    1.00    3.80
   7  -2  12    2.10    2.30
   7  -2  12   -7.30    3.50
  -7   2 -12   -0.80    4.30
   8  -2  12    8.50    3.40
  -8   2 -12   15.20    6.50
   9  -2  12    2.70    2.60
  -9  -2 -12    2.40    3.80
  -9   2 -12   -0.90    4.20
 -10  -2 -12    5.70    3.70
  10  -2  12  -17.90    7.80
  10  -2  12    2.60    2.70
 -10   2 -12   -0.90    4.20
 -11  -2 -12   26.20    8.70
  11  -2  12   17.00    4.50
  11  -2  12   31.10    7.30
 -11   2 -12    8.20    6.50
 -18  -3  12   30.30    7.80
 -18   3  12   21.20    7.80
 -17  -3  12   50.89    7.50
 -17   3  12   68.99   12.60
 -16  -3  12   66.49    8.20
 -16   3  12   90.09   13.80
 -15  -3  12   10.50    4.40
 -15   3  12    6.90    4.80
 -14  -3  12   55.39    7.10
 -14   3  12   31.80    7.30
 -13  -3  12   50.09    6.90
 -13   3  12   43.70    9.10
 -13   3  12   37.80    8.90
  12  -3 -12   11.40    4.70
 -12  -3  12   16.50    4.80
 -12   3  12   15.80    6.30
 -12   3  12    9.60    5.10
  11  -3 -12   30.80    5.10
 -11  -3  12   36.30    8.90
 -11  -3  12   36.90    5.90
 -11   3  12   38.10    8.50
 -11   3  12   23.10    6.10
 -10  -3  12   55.59   11.70
  10  -3 -12   56.89    6.60
 -10  -3  12   67.59    7.50
  10   3 -12   68.19   10.80
 -10   3  12   63.29   10.00
  -9  -3  12    2.60    3.90
  -9  -3  12    7.20    3.50
   9  -3 -12   -1.60    2.10
  -9   3  12   -1.30    2.90
   9   3 -12    3.10    4.00
   8  -3 -12    6.60    3.10
  -8  -3  12   11.90    4.10
  -8  -3  12   11.50    5.50
  -8   3  12    6.60    3.50
  -8   3  12    1.40    3.40
   8   3 -12    3.20    3.30
   7  -3 -12   82.29    7.10
   7  -3 -12   63.49   17.00
  -7  -3  12   88.99   14.40
  -7  -3  12  102.69    8.80
  -7   3  12   83.59   12.30
  -7   3  12   81.09    9.00
   7   3 -12   63.99    9.60
  -6  -3  12    7.30    3.80
   6  -3 -12    4.80    2.70
  -6  -3  12    8.30    5.10
   6  -3 -12    5.50    4.60
   6   3 -12    4.10    4.10
  -6   3  12   10.90    4.00
  -6   3  12    7.00    4.50
   6   3 -12   10.60    4.40
   5  -3 -12  223.98   18.70
  -5  -3  12  209.28   18.30
   5  -3 -12  225.78   11.60
  -5  -3  12  243.58   13.70
  -5   3  12  247.28   14.70
  -5   3  12  193.48   15.70
   5   3 -12  234.48   17.50
   5   3 -12  196.68   22.50
  -4  -3  12   17.30    6.40
   4  -3 -12   22.60    4.00
  -4  -3  12   22.10    7.60
   4  -3 -12   21.70    7.20
  -4  -3  12   25.50    5.50
  -4   3  12   11.70    4.10
   4   3 -12   17.40    6.00
   3  -3 -12   18.10    3.70
  -3  -3  12   14.70    4.40
   3  -3 -12   18.20    5.90
  -3  -3  12   18.80    6.30
  -3   3  12   18.80    4.40
   3   3 -12   22.60    6.90
   2  -3 -12  139.89   14.50
  -2  -3  12  161.08   15.70
  -2  -3  12  162.48   11.50
  -2   3  12  139.39   10.00
   2   3 -12  131.29   13.70
   1  -3 -12  141.89    8.60
  -1  -3  12  123.69   14.50
   1  -3 -12  135.59   14.50
  -1  -3  12  142.79   11.00
   1   3 -12  159.88   15.10
  -1   3  12  145.19    9.60
   0  -3  12  139.49   11.00
   0  -3  12  150.88   15.30
   0  -3 -12  140.39    8.40
   0  -3 -12  139.39   14.40
   0   3  12  133.59    8.90
  -1  -3 -12   -2.10    1.40
   1  -3  12   -1.10    2.20
   1  -3  12    9.90    4.70
  -1  -3 -12    1.70    3.60
   1   3  12   -0.30    1.50
  -1   3 -12    1.80    3.20
  -2  -3 -12    6.80    2.20
  -2  -3 -12    0.80    3.90
   2  -3  12    2.50    3.20
   2  -3  12   -1.00    4.90
  -2   3 -12    6.70    3.90
  -3  -3 -12   37.90    9.90
   3  -3  12   66.59   12.40
   3  -3  12   35.60    6.50
  -3   3 -12   44.90   10.30
   4  -3  12   14.20    8.00
   4  -3  12    6.40    3.70
  -4  -3 -12    9.40    5.40
  -4   3 -12   13.40    5.70
   5  -3  12   28.70    9.70
   5  -3  12   21.00    5.30
  -5  -3 -12   23.90    7.10
  -5   3 -12   24.10    8.00
   6  -3  12    0.80    3.10
   6  -3  12    3.30    4.70
  -6  -3 -12    1.80    4.00
  -6   3 -12   -1.90    3.70
   7  -3  12   14.20    4.80
   7  -3  12    9.70    6.20
  -7  -3 -12    7.60    6.80
  -7   3 -12    1.40    4.20
  -8  -3 -12   27.50    8.40
   8  -3  12   25.20    7.30
   8  -3  12   31.10    6.40
  -8   3 -12   27.70    8.80
   9  -3  12   13.70    7.50
  -9  -3 -12    4.60    5.70
   9  -3  12    8.70    4.40
  -9   3 -12   23.10    8.50
  10  -3  12    1.50    3.80
 -10  -3 -12   -2.10    4.90
 -10   3 -12   -1.60    4.30
 -16  -4  12  152.08   13.10
 -16   4  12  129.59   21.30
 -15  -4  12   87.19    9.10
 -15   4  12   93.19   14.40
 -14  -4  12   35.20    6.40
 -14   4  12   35.40    9.20
 -13  -4  12   19.20    5.10
 -13   4  12   15.90    6.40
 -13   4  12   23.60    7.50
 -12  -4  12   24.00    5.10
 -12   4  12   27.30    8.90
 -12   4  12   20.20    6.70
 -11  -4  12    0.30    2.70
 -11   4  12   -0.50    3.60
 -11   4  12    2.50    4.80
 -10  -4  12    6.00    4.00
  10  -4 -12    3.50    3.10
 -10   4  12   14.10    5.60
  -9  -4  12   31.00    6.20
   9  -4 -12   31.80    4.90
  -9   4  12   45.90    8.30
  -9   4  12   27.80    7.50
   8  -4 -12  118.69   10.80
  -8  -4  12  102.19   16.80
  -8  -4  12   96.19    9.50
  -8   4  12  104.39   11.40
  -8   4  12  111.99   12.60
  -7  -4  12   62.19    8.50
   7  -4 -12   44.80    5.80
  -7  -4  12   28.00    7.50
  -7   4  12   64.09   10.10
  -7   4  12   62.39    9.60
   6  -4 -12   64.59    6.60
   6  -4 -12   63.59   11.30
  -6  -4  12   69.09    9.10
  -6  -4  12   62.19   11.40
  -6   4  12   77.39   10.40
  -5  -4  12   26.10    5.40
   5  -4 -12   34.00    4.70
  -5  -4  12   34.30    8.30
   5  -4 -12   35.20    9.20
   5   4 -12   33.80    7.40
  -5   4  12   36.60    7.00
   4  -4 -12   16.20    9.00
  -4  -4  12    3.00    6.50
   4  -4 -12    8.90    3.10
  -4  -4  12    3.00    3.10
  -4   4  12   20.20    5.00
   4   4 -12   15.20    5.40
  -3  -4  12    1.00    3.20
  -3  -4  12    0.60    5.40
   3  -4 -12    1.00    2.10
   3   4 -12    2.30    3.60
  -3   4  12    3.80    2.90
  -2  -4  12    6.30    4.80
   2  -4 -12   -1.80    3.80
   2  -4 -12   -1.80    1.40
  -2  -4  12    1.20    2.40
   2   4 -12    0.90    3.30
  -2   4  12    0.30    2.50
   1  -4 -12    3.40    5.30
  -1  -4  12   12.30    4.90
   1  -4 -12    2.70    1.90
  -1  -4  12    7.60    4.60
   1   4 -12    9.20    5.60
  -1   4  12    7.00    2.80
   0  -4  12    3.10    5.60
   0  -4  12    4.60    3.80
   0  -4 -12    3.10    2.00
   0  -4 -12    8.20    6.10
   0   4 -12    2.50    3.80
   0   4  12    4.10    2.20
  -1  -4 -12   11.00    2.40
  -1  -4 -12    3.60    5.50
   1  -4  12    7.70    4.10
  -1   4 -12    0.00    3.70
  -2  -4 -12  133.89    7.70
   2  -4  12  139.29   12.30
  -2  -4 -12  132.59   14.70
  -2   4 -12  139.19   14.90
   3  -4  12   48.50    8.00
  -3  -4 -12   40.40    9.10
  -3   4 -12   50.69   11.10
   4  -4  12   43.30    7.50
  -4  -4 -12   30.40    7.90
  -4   4 -12   27.00    7.90
  -5  -4 -12    5.40    3.90
   5  -4  12   -1.60    3.10
  -5   4 -12   -0.90    4.30
  -6  -4 -12    7.60    5.30
   6  -4  12    3.20    3.90
  -6   4 -12    3.80    5.60
  -7  -4 -12    8.30    4.90
   7  -4  12   12.60    5.50
  -7   4 -12   10.20    6.30
   8  -4  12    4.00    4.40
  -8  -4 -12    7.40    5.00
  -8   4 -12   12.40    7.10
 -14  -5  12   16.90    5.10
 -14   5  12   18.60    9.00
 -14   5  12   19.90    9.40
 -13  -5  12  249.18   14.50
 -13   5  12  256.67   21.10
 -13   5  12  208.18   19.20
 -12   5  12  191.88   18.20
 -12   5  12  207.08   20.00
 -11  -5  12   14.50    4.50
 -11   5  12    2.20    4.60
 -11   5  12    7.40    5.40
 -10  -5  12    4.40    4.10
 -10   5  12    0.50    4.70
 -10   5  12   11.00    5.80
  -9  -5  12    6.10    3.40
  -9   5  12    2.60    3.60
  -9   5  12    2.20    4.10
  -8  -5  12   58.09    9.10
  -8   5  12   59.09   10.30
  -7  -5  12    3.00    3.20
   7  -5 -12   11.70    3.70
  -7   5  12   23.30    7.30
   6  -5 -12   16.80    3.90
  -6  -5  12    4.00    3.40
  -5  -5  12    1.30    2.80
   5  -5 -12   -0.10    2.50
  -5   5  12    7.00    3.50
   4  -5 -12   10.80    3.50
   4  -5 -12   25.40    7.60
  -4  -5  12   17.50    5.20
  -4   5  12   10.70    4.60
  -3  -5  12   62.99    9.80
   3  -5 -12   68.49    5.90
   3  -5 -12   60.89   11.80
  -3   5  12   71.99    9.80
   3   5 -12   69.69    9.90
   2  -5 -12   53.39   10.60
   2  -5 -12   47.70    5.10
  -2  -5  12   45.30    8.20
   2   5 -12   43.00    8.20
  -2   5  12   56.19    8.10
  -1  -5  12   14.70    5.10
   1  -5 -12   21.90    6.80
   1  -5 -12   16.30    3.30
   1   5 -12   20.50    6.40
  -1   5  12   18.40    4.60
   0  -5 -12    5.70    4.60
   0  -5  12   13.90    4.90
   0  -5 -12    7.80    2.50
   0   5  12    5.50    2.90
  -1  -5 -12    4.80    4.90
  -1  -5 -12    8.30    2.40
   1  -5  12    9.70    4.60
  -1   5 -12    6.80    4.60
  -2  -5 -12    0.00    4.40
   2  -5  12    3.10    3.50
  -2   5 -12    2.40    4.50
  -3  -5 -12   10.80    5.70
   3  -5  12   22.90    6.40
  -3   5 -12   41.30    9.00
   4  -5  12   25.60    7.00
  -4  -5 -12   21.00    7.60
  -4   5 -12   40.00    9.40
  -5  -5 -12   36.70    9.80
   5  -5  12   46.40    9.70
  -5   5 -12   56.89   12.00
  -9  -6  12  118.99   11.70
  -9   6  12  130.09   15.30
  -8  -6  12   45.90    8.70
  -8   6  12   43.00   10.50
  -7   6  12   36.30    8.90
  -6  -6  12    3.50    3.60
  -6   6  12    2.90    4.20
   5  -6 -12    3.10    3.30
  -5  -6  12   18.40    6.70
  -5   6  12   10.30    5.80
   4  -6 -12   11.50    3.70
  -4  -6  12   11.00    5.00
  -4   6  12    8.10    5.10
   3  -6 -12    4.20    2.80
  -3  -6  12    6.80    3.70
  -3   6  12   -1.60    3.10
   2  -6 -12    4.30    2.40
   2  -6 -12    3.20    4.00
  -2  -6  12    1.50    3.70
  -2   6  12   -4.10    3.40
   1  -6 -12   -4.00    4.50
  -1  -6  12    0.60    4.00
   1  -6 -12   -3.60    2.10
  -1   6  12    0.00    3.40
   0  -6 -12    7.10    2.40
   0  -6  12   12.20    5.90
   0  -6 -12   20.70    7.20
   0   6 -12    7.70    4.70
 -19   0  13    3.70    5.50
 -18   0  13    6.90    5.00
 -18   0  13   -2.40    5.10
 -17   0  13   -5.60    3.90
 -17   0  13   -7.90    3.90
 -16   0  13   -3.30    4.60
 -16   0  13    1.40    5.00
 -15   0  13   -5.10    4.20
 -15   0  13   -0.30    5.00
 -14   0  13    4.90    5.20
 -14   0  13    2.90    5.00
 -13   0  13   -2.80    4.40
 -13   0  13   -5.30    3.80
  12   0 -13   -1.50    2.60
 -12   0  13   -0.50    4.50
 -12   0  13    2.00    5.30
 -12   0  13    0.80    4.30
 -11   0  13    3.10    4.60
  11   0 -13    1.10    3.20
 -11   0  13    4.20    4.40
 -10   0  13   -2.70    4.20
 -10   0  13    0.50    4.40
  10   0 -13   -0.30    3.40
  -9   0  13    3.10    3.70
  -9   0  13    3.00    4.00
   9   0 -13    0.80    2.70
  -8   0  13   -1.10    3.30
   8   0 -13    0.00    2.40
  -8   0  13   -3.20    2.90
   8   0 -13    0.80    3.30
  -7   0  13    3.90    3.60
  -7   0  13    1.80    3.60
   7   0 -13   -2.10    1.80
  -6   0  13   -0.90    3.10
  -6   0  13    2.50    3.30
   6   0 -13   -2.90    2.00
   6   0 -13    1.50    4.00
   5   0 -13    0.90    2.30
   5   0 -13    2.50    4.10
  -5   0  13    0.40    3.20
  -5   0  13    2.80    3.10
   4   0 -13    3.30    2.40
  -4   0  13    1.00    2.90
   4   0 -13   -3.00    2.90
  -4   0  13    0.80    2.90
  -3   0  13    1.00    3.00
   3   0 -13   -0.80    2.00
   3   0 -13    2.00    5.00
   2   0 -13   -2.90    1.80
  -2   0  13   -1.60    2.50
   2   0 -13   -0.90    4.40
  -1   0  13    1.10    2.70
   1   0 -13   -0.60    3.00
   1   0 -13    1.20    2.20
   0   0 -13    4.90    3.00
   0   0  13   -1.70    2.20
   0   0 -13   -2.50    3.00
   0   0  13    1.00    3.00
   1   0  13   -3.90    2.20
  -1   0 -13    2.60    4.50
   1   0  13   -0.80    2.40
   2   0  13    3.10    3.10
  -2   0 -13   -2.00    2.10
   2   0  13    3.60    2.60
   3   0  13    0.10    2.30
   3   0  13    1.00    2.30
  -3   0 -13   -1.50    2.50
  -4   0 -13    0.40    3.40
   4   0  13    0.50    3.10
   4   0  13   -1.00    2.00
   5   0  13   -0.30    2.20
  -5   0 -13    1.00    3.70
   5   0  13   -1.30    2.30
   6   0  13   -3.00    1.90
   6   0  13   -6.70    2.20
  -6   0 -13   -4.00    2.50
  -7   0 -13   -1.90    4.00
   7   0  13   -1.10    2.10
   7   0  13    3.10    2.30
  -8   0 -13   -2.40    4.10
   8   0  13    0.30    2.90
   8   0  13   -1.50    2.10
   9   0  13    2.10    2.00
  -9   0 -13    5.40    5.50
   9   0  13   -2.00    2.20
 -10   0 -13    0.10    4.10
 -19  -1  13   18.10    7.90
 -19  -1  13   17.10    7.50
 -19   1  13   13.00    6.00
 -18  -1  13   -2.40    5.20
 -18  -1  13    8.00   10.10
 -18   1  13   -2.10    6.00
 -17  -1  13   53.39    9.20
 -17  -1  13   45.00    8.20
 -17   1  13   40.20    8.80
 -16  -1  13    5.70    5.40
 -16  -1  13    8.00    5.90
 -16   1  13    5.30    5.00
 -15  -1  13    1.20    4.70
 -15  -1  13   -3.20    4.60
 -15   1  13    6.90    5.60
 -14  -1  13   14.60    5.50
 -14   1  13    6.70    5.60
 -14   1  13   24.40    6.90
 -13  -1  13  182.78   12.80
 -13   1  13  189.58   14.90
 -13   1  13  149.19   13.20
 -12  -1  13   84.79    9.20
  12  -1 -13   63.49    8.60
 -12   1  13   69.59    9.90
 -12   1  13   68.89   14.00
 -12   1  13   59.39    9.30
  12   1 -13   65.29    9.60
 -11  -1  13    1.20    3.70
  11  -1 -13    2.20    3.00
 -11  -1  13    0.70    3.30
 -11   1  13    0.70    4.60
 -11   1  13   -0.50    4.30
  11   1 -13   -1.50    2.50
 -11   1  13    2.30    4.00
 -10  -1  13   -1.30    2.90
 -10  -1  13    2.00    3.50
 -10   1  13   -6.60    3.40
  10   1 -13    0.60    3.10
 -10   1  13   -3.70    4.30
 -10   1  13    0.30    4.50
  -9  -1  13    1.80    3.90
  -9  -1  13    3.10    3.90
   9  -1 -13    3.50    2.90
  -9   1  13   -1.20    4.20
  -9   1  13    1.00    5.30
   9   1 -13   -3.10    3.00
  -9   1  13   -1.40    4.00
  -8  -1  13    0.80    4.80
  -8  -1  13    0.40    3.40
   8  -1 -13    1.20    4.00
   8  -1 -13    0.00    2.30
   8   1 -13    6.60    5.80
  -8   1  13    3.00    4.50
   8   1 -13   10.00    4.40
  -8   1  13    1.90    4.20
  -8   1  13    5.60    4.40
   7  -1 -13    2.40    2.90
  -7  -1  13   -7.10    3.00
   7  -1 -13   -0.20    4.10
  -7   1  13    3.70    3.90
  -7   1  13   -3.20    3.20
   7   1 -13    3.50    3.10
  -7   1  13    7.50    4.60
   7   1 -13    8.20    5.30
   6  -1 -13   14.10    8.60
   6  -1 -13    9.30    3.40
  -6  -1  13   19.80    4.60
   6   1 -13   21.70    5.40
  -6   1  13   20.40    5.60
  -6   1  13   17.70    4.80
   6   1 -13   20.80    7.30
  -5  -1  13    9.80    3.70
   5  -1 -13   13.40    3.90
  -5  -1  13   13.50    8.50
  -5   1  13   17.10    5.20
  -5   1  13   11.10    4.40
   5   1 -13   16.60    5.20
   5   1 -13   10.00    5.30
   4  -1 -13   53.69    7.50
  -4  -1  13   54.99   16.10
  -4  -1  13   55.99    6.50
  -4   1  13   65.99    7.90
  -4   1  13   62.49    7.60
   4   1 -13   79.39   16.90
   4   1 -13   71.09   10.10
  -3  -1  13   83.79    7.20
   3  -1 -13   81.99    7.80
   3   1 -13   91.29    9.40
  -3   1  13   83.59    8.60
   2  -1 -13   65.59    7.00
  -2  -1  13   62.29    6.40
   2  -1 -13   82.19   17.70
   2   1 -13   47.70    9.90
  -2   1  13   64.99    7.60
   2   1 -13   71.99    8.30
   1  -1 -13   64.69    7.10
  -1  -1  13   64.49    6.40
   1  -1 -13   77.99   13.60
  -1  -1  13   68.79   10.90
   1   1 -13   60.79    8.60
   1   1 -13   51.29    9.90
  -1   1  13   64.79    7.40
   0  -1 -13    9.20    5.20
   0  -1  13   11.40    3.40
   0  -1  13    5.00    4.00
   0   1 -13    5.60    4.90
   0   1  13    7.40    3.90
   1  -1  13   27.60    6.90
  -1  -1 -13   31.10    5.70
  -1  -1 -13   17.20    6.30
   1  -1  13   29.20    4.60
   1   1  13   28.40    4.90
  -1   1 -13   38.60   10.10
   1   1  13   40.30    6.80
   2  -1  13    0.10    2.90
  -2  -1 -13    2.70    3.90
   2  -1  13   -1.70    2.10
   2   1  13    0.70    3.20
  -2   1 -13    2.50    3.10
   2   1  13    5.20    2.60
  -3  -1 -13   14.10    6.10
   3  -1  13   19.50    6.10
   3  -1  13   15.90    3.60
   3   1  13   13.10    3.90
   3   1  13   15.60    4.00
  -3   1 -13   11.80    5.20
   3   1  13   14.20    3.40
  -4  -1 -13   14.90    7.30
   4  -1  13   25.50    6.20
   4  -1  13   19.90    3.80
   4   1  13   20.90    4.10
   4   1  13   27.60    4.20
  -4   1 -13   11.80    6.00
   4   1  13   19.20    3.20
  -5  -1 -13   31.40    8.50
   5  -1  13   50.89    5.60
   5  -1  13   51.49    8.40
   5   1  13   54.39    5.30
  -5   1 -13   42.50    9.40
   5   1  13   49.90    3.70
   5   1  13   61.19    4.90
   6  -1  13   11.30    3.10
   6  -1  13   14.60    4.70
  -6  -1 -13    5.70    5.40
  -6   1 -13   13.10    6.40
   7  -1  13   36.30    4.60
   7  -1  13   36.50    7.10
  -7  -1 -13   34.80    9.40
  -7   1 -13   36.40    9.60
  -8  -1 -13    5.30    5.70
   8  -1  13    2.60    2.20
   8  -1  13   -2.20    3.20
  -8   1 -13    6.10    5.40
   9  -1  13    6.80    2.50
   9  -1  13   -2.20    3.30
  -9  -1 -13   -4.70    5.20
  -9   1 -13   11.90    9.90
 -10  -1 -13    2.50    7.50
  10  -1  13    8.30    2.60
  10  -1  13    5.70    4.40
 -10   1 -13    9.30    5.60
 -18  -2  13   12.60    6.70
 -18  -2  13   23.30    7.40
 -18   2  13   18.70    7.40
 -17  -2  13   22.30    7.00
 -17   2  13    7.30    5.50
 -16  -2  13  102.69   10.70
 -16   2  13  104.59   12.60
 -15  -2  13  165.08   12.40
 -15   2  13  153.78   14.80
 -14  -2  13   39.70    6.60
 -14   2  13   51.09    9.70
 -13  -2  13   -1.80    3.20
 -13   2  13    0.50    3.90
 -12  -2  13    1.00    3.50
  12  -2 -13   -1.90    3.30
 -12   2  13   -0.90    4.30
 -12   2  13   -6.60    3.00
  11  -2 -13  131.89   10.10
 -11  -2  13  140.59   10.30
 -11   2  13  134.09   15.20
 -11   2  13  161.08   13.40
 -10  -2  13   49.70    6.90
 -10  -2  13   30.70   10.40
  10  -2 -13   38.20    5.60
  10   2 -13   40.50    8.30
 -10   2  13   33.30    9.20
 -10   2  13   50.49    8.80
  -9  -2  13    7.50    3.70
  -9  -2  13   11.00    5.10
   9  -2 -13    3.70    2.70
   9   2 -13    7.90    3.80
  -9   2  13   14.80    5.20
  -9   2  13   11.50    5.30
   8  -2 -13    9.90    5.20
  -8  -2  13    8.70    3.80
   8  -2 -13   11.20    3.50
  -8  -2  13   19.40    6.90
   8   2 -13   10.80    5.80
  -8   2  13    4.60    4.20
   8   2 -13   11.20    4.30
  -8   2  13    8.30    4.20
  -7  -2  13    9.80    5.80
  -7  -2  13    7.70    3.30
   7  -2 -13    1.00    4.50
   7  -2 -13    5.70    3.20
   7   2 -13    9.50    4.30
   7   2 -13   -1.80    3.80
  -7   2  13    6.70    4.20
  -6  -2  13  162.18   10.40
   6  -2 -13  169.58   10.80
   6  -2 -13  179.78   17.20
  -6  -2  13  189.58   17.20
   6   2 -13  159.38   15.60
  -6   2  13  153.38   11.80
   5  -2 -13   67.89   11.20
  -5  -2  13  103.09    8.20
   5  -2 -13   78.19    7.50
  -5  -2  13   94.59   15.10
   5   2 -13   75.19   10.70
  -5   2  13   89.89    8.90
   5   2 -13   99.09   14.90
  -4  -2  13   11.80    4.40
   4  -2 -13   29.30    8.70
  -4  -2  13   14.90    6.70
   4  -2 -13   18.80    4.30
   4   2 -13   18.40    5.70
  -4   2  13   17.90    5.00
   3  -2 -13  227.18   12.70
   3  -2 -13  288.17   21.40
  -3  -2  13  197.98   18.00
  -3   2  13  219.58   12.70
   3   2 -13  205.78   20.20
   3   2 -13  228.48   16.20
  -2  -2  13   29.70    5.70
  -2  -2  13    7.50    6.30
   2  -2 -13   23.80    7.80
   2  -2 -13   16.50    4.00
  -2   2  13   24.00    4.80
   2   2 -13   16.60    6.70
   1  -2 -13  129.79   17.90
  -1  -2  13  111.99    8.80
   1   2 -13  127.79   14.20
  -1   2  13  105.09    8.20
   0  -2 -13    7.90    5.20
   0  -2 -13    4.10    2.60
   0  -2  13    6.50    3.50
   0   2  13    5.30    2.90
   0   2 -13    6.70    4.70
   1  -2  13    4.70    3.00
  -1  -2 -13   -1.10    3.10
  -1  -2 -13    1.00    2.10
   1   2  13    3.40    2.30
  -1   2 -13   -4.00    2.90
  -2  -2 -13   78.19   14.40
   2  -2  13   60.69    6.80
   2   2  13   49.80    4.50
  -2   2 -13   79.29   15.00
   2   2  13   66.49    6.90
  -3  -2 -13   -2.60    2.40
   3  -2  13    3.80    3.10
  -3   2 -13    5.80    4.70
   4  -2  13   96.19    8.50
  -4  -2 -13  133.89   14.80
  -4   2 -13  122.59   18.60
  -5  -2 -13   17.60    7.00
   5  -2  13    4.40    3.20
  -5   2 -13   12.20    6.60
  -6  -2 -13   -1.20    3.70
   6  -2  13   -4.60    2.30
   6  -2  13   -6.00    4.80
  -6   2 -13    0.20    4.50
   7  -2  13   53.29   10.40
  -7  -2 -13   29.20    8.40
   7  -2  13   33.30    5.80
  -7   2 -13   36.30   10.10
   8  -2  13  115.19   12.60
   8  -2  13  118.19   10.80
  -8  -2 -13   94.69   15.30
  -8   2 -13  104.39   17.60
   9  -2  13   30.20    8.80
   9  -2  13   29.20    7.60
  -9  -2 -13   15.40    7.60
  -9   2 -13   21.80    9.60
 -17  -3  13    6.60    5.40
 -17   3  13   16.70    6.80
 -16  -3  13   27.50   10.60
 -16   3  13   25.40    8.00
[truncated: 48,932 more chars]
