# Supplementary material for: Crystal structure of 2-methyl-1,2,3,4-tetra­hydro­iso­quinoline trihydrate
Source: Acta Crystallogr E Crystallogr Commun. 2020 Feb 6;76(Pt 3):298–302. doi: 10.1107/S2056989020000730 (PMC7057357; doi:10.1107/S2056989020000730)
Supplement: Supplementary file 2 [file e-76-00298-Isup2.hkl]

data_I                                                                          
_shelx_title ' b1171_0m_a.res in P2(1)/c'                                       
_shelx_refln_list_code          4                                               
_shelx_F_calc_maximum       92.17                                               
_exptl_crystal_F_000       440.00                                               
_reflns_d_resolution_high  0.7109                                               
                                                                                
loop_                                                                           
 _space_group_symop_operation_xyz                                               
 'x, y, z'                                                                      
 '-x, y+1/2, -z+1/2'                                                            
 '-x, -y, -z'                                                                   
 'x, -y-1/2, z-1/2'                                                             
                                                                                
_cell_length_a    16.1791                                                       
_cell_length_b     5.9209                                                       
_cell_length_c    12.5007                                                       
_cell_angle_alpha  90.000                                                       
_cell_angle_beta  106.093                                                       
_cell_angle_gamma  90.000                                                       
                                                                                
_shelx_F_squared_multiplier     1.000                                           
                                                                                
loop_                                                                           
 _refln_index_h                                                                 
 _refln_index_k                                                                 
 _refln_index_l                                                                 
 _refln_F_squared_calc                                                          
 _refln_F_squared_meas                                                          
 _refln_F_squared_sigma                                                         
 _refln_observed_status                                                         
   2   0   0        179.13        168.77         5.67 o                         
   3   0   0       1321.68       1239.14        20.70 o                         
   4   0   0        779.92        778.43        13.53 o                         
   5   0   0        564.42        517.30         9.58 o                         
   6   0   0         98.93         84.97         2.84 o                         
   7   0   0        295.85        286.04         6.46 o                         
   8   0   0        232.88        206.75        11.20 o                         
   9   0   0       3346.74       3463.96        71.00 o                         
  10   0   0         25.34         17.24         2.18 o                         
  11   0   0       1062.54       1101.29        24.93 o                         
  12   0   0        179.47        202.34         7.00 o                         
  13   0   0         81.33         94.03         5.35 o                         
  14   0   0         89.75         95.16         4.92 o                         
  15   0   0          2.03          3.83         2.61 o                         
  16   0   0          5.50          4.98         1.83 o                         
  17   0   0        113.89        118.82         5.79 o                         
  18   0   0         11.21         13.34         3.69 o                         
  19   0   0        853.14        846.68        27.74 o                         
  20   0   0          9.73         10.70         2.61 o                         
  21   0   0          1.82          3.15         3.69 o                         
   1   1   0        699.33        619.23        14.70 o                         
   2   1   0       1370.34       1363.70        47.32 o                         
   4   1   0        662.74        644.94        10.19 o                         
   5   1   0         30.12         30.69         1.51 o                         
   6   1   0        552.85        552.42         9.15 o                         
   7   1   0        125.94        103.96         3.02 o                         
   8   1   0        911.98        873.05        13.64 o                         
   9   1   0         64.06         59.85         2.46 o                         
  10   1   0         12.62         12.69         1.67 o                         
  11   1   0         48.39         53.47         2.58 o                         
  12   1   0        294.83        301.65         5.99 o                         
  13   1   0         15.36         18.98         2.11 o                         
  14   1   0         49.84         50.05         2.50 o                         
  15   1   0         31.95         32.58         2.45 o                         
  16   1   0        517.78        526.12        14.38 o                         
  17   1   0         27.71         29.91         2.46 o                         
  18   1   0         26.62         26.71         3.05 o                         
  19   1   0         23.38         18.72         2.55 o                         
  20   1   0         28.23         29.03         2.58 o                         
  21   1   0          9.43          7.97         2.26 o                         
   0   2   0       1272.85       1236.22        28.01 o                         
   1   2   0         48.71         50.09         1.64 o                         
   2   2   0        389.56        403.03         9.02 o                         
   3   2   0          1.00         -0.15         0.56 o                         
   4   2   0       2521.10       2597.84        80.47 o                         
   5   2   0       2390.59       2458.68        37.10 o                         
   6   2   0        144.39        164.20         6.05 o                         
   7   2   0        808.94        897.29        14.77 o                         
   8   2   0         57.94         61.53         2.30 o                         
   9   2   0        108.63        118.03         3.55 o                         
  10   2   0         68.69         72.16         2.49 o                         
  11   2   0         52.99         52.87         2.35 o                         
  12   2   0         98.57         93.54         3.59 o                         
  13   2   0          2.57          1.53         1.05 o                         
  14   2   0        270.58        239.04         5.73 o                         
  15   2   0         55.04         51.13         2.97 o                         
  16   2   0         49.20         47.97         3.33 o                         
  17   2   0         12.01         10.61         1.93 o                         
  18   2   0         11.77         15.16         3.15 o                         
  19   2   0         87.35         90.97         6.40 o                         
  20   2   0         10.55          8.06         1.86 o                         
  21   2   0          4.96          3.87         1.86 o                         
   1   3   0         93.72        108.36         4.35 o                         
   2   3   0        260.15        267.83         5.27 o                         
   3   3   0        145.69        133.49         7.11 o                         
   4   3   0        153.69        174.88         8.25 o                         
   5   3   0         24.45         21.17         1.88 o                         
   6   3   0        116.49        136.62         4.21 o                         
   7   3   0        171.79        168.79         5.47 o                         
   8   3   0        811.99        789.58        16.54 o                         
   9   3   0         65.32        107.46         6.27 o                         
  10   3   0          3.41          1.62         0.98 o                         
  11   3   0        287.62        270.58         6.41 o                         
  12   3   0        213.02        208.45         4.89 o                         
  13   3   0          0.23          0.55         0.87 o                         
  14   3   0          0.25         -0.07         1.08 o                         
  15   3   0         47.96         50.54         4.08 o                         
  16   3   0          0.39          0.06         1.06 o                         
  17   3   0         48.01         40.00         5.08 o                         
  18   3   0          4.05          0.59         1.33 o                         
  19   3   0          0.00         -1.89         1.29 o                         
  20   3   0          0.01          1.33         1.96 o                         
   0   4   0        103.99        100.73         6.24 o                         
   1   4   0         25.11         25.31         2.49 o                         
   2   4   0          3.88          2.86         1.07 o                         
   3   4   0        178.30        179.86         3.88 o                         
   4   4   0         94.55         89.41         3.26 o                         
   5   4   0        462.55        443.00        11.88 o                         
   6   4   0        163.85        153.11         5.15 o                         
   7   4   0        247.27        223.53         6.41 o                         
   8   4   0          0.14         -0.30         0.76 o                         
   9   4   0         38.43         40.60         2.95 o                         
  10   4   0         84.61         82.93         3.80 o                         
  11   4   0          4.76          3.38         1.37 o                         
  12   4   0          0.77          3.76         1.62 o                         
  13   4   0         13.85         13.37         2.01 o                         
  14   4   0        186.10        188.88         5.70 o                         
  15   4   0          9.58          9.61         2.63 o                         
  16   4   0         11.24         16.26         3.24 o                         
  17   4   0          7.26          9.05         4.59 o                         
  18   4   0          1.88          3.44         2.06 o                         
  19   4   0         18.80         17.42         3.62 o                         
   1   5   0         19.48         22.46        10.93 o                         
   2   5   0         17.08         15.08         2.08 o                         
   3   5   0         92.45         94.39         4.56 o                         
   4   5   0        689.54        648.49        18.56 o                         
   5   5   0         65.05         69.94         3.63 o                         
   6   5   0          1.71          2.89         0.93 o                         
   7   5   0         12.90         10.40         1.97 o                         
   8   5   0          1.53          1.64         1.26 o                         
   9   5   0          3.58          2.99         1.40 o                         
  10   5   0         80.51         73.94         7.26 o                         
  11   5   0         77.54         80.16         3.86 o                         
  12   5   0          2.66          1.65         1.19 o                         
  13   5   0        124.78        138.54         6.73 o                         
  14   5   0          6.85          8.74         2.07 o                         
  15   5   0          1.46          2.21         1.44 o                         
  16   5   0         49.57         55.71         7.56 o                         
  17   5   0          0.14         -0.59         2.47 o                         
   0   6   0        163.77        179.30        14.12 o                         
   1   6   0        330.01        316.61         9.63 o                         
   2   6   0         29.86         32.34         4.83 o                         
   3   6   0         29.38         27.79         3.07 o                         
   4   6   0          2.59          1.18         1.11 o                         
   5   6   0          4.17          4.51         1.61 o                         
   6   6   0         85.35         82.83         7.64 o                         
   7   6   0         36.03         34.62         3.02 o                         
   8   6   0          0.30          0.65         1.02 o                         
   9   6   0          7.65         10.17         1.56 o                         
  10   6   0         72.81         83.45         4.11 o                         
  11   6   0         52.59         69.52         5.30 o                         
  12   6   0          2.26          8.29         5.85 o                         
  13   6   0         97.73        108.08         4.98 o                         
  14   6   0          0.02         -0.47         1.62 o                         
  15   6   0          0.24         -1.63         3.03 o                         
   1   7   0        297.24        284.57        18.05 o                         
   2   7   0        137.47        126.89         7.05 o                         
   3   7   0        177.52        188.97        10.37 o                         
   4   7   0         10.73          6.82         6.43 o                         
   5   7   0         26.23         29.44         3.85 o                         
   6   7   0          0.61         -1.18         2.23 o                         
   7   7   0         51.46         51.90         4.79 o                         
   8   7   0         96.49        102.30        10.08 o                         
   9   7   0          0.38          1.11         2.37 o                         
  10   7   0         29.52         29.67         5.30 o                         
  11   7   0         52.22         59.76         3.84 o                         
   0   8   0         55.97         61.23         9.89 o                         
   1   8   0         33.53         36.48         5.34 o                         
   2   8   0         43.54         46.90         7.28 o                         
   3   8   0          1.67         -0.40         2.53 o                         
   4   8   0          6.17          3.60         3.96 o                         
   5   8   0         12.26          6.74         3.69 o                         
   6   8   0         15.11         16.83         3.95 o                         
 -22   1   1          8.23          4.29         3.37 o                         
 -21   1   1         39.97         35.53         4.55 o                         
 -20   1   1          0.94         -0.14         1.40 o                         
 -19   1   1         12.09         12.77         1.96 o                         
 -18   1   1          0.04         -1.05         1.15 o                         
 -17   1   1         29.62         37.40         3.32 o                         
 -16   1   1          3.64          4.49         1.36 o                         
 -15   1   1         54.72         60.24         3.08 o                         
 -14   1   1         64.44         70.93         3.27 o                         
 -13   1   1         34.67         34.91         2.36 o                         
 -12   1   1          9.89          7.72         1.27 o                         
 -11   1   1          3.67          2.28         1.01 o                         
 -10   1   1         15.20         18.36         1.37 o                         
  -9   1   1         15.64         13.98         1.49 o                         
  -8   1   1        237.46        260.42         4.89 o                         
  -7   1   1         96.35         88.43         2.72 o                         
  -6   1   1         71.95         80.03         2.34 o                         
  -5   1   1        479.46        501.48         8.32 o                         
  -4   1   1       7374.09       6894.92       111.47 o                         
  -3   1   1        136.07        140.55         4.08 o                         
  -2   1   1        284.80        281.03         7.10 o                         
  -1   1   1       3799.97       3751.36       106.28 o                         
   0   1   1         43.41         43.31         1.05 o                         
   1   1   1        423.84        443.79         8.38 o                         
   2   1   1       1124.00       1053.15        15.87 o                         
   3   1   1        525.59        520.38         8.51 o                         
   4   1   1       1074.59       1022.95        15.49 o                         
   5   1   1        117.52        135.67         2.57 o                         
   6   1   1        749.29        775.74        18.79 o                         
   7   1   1        378.04        367.57         6.93 o                         
   8   1   1       2224.77       2240.49        61.51 o                         
   9   1   1         52.17         46.26         1.94 o                         
  10   1   1          9.66          9.60         1.31 o                         
  11   1   1         38.01         39.84         2.30 o                         
  12   1   1        224.65        221.87         5.06 o                         
  13   1   1        129.25        119.95         3.58 o                         
  14   1   1          8.74          7.97         1.34 o                         
  15   1   1         23.31         19.72         1.92 o                         
  16   1   1          0.63         -0.57         0.92 o                         
  17   1   1          2.19          0.86         1.09 o                         
  18   1   1        146.15        147.75         6.06 o                         
  19   1   1          0.47          0.80         1.35 o                         
  20   1   1          1.65          0.73         1.75 o                         
  21   1   1         11.85         14.84         2.59 o                         
 -21   2   1         15.20         13.51         2.71 o                         
 -20   2   1          3.83          7.58         1.84 o                         
 -19   2   1          4.32          3.85         1.56 o                         
 -18   2   1          3.57          4.23         2.26 o                         
 -17   2   1         59.05         55.63         6.15 o                         
 -16   2   1         24.70         25.21         2.74 o                         
 -15   2   1         16.86         21.15         4.82 o                         
 -14   2   1         23.79         23.52         2.64 o                         
 -13   2   1          0.32          0.62         0.99 o                         
 -12   2   1        245.99        243.96         4.97 o                         
 -11   2   1         26.37         22.76         2.13 o                         
 -10   2   1         21.78         26.77         1.99 o                         
  -9   2   1         47.09         39.75         2.09 o                         
  -8   2   1       1198.38       1247.22        19.85 o                         
  -7   2   1        215.26        246.07         5.38 o                         
  -6   2   1       1236.33       1228.54        19.72 o                         
  -5   2   1        648.19        634.96        11.28 o                         
  -4   2   1       2820.48       2945.18        43.45 o                         
  -3   2   1          2.70          3.10         1.69 o                         
  -2   2   1        302.51        280.27         5.22 o                         
  -1   2   1        425.36        415.48         7.24 o                         
   0   2   1        416.15        409.03         6.02 o                         
   1   2   1       1839.89       1821.31        24.78 o                         
   2   2   1        269.86        267.24         8.22 o                         
   3   2   1       1646.80       1753.23        41.81 o                         
   4   2   1        498.70        503.01         9.48 o                         
   5   2   1        883.20        947.90        21.36 o                         
   6   2   1          2.09          4.50         0.89 o                         
   7   2   1          0.24         -0.16         0.69 o                         
   8   2   1         12.06          7.77         1.03 o                         
   9   2   1         23.71         21.81         1.37 o                         
  10   2   1         81.96         82.02         2.98 o                         
  11   2   1        370.85        355.26         7.59 o                         
  12   2   1          0.43          1.84         0.99 o                         
  13   2   1         43.68         36.37         2.76 o                         
  14   2   1        132.10        123.48         4.97 o                         
  15   2   1        339.38        315.31         7.53 o                         
  16   2   1         35.09         40.11         3.00 o                         
  17   2   1         11.52         10.71         2.24 o                         
  18   2   1          1.45          2.15         2.21 o                         
  19   2   1          0.86          1.78         1.26 o                         
  20   2   1         33.88         42.20         3.13 o                         
 -20   3   1         87.25         78.77        13.40 o                         
 -19   3   1          2.36          5.16         1.75 o                         
 -18   3   1          0.81          1.32         1.32 o                         
 -17   3   1        118.79        121.63         4.64 o                         
 -16   3   1         53.56         49.48         3.48 o                         
 -15   3   1          3.47          1.08         1.26 o                         
 -14   3   1         31.71         35.14         2.93 o                         
 -13   3   1         66.10         69.70         5.13 o                         
 -12   3   1        125.51        119.95         4.17 o                         
 -11   3   1        876.49        878.57        15.70 o                         
 -10   3   1          2.46          5.52         1.21 o                         
  -9   3   1         55.36         57.08         4.94 o                         
  -8   3   1       1060.63       1073.56        18.28 o                         
  -7   3   1        115.25        124.76         4.67 o                         
  -6   3   1        405.17        420.56        10.27 o                         
  -5   3   1        363.51        358.27         8.03 o                         
  -4   3   1         12.75         17.27         2.03 o                         
  -3   3   1        308.81        319.31         6.37 o                         
  -2   3   1         19.39         25.03         1.25 o                         
  -1   3   1        162.44        157.19         4.37 o                         
   0   3   1       1227.11       1219.24        21.01 o                         
   1   3   1        782.32        783.86        10.89 o                         
   2   3   1          3.37          2.22         0.84 o                         
   3   3   1        650.06        699.86        13.03 o                         
   4   3   1         18.64         23.68         2.52 o                         
   5   3   1         71.44         60.06         2.71 o                         
   6   3   1        531.22        525.78        12.30 o                         
   7   3   1         18.23         18.31         1.91 o                         
   8   3   1        303.38        284.02         8.27 o                         
   9   3   1         11.37         14.24         4.06 o                         
  10   3   1         13.76         10.63         2.37 o                         
  11   3   1        341.22        333.13         9.80 o                         
  12   3   1          2.45          0.19         1.33 o                         
  13   3   1         19.36         19.50         3.13 o                         
  14   3   1          0.23          1.87         1.68 o                         
  15   3   1         27.91         24.66         8.10 o                         
  16   3   1          0.28         -0.87         1.22 o                         
  17   3   1          2.42          2.70         1.91 o                         
  18   3   1         26.76         31.34         3.83 o                         
  19   3   1         11.28         10.49         2.83 o                         
  20   3   1          0.55         -0.54         2.18 o                         
 -19   4   1         44.19         49.91         5.74 o                         
 -18   4   1         17.44         23.24         4.05 o                         
 -17   4   1         92.82        100.62        16.59 o                         
 -16   4   1        166.13        172.19         6.38 o                         
 -15   4   1         39.14         38.02         4.83 o                         
 -14   4   1          0.00         -0.76         2.02 o                         
 -13   4   1          0.14         -1.01         2.37 o                         
 -12   4   1          6.29          6.28         1.85 o                         
 -11   4   1         27.32         29.95         3.08 o                         
 -10   4   1         78.10         81.43         4.02 o                         
  -9   4   1        337.52        322.63         9.03 o                         
  -8   4   1       1249.33       1147.95        23.19 o                         
  -7   4   1        120.99        121.17         4.58 o                         
  -6   4   1          1.10          1.32         0.95 o                         
  -5   4   1        465.99        451.09         8.94 o                         
  -4   4   1         49.52         57.19         3.53 o                         
  -3   4   1         27.51         25.75         1.80 o                         
  -2   4   1         21.15         24.71         2.37 o                         
  -1   4   1         13.07          9.43         1.80 o                         
   0   4   1        397.62        418.18        10.06 o                         
   1   4   1          6.60          8.20         1.56 o                         
   2   4   1         38.02         35.16         2.92 o                         
   3   4   1        754.63        763.46        12.84 o                         
   4   4   1        390.20        410.67         8.36 o                         
   5   4   1          0.64          0.53         1.51 o                         
   6   4   1         91.80         88.06         3.77 o                         
   7   4   1         44.59         44.02         2.76 o                         
   8   4   1         30.82         22.65         3.24 o                         
   9   4   1         29.78         34.69         2.28 o                         
  10   4   1         14.47         13.04         1.74 o                         
  11   4   1         88.21         92.77         3.83 o                         
  12   4   1          6.51          5.37         1.47 o                         
  13   4   1         22.20         22.13         2.00 o                         
  14   4   1        103.03        106.96         4.51 o                         
  15   4   1          0.53          0.86         1.47 o                         
  16   4   1         36.90         43.43         3.33 o                         
  17   4   1          9.59          9.99         1.92 o                         
  18   4   1          9.53          8.85         1.83 o                         
 -17   5   1          6.36          8.01         2.04 o                         
 -16   5   1          8.22          8.12         2.01 o                         
 -15   5   1        155.07        167.54         8.25 o                         
 -14   5   1          2.94          2.37         1.98 o                         
 -13   5   1         10.34         10.92         1.98 o                         
 -12   5   1         17.00         15.31         2.12 o                         
 -11   5   1          5.66          6.17         1.64 o                         
 -10   5   1         16.45         23.32         3.38 o                         
  -9   5   1          0.17         -0.62         1.36 o                         
  -8   5   1          6.86          3.50         1.78 o                         
  -7   5   1         63.20         60.43         3.21 o                         
  -6   5   1        599.04        568.74        10.82 o                         
  -5   5   1        320.27        330.03         5.53 o                         
  -4   5   1         23.63         26.48         1.99 o                         
  -3   5   1        166.33        148.85         6.03 o                         
  -2   5   1          0.53         -0.88         0.92 o                         
  -1   5   1        146.32        141.18         5.63 o                         
   0   5   1         33.26         44.99         4.43 o                         
   1   5   1          8.70          7.43         1.87 o                         
   2   5   1          4.18          3.00         1.65 o                         
   3   5   1         32.63         34.81         3.51 o                         
   4   5   1        159.25        146.01         3.55 o                         
   5   5   1        260.78        258.89         6.45 o                         
   6   5   1          0.04          0.90         0.92 o                         
   7   5   1          0.38         -0.50         0.92 o                         
   8   5   1         79.21         85.10         4.40 o                         
   9   5   1          2.44          3.65         1.45 o                         
  10   5   1          3.49          4.25         1.25 o                         
  11   5   1         34.26         32.19         4.72 o                         
  12   5   1         36.70         36.06         2.72 o                         
  13   5   1        192.20        197.93         8.28 o                         
  14   5   1         28.03         25.63         3.14 o                         
  15   5   1          1.81         -1.58         1.05 o                         
  16   5   1         20.54         25.63         3.12 o                         
  17   5   1          1.91          1.87         1.93 o                         
 -15   6   1          2.58          1.18         1.72 o                         
 -14   6   1          1.34          2.76         3.88 o                         
 -13   6   1          1.54          4.35         1.60 o                         
 -12   6   1        249.17        264.28         7.76 o                         
 -11   6   1        170.42        163.10         5.94 o                         
 -10   6   1         16.09         16.43         1.72 o                         
  -9   6   1          1.26          0.60         0.80 o                         
  -8   6   1          9.36          9.99         1.99 o                         
  -7   6   1          1.02          0.47         0.77 o                         
  -6   6   1         31.00         33.51         3.24 o                         
  -5   6   1        136.05        130.07         6.10 o                         
  -4   6   1          4.33          3.89         1.88 o                         
  -3   6   1        751.60        721.39        16.25 o                         
  -2   6   1          1.09          0.66         1.25 o                         
  -1   6   1         97.08         90.57         4.97 o                         
   0   6   1        413.80        406.47        12.70 o                         
   1   6   1        131.66        146.60         8.92 o                         
   2   6   1          0.07         -0.25         1.75 o                         
   3   6   1         82.80         78.93         4.73 o                         
   4   6   1         83.65         89.30         6.68 o                         
   5   6   1         34.26         31.35         3.53 o                         
   6   6   1         36.25         35.19         4.01 o                         
   7   6   1          8.58          9.79         1.56 o                         
   8   6   1         97.08         92.53         3.56 o                         
   9   6   1         44.56         45.75         3.16 o                         
  10   6   1         31.29         31.62         2.82 o                         
  11   6   1        100.93         97.07         6.82 o                         
  12   6   1         18.12         21.66         3.71 o                         
  13   6   1         42.37         52.52         4.60 o                         
  14   6   1         16.78         12.99         2.34 o                         
 -12   7   1         10.52          7.27         1.38 o                         
 -11   7   1         14.88         14.32         1.55 o                         
 -10   7   1         17.73         19.76         3.35 o                         
  -9   7   1         47.10         62.90         7.58 o                         
  -8   7   1         86.23         81.82         8.81 o                         
  -7   7   1          0.22         -0.07         2.04 o                         
  -6   7   1        107.12        105.50         6.65 o                         
  -5   7   1         57.58         63.15         8.38 o                         
  -4   7   1          2.22          2.71         1.80 o                         
  -3   7   1        203.95        203.32         9.25 o                         
  -2   7   1          6.87          2.03         1.77 o                         
  -1   7   1          0.08         -0.45         1.82 o                         
   0   7   1          9.22         10.17         2.30 o                         
   1   7   1          0.05         -1.22         1.38 o                         
   2   7   1          3.54          1.71         1.67 o                         
   3   7   1          1.87          2.52         1.85 o                         
   4   7   1        129.04        127.40        12.36 o                         
   5   7   1         10.00         12.21         2.95 o                         
   6   7   1         18.64         22.90         3.37 o                         
   7   7   1          9.95          3.78         1.88 o                         
   8   7   1         83.53         83.79         5.30 o                         
   9   7   1         15.00         28.34         5.68 o                         
  10   7   1          5.10          7.27         2.48 o                         
  11   7   1         29.67         22.10         2.22 o                         
  -6   8   1         15.19          3.87         3.33 o                         
  -5   8   1         21.30         23.45         6.07 o                         
  -4   8   1         10.80         14.03         4.59 o                         
  -3   8   1         12.25          9.71         3.87 o                         
  -2   8   1         76.51         73.98         7.95 o                         
  -1   8   1          0.64         -0.39         3.33 o                         
   0   8   1          0.91          2.28         2.52 o                         
   1   8   1          9.31         21.86         4.49 o                         
   2   8   1         22.96         25.54         6.07 o                         
   3   8   1         41.12         39.88         5.41 o                         
   4   8   1         32.06         26.86        10.93 o                         
   5   8   1          0.64          4.71         2.82 o                         
 -22   0   2         21.37         23.01         3.85 o                         
 -21   0   2         45.81         43.34         4.97 o                         
 -20   0   2         32.78         28.86         7.24 o                         
 -19   0   2         18.16          8.09         4.68 o                         
 -18   0   2          4.83          4.68         1.93 o                         
 -17   0   2        313.84        313.86        13.35 o                         
 -16   0   2         71.50         67.35         4.47 o                         
 -15   0   2         58.81         57.72         6.92 o                         
 -14   0   2        297.90        290.14         9.25 o                         
 -13   0   2        115.48        107.44         5.10 o                         
 -12   0   2        386.79        395.79        12.68 o                         
 -11   0   2        260.21        269.87         8.18 o                         
 -10   0   2        102.85        104.46        10.12 o                         
  -9   0   2        153.66        149.40         5.36 o                         
  -8   0   2       1020.21       1146.17        20.34 o                         
  -7   0   2        175.90        210.70         5.19 o                         
  -6   0   2        443.12        460.81         8.90 o                         
  -5   0   2       3363.19       3354.15       205.87 o                         
  -4   0   2        723.43        676.52        15.24 o                         
  -3   0   2        773.45        849.65        19.60 o                         
  -2   0   2       3965.58       3989.28       182.08 o                         
  -1   0   2        922.60        869.59        15.39 o                         
   1   0   2       4004.34       3999.65        88.29 o                         
   2   0   2        436.22        414.64         7.68 o                         
   3   0   2       2746.23       2659.23        54.01 o                         
   4   0   2        297.20        293.39        12.05 o                         
   5   0   2         29.45         26.06         2.07 o                         
   6   0   2        421.57        444.43        11.11 o                         
   7   0   2        374.15        379.76        10.05 o                         
   8   0   2         76.80         88.67         3.28 o                         
   9   0   2         49.11         62.74         2.97 o                         
  10   0   2        498.97        514.03        10.71 o                         
  11   0   2          0.24          1.71         1.36 o                         
  12   0   2         80.92         85.95         8.68 o                         
  13   0   2         12.83          9.69         2.16 o                         
  14   0   2         68.00         73.27         4.68 o                         
  15   0   2          1.37          2.59         1.62 o                         
  16   0   2        124.15        122.10         5.54 o                         
  17   0   2        154.64        152.40         9.22 o                         
  18   0   2          0.15         -1.80         2.16 o                         
  19   0   2         38.01         32.70         6.29 o                         
  20   0   2         26.23         25.50         3.12 o                         
  21   0   2         34.37         38.04         4.50 o                         
 -22   1   2         91.10         92.98         5.84 o                         
 -21   1   2         32.04         33.36         3.49 o                         
 -20   1   2         60.47         69.48         5.42 o                         
 -19   1   2          5.49          3.85         1.49 o                         
 -18   1   2        106.19        108.61         5.28 o                         
 -17   1   2         74.80         76.86         4.41 o                         
 -16   1   2         37.68         39.55         3.32 o                         
 -15   1   2         14.83         14.35         1.88 o                         
 -14   1   2        334.90        325.78         7.38 o                         
 -13   1   2         51.85         43.58         2.64 o                         
 -12   1   2         20.81         22.22         1.74 o                         
 -11   1   2         33.55         39.55         1.91 o                         
 -10   1   2         41.99         52.19         2.62 o                         
  -9   1   2         28.51         23.67         1.55 o                         
  -8   1   2        419.86        416.89         6.91 o                         
  -7   1   2        632.85        625.06         9.37 o                         
  -6   1   2       1820.78       1812.60        24.11 o                         
  -5   1   2        245.04        230.21         4.09 o                         
  -4   1   2       2685.80       2651.85        34.26 o                         
  -3   1   2       8496.14       8689.12       183.02 o                         
  -2   1   2       5616.03       5347.13        93.39 o                         
  -1   1   2         28.24         37.36         2.74 o                         
   0   1   2        150.23        140.36         2.33 o                         
   1   1   2       3404.38       3363.93        51.51 o                         
   2   1   2       2238.04       2238.84        37.80 o                         
   3   1   2       1612.83       1607.24        64.78 o                         
   4   1   2        148.04        152.90         3.84 o                         
   5   1   2        999.46       1040.12        15.98 o                         
   6   1   2        586.19        651.26        10.66 o                         
   7   1   2        219.61        234.87         4.71 o                         
   8   1   2        209.11        222.86         7.32 o                         
   9   1   2          0.00         -0.76         0.51 o                         
  10   1   2        277.27        265.41         5.65 o                         
  11   1   2        210.23        203.57         4.85 o                         
  12   1   2         22.32         20.65         1.58 o                         
  13   1   2          5.57          5.59         1.10 o                         
  14   1   2          0.72          1.98         0.90 o                         
  15   1   2        108.03        104.62         5.97 o                         
  16   1   2         84.62         74.79         3.27 o                         
  17   1   2         61.69         59.56         3.06 o                         
  18   1   2          8.16          7.51         1.44 o                         
  19   1   2         10.47          9.46         1.93 o                         
  20   1   2         19.78         19.89         3.10 o                         
 -21   2   2         44.22         30.33         4.55 o                         
 -20   2   2          3.43          2.98         1.75 o                         
 -19   2   2        126.70        126.76         5.15 o                         
 -18   2   2          1.48          1.65         1.37 o                         
 -17   2   2          6.52          6.65         1.77 o                         
 -16   2   2        112.17        112.99         5.54 o                         
 -15   2   2          0.64         -1.19         0.83 o                         
 -14   2   2         32.59         34.37         2.19 o                         
 -13   2   2          2.12          0.91         1.12 o                         
 -12   2   2        472.52        445.09         8.23 o                         
 -11   2   2          0.50         -0.33         1.21 o                         
 -10   2   2         69.67         67.04         3.30 o                         
  -9   2   2         46.22         45.51         2.66 o                         
  -8   2   2        408.85        440.37         8.44 o                         
  -7   2   2         19.49         18.00         1.47 o                         
  -6   2   2        415.98        466.76         8.78 o                         
  -5   2   2       3811.36       3786.75        62.46 o                         
  -4   2   2          2.89         10.15         2.58 o                         
  -3   2   2        576.68        675.27         9.44 o                         
  -2   2   2        173.47        178.95         3.54 o                         
  -1   2   2        532.25        551.45         7.48 o                         
   0   2   2        211.71        204.16         3.98 o                         
   1   2   2        132.30        116.15         2.59 o                         
   2   2   2        464.19        461.57         8.68 o                         
   3   2   2         33.54         32.77         2.44 o                         
   4   2   2       2656.82       2886.55        42.60 o                         
   5   2   2          3.56          5.72         0.75 o                         
   6   2   2         21.80         20.75         2.47 o                         
   7   2   2        355.78        361.28         6.71 o                         
   8   2   2        261.88        248.52         6.63 o                         
   9   2   2         22.79         22.81         2.04 o                         
  10   2   2         56.07         61.18         2.36 o                         
  11   2   2          8.20          9.91         1.83 o                         
  12   2   2        164.75        172.11         4.60 o                         
  13   2   2          8.31          6.17         1.15 o                         
  14   2   2        225.20        193.02         5.19 o                         
  15   2   2          0.32         -1.19         0.81 o                         
  16   2   2         41.82         41.28         2.77 o                         
  17   2   2          9.18          5.70         1.47 o                         
  18   2   2         12.37          8.67         2.05 o                         
  19   2   2         15.33         16.55         3.12 o                         
  20   2   2          3.31          4.42         2.06 o                         
 -20   3   2         68.36         63.74         5.66 o                         
 -19   3   2         18.21         14.07         2.60 o                         
 -18   3   2         26.01         34.50         3.32 o                         
 -17   3   2          6.25          3.97         1.59 o                         
 -16   3   2         97.68         91.93         4.58 o                         
 -15   3   2          7.82          7.58         1.54 o                         
 -14   3   2         89.53         80.27         7.59 o                         
 -13   3   2          1.44          0.04         0.76 o                         
 -12   3   2         90.15         93.14         3.77 o                         
 -11   3   2        276.33        287.65         7.00 o                         
 -10   3   2         41.71         37.01         2.55 o                         
  -9   3   2        462.84        404.99         8.63 o                         
  -8   3   2       2012.01       2050.84        32.22 o                         
  -7   3   2        121.32        125.20         5.66 o                         
  -6   3   2         66.57         75.15         3.68 o                         
  -5   3   2         15.27          8.82         1.32 o                         
  -4   3   2         26.50         26.68         1.52 o                         
  -3   3   2        115.87        129.59         3.13 o                         
  -2   3   2        295.93        303.14         5.21 o                         
  -1   3   2        123.45        133.38         3.71 o                         
   0   3   2       1202.90       1245.59        16.42 o                         
   1   3   2       1169.16       1243.05        16.48 o                         
   2   3   2          3.89          6.94         1.09 o                         
   3   3   2          0.01         -0.38         0.68 o                         
   4   3   2         53.28         51.90         4.13 o                         
   5   3   2        190.86        182.71         6.36 o                         
   6   3   2        143.12        146.55         4.02 o                         
   7   3   2         67.52         69.37         2.96 o                         
   8   3   2          4.20          3.47         1.06 o                         
   9   3   2        185.28        182.28         5.15 o                         
  10   3   2        170.86        194.42         5.15 o                         
  11   3   2        465.23        411.35        10.46 o                         
  12   3   2          3.04          6.75         1.57 o                         
  13   3   2          2.79          4.56         1.69 o                         
  14   3   2         39.53         40.18         4.13 o                         
  15   3   2          4.43          4.70         1.58 o                         
  16   3   2          3.20          3.10         1.66 o                         
  17   3   2          2.31         -0.98         1.72 o                         
  18   3   2          4.62          3.04         4.14 o                         
  19   3   2         40.96         38.80         3.89 o                         
 -19   4   2          0.60         -2.89         1.93 o                         
 -18   4   2         12.64         12.81         3.49 o                         
 -17   4   2          0.83         -0.33         1.60 o                         
 -16   4   2          6.56          8.27         3.24 o                         
 -15   4   2         80.52         88.29         4.71 o                         
 -14   4   2         44.20         39.74         5.47 o                         
 -13   4   2         18.85         25.38         4.27 o                         
 -12   4   2          9.26          7.81         2.16 o                         
 -11   4   2        171.79        190.23         7.57 o                         
 -10   4   2        103.07        107.10         5.59 o                         
  -9   4   2        796.37        795.07        17.76 o                         
  -8   4   2          2.32          1.58         1.17 o                         
  -7   4   2        567.04        538.98        10.65 o                         
  -6   4   2        109.31        102.79         3.22 o                         
  -5   4   2        177.75        170.74         4.18 o                         
  -4   4   2        136.52        121.55         3.46 o                         
  -3   4   2          0.40          1.91         0.78 o                         
  -2   4   2         13.07         18.37         2.19 o                         
  -1   4   2        197.44        196.75         6.12 o                         
   0   4   2        242.68        245.32         8.07 o                         
   1   4   2          2.37          0.67         0.68 o                         
   2   4   2        106.65        108.73         3.11 o                         
   3   4   2          5.59          6.53         0.95 o                         
   4   4   2        110.67        112.56         4.06 o                         
   5   4   2         54.28         50.85         3.85 o                         
   6   4   2         14.51         12.00         1.60 o                         
   7   4   2         47.19         38.69         4.83 o                         
   8   4   2         61.44         47.95         4.00 o                         
   9   4   2        116.12        100.65         4.37 o                         
  10   4   2        388.61        363.70         8.60 o                         
  11   4   2         12.74         12.00         1.35 o                         
  12   4   2        122.82        120.24         5.56 o                         
  13   4   2          2.63          2.61         2.88 o                         
  14   4   2         36.54         44.96         3.26 o                         
  15   4   2         45.73         46.08         2.68 o                         
  16   4   2          1.07         -0.88         1.04 o                         
  17   4   2          9.01         21.04         6.74 o                         
  18   4   2         34.23         45.04         9.71 o                         
 -18   5   2         10.28         11.08         2.40 o                         
 -17   5   2          3.82          2.10         2.45 o                         
 -16   5   2         11.26         15.13         4.12 o                         
 -15   5   2         30.30         33.55         3.43 o                         
 -14   5   2         55.36         48.58         5.49 o                         
 -13   5   2        252.79        266.56         8.59 o                         
 -12   5   2         28.97         31.10         2.92 o                         
 -11   5   2          7.44          4.34         1.38 o                         
 -10   5   2          2.95          3.12         1.26 o                         
  -9   5   2         11.79          7.95         1.51 o                         
  -8   5   2         36.71         35.46         2.21 o                         
  -7   5   2          5.41          4.69         1.05 o                         
  -6   5   2        138.51        129.44         3.66 o                         
  -5   5   2         20.59         15.48         1.71 o                         
  -4   5   2       1040.43       1018.11        16.96 o                         
  -3   5   2          2.08          2.44         1.24 o                         
  -2   5   2        270.35        273.22         8.17 o                         
  -1   5   2         21.85         24.03         2.88 o                         
   0   5   2         13.15         11.90         2.75 o                         
   1   5   2         35.33         38.24         3.84 o                         
   2   5   2          6.90          6.12         3.12 o                         
   3   5   2        196.31        195.73         5.05 o                         
   4   5   2          2.99          1.05         0.89 o                         
   5   5   2         78.30         91.08         4.65 o                         
   6   5   2         98.29         87.88         6.05 o                         
   7   5   2        513.92        515.28        11.18 o                         
   8   5   2          7.28         10.65         1.88 o                         
   9   5   2          4.98          2.80         1.60 o                         
  10   5   2          1.03          0.73         0.92 o                         
  11   5   2          5.92          8.84         1.63 o                         
  12   5   2         55.14         57.11         2.86 o                         
  13   5   2         84.57         85.17         3.71 o                         
  14   5   2          1.78          2.05         1.02 o                         
  15   5   2        137.50         93.15        13.85 o                         
  16   5   2          0.12         -3.87         4.05 o                         
 -15   6   2          4.14          3.05         2.55 o                         
 -14   6   2          6.32          1.91         1.63 o                         
 -13   6   2          6.61          5.81         1.74 o                         
 -12   6   2          2.26          2.60         1.23 o                         
 -11   6   2          0.15          0.73         1.38 o                         
 -10   6   2         48.36         52.45         3.07 o                         
  -9   6   2          7.98          7.22         1.36 o                         
  -8   6   2          3.06          3.52         1.03 o                         
  -7   6   2         35.39         35.51         3.73 o                         
  -6   6   2         53.50         52.96         6.26 o                         
  -5   6   2         40.92         40.10         3.70 o                         
  -4   6   2         22.56         22.98         2.79 o                         
  -3   6   2        127.21        144.96         6.29 o                         
  -2   6   2          0.08         -0.83         1.20 o                         
  -1   6   2         68.22         83.28         7.04 o                         
   0   6   2          0.57          1.16         1.25 o                         
   1   6   2        174.34        185.86         8.67 o                         
   2   6   2         21.30         10.55         4.47 o                         
   3   6   2         65.63         61.32         4.09 o                         
   4   6   2         84.91         91.27         9.05 o                         
   5   6   2         32.11         32.90         3.48 o                         
   6   6   2         60.17         68.31         2.78 o                         
   7   6   2          6.73          5.25         1.14 o                         
   8   6   2         22.23         21.45         2.32 o                         
   9   6   2          5.84          8.66         1.62 o                         
  10   6   2          9.15          7.85         2.80 o                         
  11   6   2         24.57         24.46         2.16 o                         
  12   6   2          1.81          1.93         1.18 o                         
  13   6   2          2.16          1.74         1.92 o                         
  14   6   2          1.95          3.78         5.31 o                         
 -12   7   2          8.71          5.62         1.86 o                         
 -11   7   2          6.28          5.44         1.48 o                         
 -10   7   2          0.79          2.28         2.19 o                         
  -9   7   2         53.75         53.89         5.10 o                         
  -8   7   2          0.23          1.66         1.76 o                         
  -7   7   2         16.11         15.77         3.89 o                         
  -6   7   2          0.24          0.01         1.69 o                         
  -5   7   2          5.65          6.23         2.23 o                         
  -4   7   2         10.67          7.99         2.10 o                         
  -3   7   2         20.78         17.01         4.52 o                         
  -2   7   2         48.01         44.40         5.03 o                         
  -1   7   2        227.19        220.54         9.96 o                         
   0   7   2         26.91         22.65         7.63 o                         
   1   7   2         27.53         24.78         3.88 o                         
   2   7   2         48.82         52.94         5.59 o                         
   3   7   2         19.69         17.48         2.93 o                         
   4   7   2         18.93         17.83         3.53 o                         
   5   7   2         10.93         13.30         2.48 o                         
   6   7   2          0.56          1.14         1.56 o                         
   7   7   2         16.97         22.06         4.27 o                         
   8   7   2        115.18        124.45        10.66 o                         
   9   7   2         92.71         94.37         4.19 o                         
  10   7   2          2.94          3.84         1.34 o                         
  -6   8   2         22.11         24.63         5.94 o                         
  -5   8   2          9.08          4.70         5.08 o                         
  -4   8   2         68.07         67.14         9.94 o                         
  -3   8   2          4.68         -0.54         3.24 o                         
  -2   8   2         11.64          7.19         4.32 o                         
  -1   8   2         23.03         25.30         4.67 o                         
   0   8   2         27.63         33.28         5.01 o                         
   1   8   2          9.33         10.64         3.46 o                         
   2   8   2          5.04          3.36         2.43 o                         
   3   8   2          0.29         -2.61         2.12 o                         
   4   8   2         31.54         35.35         4.17 o                         
 -22   1   3         15.79         10.58         2.69 o                         
 -21   1   3         16.65         16.34         2.43 o                         
 -20   1   3         70.15         63.89         4.79 o                         
 -19   1   3          2.14         -0.13         1.13 o                         
 -18   1   3          7.70          5.29         1.67 o                         
 -17   1   3        109.88        102.61         5.01 o                         
 -16   1   3        386.20        394.91        13.11 o                         
 -15   1   3        133.37        138.15         9.31 o                         
 -14   1   3         44.88         46.61         2.83 o                         
 -13   1   3        153.16        152.77         4.85 o                         
 -12   1   3          1.44          3.41         1.15 o                         
 -11   1   3          2.51          2.89         1.05 o                         
 -10   1   3        262.35        268.51         5.78 o                         
  -9   1   3        127.62        136.31         3.71 o                         
  -8   1   3        371.62        377.40         7.08 o                         
  -7   1   3         38.10         58.05         2.72 o                         
  -6   1   3         67.25         66.20         2.26 o                         
  -5   1   3        850.11        850.90        11.10 o                         
  -4   1   3       8019.74       8588.90       193.83 o                         
  -3   1   3        246.87        235.76         4.52 o                         
  -2   1   3          2.16          3.00         0.48 o                         
  -1   1   3       1855.62       1836.92        19.24 o                         
   0   1   3        700.63        715.75         8.67 o                         
   1   1   3       2179.41       2142.09        25.64 o                         
   2   1   3       1008.57        972.82        25.84 o                         
   3   1   3       1148.87       1195.56        27.72 o                         
   4   1   3        840.57        896.13        21.65 o                         
   5   1   3         57.28         65.54         3.94 o                         
   6   1   3         70.46         63.65         2.55 o                         
   7   1   3        350.46        380.40         8.70 o                         
   8   1   3         78.35         87.40         3.79 o                         
   9   1   3        165.86        156.35         3.66 o                         
  10   1   3         51.49         45.20         2.87 o                         
  11   1   3        111.15        109.85         3.20 o                         
  12   1   3         33.00         34.66         1.92 o                         
  13   1   3         38.33         34.07         2.47 o                         
  14   1   3         14.53         13.70         1.69 o                         
  15   1   3        263.38        259.74         6.32 o                         
  16   1   3          3.48          3.27         1.13 o                         
  17   1   3         36.39         36.56         2.41 o                         
  18   1   3          0.82          2.35         1.14 o                         
  19   1   3          5.89          3.62         1.23 o                         
  20   1   3          7.88         11.23         2.29 o                         
 -21   2   3          0.03          0.10         1.66 o                         
 -20   2   3         18.44         28.33         4.69 o                         
 -19   2   3          3.90          5.79         1.78 o                         
 -18   2   3         37.97         39.30         3.29 o                         
 -17   2   3          6.97          7.14         1.88 o                         
 -16   2   3         26.02         23.93         3.06 o                         
 -15   2   3         16.59          6.28         3.70 o                         
 -14   2   3        718.79        699.64        10.81 o                         
 -13   2   3        873.52        870.21        13.95 o                         
 -12   2   3        225.49        225.51         5.35 o                         
 -11   2   3          3.13          3.86         1.18 o                         
 -10   2   3         24.96         19.69         2.02 o                         
  -9   2   3        142.58        128.13         3.53 o                         
  -8   2   3        145.86        155.75         3.85 o                         
  -7   2   3       3000.44       2862.14        68.40 o                         
  -6   2   3        109.87        114.79         3.27 o                         
  -5   2   3        558.43        623.91        11.01 o                         
  -4   2   3        113.20        129.52         3.05 o                         
  -3   2   3         24.23         24.75         1.44 o                         
  -2   2   3        143.35        154.91         3.14 o                         
  -1   2   3       1711.66       1747.53        21.29 o                         
   0   2   3         36.30         46.37         2.74 o                         
   1   2   3        388.79        386.60         6.07 o                         
   2   2   3        639.97        669.63        10.44 o                         
   3   2   3          1.41          0.62         0.66 o                         
   4   2   3       3166.28       3186.87        69.00 o                         
   5   2   3       1592.13       1663.32        38.94 o                         
   6   2   3       1479.74       1519.40        36.23 o                         
   7   2   3        187.27        182.06        10.75 o                         
   8   2   3          6.34          5.50         0.87 o                         
   9   2   3        110.75        122.52         4.10 o                         
  10   2   3          8.26          9.08         1.32 o                         
  11   2   3        119.91        110.94         4.53 o                         
  12   2   3        348.36        329.48         8.91 o                         
  13   2   3          1.64         -0.24         1.58 o                         
  14   2   3         69.61         71.33         3.88 o                         
  15   2   3         17.17         21.42         2.50 o                         
  16   2   3         14.53         14.40         4.45 o                         
  17   2   3          4.14          2.12         1.77 o                         
  18   2   3         70.21         65.11         7.29 o                         
  19   2   3         35.02         39.64         4.35 o                         
 -21   3   3          7.11          6.53         5.85 o                         
 -20   3   3        108.51        120.15         8.55 o                         
 -19   3   3          2.04          3.66         1.80 o                         
 -18   3   3          1.19          5.32         2.16 o                         
 -17   3   3         67.23         60.87         3.67 o                         
 -16   3   3          5.07          4.17         1.52 o                         
 -15   3   3         39.37         44.50         3.37 o                         
 -14   3   3         14.58         15.15         2.39 o                         
 -13   3   3         22.04         21.92         2.50 o                         
 -12   3   3         73.26         94.43         4.49 o                         
 -11   3   3       1947.85       1820.23        33.46 o                         
 -10   3   3       1420.55       1450.85        24.44 o                         
  -9   3   3        436.47        465.41         9.63 o                         
  -8   3   3          9.84          6.80         1.31 o                         
  -7   3   3        324.01        335.50         7.55 o                         
  -6   3   3        194.17        200.27         4.38 o                         
  -5   3   3         51.22         51.51         2.24 o                         
  -4   3   3        247.45        241.85         5.11 o                         
  -3   3   3          7.83         25.65         2.92 o                         
  -2   3   3        229.62        272.22         4.63 o                         
  -1   3   3        298.15        324.44         5.22 o                         
   0   3   3       1242.63       1325.16        17.43 o                         
   1   3   3        550.89        568.68         9.38 o                         
   2   3   3        342.11        342.15         5.99 o                         
   3   3   3       1456.89       1568.80        25.74 o                         
   4   3   3         55.91         55.97         3.47 o                         
   5   3   3          0.07         -0.21         0.69 o                         
   6   3   3         43.34         50.26         3.30 o                         
   7   3   3         52.53         53.07         6.52 o                         
   8   3   3        134.98        138.00         3.37 o                         
   9   3   3        604.81        590.18        10.55 o                         
  10   3   3         75.99         46.80         8.67 o                         
  11   3   3         37.56         37.96         5.09 o                         
  12   3   3         20.85         19.15         5.31 o                         
  13   3   3         91.98         82.63        12.77 o                         
  14   3   3          5.76         10.70         3.50 o                         
  15   3   3         11.21          8.35         3.58 o                         
  16   3   3         10.45          4.51         2.96 o                         
  17   3   3          5.48          8.83         5.06 o                         
  18   3   3        135.55        150.43        14.75 o                         
 -19   4   3          6.31          0.86         3.11 o                         
 -18   4   3         63.14         63.33         4.07 o                         
 -17   4   3         47.83         51.02         5.36 o                         
 -16   4   3         22.38         21.01         2.88 o                         
 -15   4   3         15.92         16.52         2.23 o                         
 -14   4   3        344.55        342.02         7.85 o                         
 -13   4   3         97.89         86.68         5.32 o                         
 -12   4   3        434.93        435.88        11.25 o                         
 -11   4   3          0.00         -1.36         1.12 o                         
 -10   4   3          8.03          1.63         0.88 o                         
  -9   4   3        140.93        150.80         5.31 o                         
  -8   4   3       1128.90       1055.59        16.84 o                         
  -7   4   3        408.68        392.60         7.40 o                         
  -6   4   3          0.55          0.63         0.68 o                         
  -5   4   3         22.09         18.24         1.71 o                         
  -4   4   3        124.42        109.42         3.73 o                         
  -3   4   3        435.49        440.58         8.74 o                         
  -2   4   3         61.35         65.31         2.93 o                         
  -1   4   3        112.19        120.06         4.64 o                         
   0   4   3       1112.79       1153.48        17.97 o                         
   1   4   3         12.07         15.86         1.35 o                         
   2   4   3         78.15         95.32         2.99 o                         
   3   4   3        253.98        256.53         5.76 o                         
   4   4   3         25.41         25.10         1.99 o                         
   5   4   3         98.70        101.70         3.65 o                         
   6   4   3        108.75        114.07         4.65 o                         
   7   4   3        213.28        168.28         4.55 o                         
   8   4   3        172.92        162.36         4.47 o                         
  10   4   3        119.26        101.09         3.20 o                         
  11   4   3         71.32         53.26         6.83 o                         
  12   4   3        154.32        155.19        10.62 o                         
  13   4   3          6.20          1.29         2.53 o                         
  14   4   3          0.65          0.71         2.88 o                         
  15   4   3          5.08         11.78         5.13 o                         
  16   4   3         12.14         18.43         6.56 o                         
  17   4   3         59.55         71.21        13.22 o                         
 -18   5   3          0.58          2.32         2.20 o                         
 -17   5   3         16.92         15.63         2.91 o                         
 -16   5   3         85.04         78.05         4.93 o                         
 -15   5   3          0.60         -0.60         1.36 o                         
 -14   5   3         13.36         13.36         2.40 o                         
 -13   5   3         35.95         39.26         3.42 o                         
 -12   5   3         81.90         75.10         3.84 o                         
 -11   5   3        251.95        236.55         5.89 o                         
 -10   5   3         10.03          5.15         1.20 o                         
  -9   5   3         18.59         17.38         1.72 o                         
  -8   5   3         17.45         16.29         1.70 o                         
  -7   5   3        289.79        279.62         6.15 o                         
  -6   5   3         26.16         23.94         1.82 o                         
  -5   5   3         58.76         61.80         3.22 o                         
  -4   5   3         24.81         25.45         3.97 o                         
  -3   5   3        177.42        184.50         6.56 o                         
  -2   5   3         83.68         84.49         6.30 o                         
  -1   5   3        207.95        204.21         6.90 o                         
   0   5   3        189.33        171.06         6.18 o                         
   1   5   3         40.29         40.21         3.26 o                         
   2   5   3          8.93          6.98         1.73 o                         
   3   5   3         99.14         95.09         3.07 o                         
   4   5   3         73.03         62.08         3.11 o                         
   5   5   3         64.24         67.97         2.69 o                         
   6   5   3          0.90          1.84         0.99 o                         
   7   5   3          4.84          2.22         1.06 o                         
   8   5   3        118.12        119.08         3.75 o                         
   9   5   3         21.44         25.25         1.86 o                         
  10   5   3          0.33          1.71         0.85 o                         
  11   5   3          7.65          6.44         1.41 o                         
  12   5   3         32.15         35.16         8.00 o                         
  13   5   3          0.63          6.92         5.67 o                         
  14   5   3          0.27         -0.18         4.05 o                         
  15   5   3          0.15         -5.13         3.42 o                         
  16   5   3        124.28         73.28        18.70 o                         
 -15   6   3         75.17         66.81         6.17 o                         
 -14   6   3         23.77         19.57         2.90 o                         
 -13   6   3          1.39          0.31         1.18 o                         
 -12   6   3         12.61         14.42         1.91 o                         
 -11   6   3         12.83         13.15         1.69 o                         
 -10   6   3         92.62         93.84         4.55 o                         
  -9   6   3         39.98         43.54         2.57 o                         
  -8   6   3          1.10          2.71         1.08 o                         
  -7   6   3         17.86         19.78         3.26 o                         
  -6   6   3          0.07          0.49         1.17 o                         
  -5   6   3        115.21        117.08         5.61 o                         
  -4   6   3          3.40          2.30         1.68 o                         
  -3   6   3          6.95          8.22         1.89 o                         
  -2   6   3          1.69          2.55         1.47 o                         
  -1   6   3          9.09         11.50         2.28 o                         
   0   6   3        151.46        140.00         6.17 o                         
   1   6   3          2.96          0.83         2.38 o                         
   2   6   3          6.67          3.58         1.80 o                         
   3   6   3         27.50         30.43         4.54 o                         
   4   6   3         30.81         34.89         2.45 o                         
   5   6   3         51.88         52.36         2.35 o                         
   6   6   3         15.44         15.61         1.49 o                         
   7   6   3         43.55         40.38         2.26 o                         
   8   6   3          0.39         -0.66         0.95 o                         
   9   6   3         19.28         19.86         2.88 o                         
  10   6   3          1.35          0.36         0.91 o                         
  11   6   3          3.08         -1.80         2.25 o                         
  12   6   3          0.18         -0.43         2.28 o                         
  13   6   3          0.32         -2.19         3.01 o                         
 -12   7   3          1.11          3.95         1.35 o                         
 -11   7   3          7.03          6.71         1.82 o                         
 -10   7   3         53.51         57.29         3.98 o                         
  -9   7   3          0.00         -0.15         1.24 o                         
  -8   7   3          0.25          1.05         1.66 o                         
  -7   7   3         12.69         15.10         3.02 o                         
  -6   7   3         56.48         63.60         5.86 o                         
  -5   7   3          9.33          9.56         2.28 o                         
  -4   7   3          2.46          3.25         1.74 o                         
  -3   7   3          1.41         -0.49         1.75 o                         
  -2   7   3         13.12         12.79         3.19 o                         
  -1   7   3         27.30         32.85         4.63 o                         
   0   7   3          3.07          0.84         2.35 o                         
   1   7   3          0.68          1.99         1.71 o                         
   2   7   3         16.14         19.26         3.19 o                         
   3   7   3         28.23         24.91         3.32 o                         
   4   7   3          3.21          3.78         1.74 o                         
   5   7   3          0.00          2.37         2.16 o                         
   6   7   3          1.62          2.09         1.66 o                         
   7   7   3          1.03         -0.32         1.42 o                         
   8   7   3         36.08         35.61         4.19 o                         
   9   7   3         34.60         36.88         2.28 o                         
  10   7   3          0.41          1.10         0.86 o                         
  -5   8   3          7.08          8.07         4.14 o                         
  -4   8   3         46.02         48.87         9.21 o                         
  -3   8   3         11.79         10.34         4.95 o                         
  -2   8   3         15.47         16.91         5.49 o                         
  -1   8   3         86.51         89.97        11.29 o                         
   0   8   3         13.63         17.77         3.87 o                         
   1   8   3          3.94          6.19         3.33 o                         
   2   8   3         17.01         22.82         4.18 o                         
   3   8   3          2.77          3.53         1.98 o                         
 -22   0   4        268.77        258.60        18.61 o                         
 -21   0   4         19.68         16.44         4.99 o                         
 -20   0   4        231.79        237.92        16.37 o                         
 -19   0   4         40.84         39.35         4.15 o                         
 -18   0   4        373.40        388.36        20.68 o                         
 -17   0   4        746.60        638.64        72.38 o                         
 -16   0   4          8.34         15.40         2.69 o                         
 -15   0   4          7.40          5.95         2.05 o                         
 -14   0   4         18.32         16.41         4.09 o                         
 -13   0   4        108.08        111.73         5.40 o                         
 -12   0   4         41.53         36.78         3.41 o                         
 -11   0   4        262.58        270.78         6.97 o                         
 -10   0   4         13.66          8.33         1.60 o                         
  -9   0   4         11.69         18.90         2.01 o                         
  -8   0   4       3997.51       4153.27        68.84 o                         
  -7   0   4        574.83        551.89        13.42 o                         
  -6   0   4        195.32        195.16         5.08 o                         
  -5   0   4         10.45         11.53         1.32 o                         
  -4   0   4       2031.17       2098.38        31.20 o                         
  -3   0   4       1786.59       1807.85        27.20 o                         
  -2   0   4         46.00         46.61         1.77 o                         
  -1   0   4       1481.84       1503.44        28.21 o                         
   0   0   4          0.15          0.82         0.55 o                         
   1   0   4       2820.98       2737.84        45.94 o                         
   2   0   4       3975.21       4099.25       116.18 o                         
   3   0   4       1927.06       1878.02        54.58 o                         
   4   0   4       2199.41       2174.72        45.04 o                         
   5   0   4        552.18        568.19        11.06 o                         
   6   0   4        501.15        476.08        13.44 o                         
   7   0   4         75.08         83.89         3.89 o                         
   8   0   4         16.73         19.93         2.27 o                         
   9   0   4        514.11        489.28        12.93 o                         
  10   0   4        185.36        176.50         5.13 o                         
  11   0   4       1397.68       1337.09        24.32 o                         
  12   0   4          0.00          0.93         1.18 o                         
  13   0   4         89.83         86.74         4.59 o                         
  14   0   4         79.73         83.01         7.19 o                         
  15   0   4         80.25         76.67         9.94 o                         
  16   0   4         31.77         32.79         3.12 o                         
  17   0   4          0.10          1.01         1.48 o                         
  18   0   4          1.17          3.11         1.39 o                         
  19   0   4         35.08         31.18         3.09 o                         
 -22   1   4          0.63         -0.52         1.59 o                         
 -21   1   4         15.62         18.32         3.77 o                         
 -20   1   4         92.34         89.41         4.52 o                         
 -19   1   4        154.94        161.88         7.46 o                         
 -18   1   4         19.35         16.45         4.43 o                         
 -17   1   4        111.56        120.49         5.54 o                         
 -16   1   4          0.40         -1.24         1.00 o                         
 -15   1   4        274.33        267.29         8.40 o                         
 -14   1   4        112.36        115.63         3.94 o                         
 -13   1   4         15.59         15.27         1.70 o                         
 -12   1   4         40.22         48.68         2.69 o                         
 -11   1   4         26.01         25.18         1.96 o                         
 -10   1   4         76.95         84.03         3.07 o                         
  -9   1   4         12.67          8.01         1.25 o                         
  -8   1   4        385.45        411.72         7.66 o                         
  -7   1   4        920.16       1080.15        31.28 o                         
  -6   1   4       1639.41       1756.55        23.50 o                         
  -5   1   4       1102.18       1134.34        13.50 o                         
  -4   1   4         78.62         73.78         1.86 o                         
  -3   1   4         60.39         53.88         1.59 o                         
  -2   1   4        321.73        308.71         4.04 o                         
  -1   1   4        232.19        240.36         3.59 o                         
   0   1   4         30.92         30.64         1.80 o                         
   1   1   4        734.24        711.21        10.19 o                         
   2   1   4          3.42          6.19         0.62 o                         
   3   1   4        412.98        386.09        10.19 o                         
   4   1   4       2078.62       2143.64        46.83 o                         
   5   1   4        198.32        260.76        11.56 o                         
   6   1   4         51.18         55.75         3.86 o                         
   7   1   4         20.25         17.45         2.60 o                         
   8   1   4        224.50        206.45         5.74 o                         
   9   1   4         16.84         16.33         2.11 o                         
  10   1   4          4.73          6.04         0.74 o                         
  11   1   4          0.00         -0.71         0.47 o                         
  12   1   4        432.51        417.29         8.12 o                         
  13   1   4        340.75        345.04         9.36 o                         
  14   1   4        189.78        184.53         5.60 o                         
  15   1   4         31.78         37.51         3.48 o                         
  16   1   4         15.25         11.70         1.98 o                         
  17   1   4          3.27          2.85         1.40 o                         
  18   1   4          1.68          0.72         1.37 o                         
  19   1   4         47.90         58.01         4.38 o                         
 -22   2   4         41.84         52.44         5.21 o                         
 -21   2   4         34.55         22.99         5.94 o                         
 -20   2   4         21.39         23.17         3.28 o                         
 -19   2   4          9.45          4.71         2.40 o                         
 -18   2   4         20.63         19.32         3.83 o                         
 -17   2   4         46.39         48.25         3.03 o                         
 -16   2   4         23.42         20.29         2.42 o                         
 -15   2   4        457.45        444.00         9.84 o                         
 -14   2   4         22.66         27.87         2.23 o                         
 -13   2   4        122.45        121.01         4.41 o                         
 -12   2   4        985.68        917.88        14.38 o                         
 -11   2   4         19.76         22.81         1.89 o                         
 -10   2   4          0.41          0.13         0.84 o                         
  -9   2   4         19.77         16.95         1.63 o                         
  -8   2   4          2.54          2.30         0.89 o                         
  -7   2   4        315.27        354.89         5.72 o                         
  -6   2   4        268.95        301.02         5.05 o                         
  -5   2   4        177.27        209.89         4.00 o                         
  -4   2   4       1375.36       1435.57        17.12 o                         
  -3   2   4       3291.22       3324.39        35.80 o                         
  -2   2   4        136.00        126.65         2.49 o                         
  -1   2   4        536.71        539.10         6.98 o                         
   0   2   4        125.77        117.63         2.62 o                         
   1   2   4          0.62          0.75         0.57 o                         
   2   2   4        342.60        392.28         6.94 o                         
   3   2   4         16.38         16.16         1.99 o                         
   4   2   4         30.92         29.09         3.47 o                         
   5   2   4         59.85         74.59         5.15 o                         
   6   2   4        325.18        304.46        11.33 o                         
   7   2   4       1675.52       1797.07        42.36 o                         
   8   2   4         74.22         68.55         5.20 o                         
   9   2   4         27.74         22.74         3.47 o                         
  10   2   4          0.88         -0.50         1.24 o                         
  11   2   4         41.92         39.34         4.83 o                         
  12   2   4          9.24          0.24         1.93 o                         
  13   2   4          8.77         11.94         2.99 o                         
  14   2   4        137.70        134.16        10.97 o                         
  16   2   4         52.89         51.87         7.68 o                         
  17   2   4         32.71         23.67         4.40 o                         
  18   2   4        101.48        102.69         6.93 o                         
  19   2   4          0.14          6.12         2.74 o                         
 -21   3   4          1.42          7.40         3.75 o                         
 -20   3   4          1.30          0.93         2.28 o                         
 -19   3   4         23.88         26.63         4.74 o                         
 -18   3   4          0.09          0.55         1.38 o                         
 -17   3   4         23.92         20.59         2.93 o                         
 -16   3   4         44.91         43.97         3.00 o                         
 -15   3   4          2.26          4.16         1.36 o                         
 -14   3   4         20.55         23.87         3.66 o                         
 -13   3   4          2.84          4.14         1.57 o                         
 -12   3   4        189.84        208.80         6.45 o                         
 -11   3   4         30.09         24.01         2.25 o                         
 -10   3   4        302.85        317.86         6.34 o                         
  -9   3   4        180.51        175.33         4.40 o                         
  -8   3   4        180.34        211.37         4.79 o                         
  -7   3   4         18.70         22.01         1.69 o                         
  -6   3   4        106.56        104.64         3.10 o                         
  -5   3   4        167.06        170.53         4.02 o                         
  -4   3   4         58.33         52.99         2.50 o                         
  -3   3   4          0.01          1.15         0.61 o                         
  -2   3   4        433.56        452.96         6.31 o                         
  -1   3   4         19.46         22.44         1.48 o                         
   0   3   4       1083.85       1079.47        14.81 o                         
   1   3   4        123.32        114.02         3.07 o                         
   2   3   4         32.98         39.66         1.78 o                         
   3   3   4         29.60         31.97         3.28 o                         
   4   3   4        197.49        224.13         4.67 o                         
   5   3   4         25.40         22.79         1.25 o                         
   6   3   4          9.96          7.68         3.37 o                         
   7   3   4          3.22          1.36         1.75 o                         
   8   3   4        303.75        314.39        15.10 o                         
   9   3   4         82.36         62.60        11.83 o                         
  10   3   4        102.21         94.44         7.08 o                         
  11   3   4         33.44         16.80         7.28 o                         
  12   3   4          3.03          2.55         2.05 o                         
  13   3   4          4.51          4.50         3.33 o                         
  14   3   4         24.54         24.55         6.74 o                         
  15   3   4         33.95         45.78         6.25 o                         
  16   3   4          2.13          2.47         2.61 o                         
  17   3   4        165.79        160.14         9.98 o                         
  18   3   4         20.09         28.69         8.72 o                         
 -19   4   4         10.63          9.64         2.51 o                         
 -18   4   4         81.37         97.26         5.98 o                         
 -17   4   4         55.60         64.56         6.10 o                         
 -16   4   4          5.76          6.36         2.12 o                         
 -15   4   4         54.06         54.25         3.84 o                         
 -14   4   4         21.16         21.53         2.35 o                         
 -13   4   4         90.37         80.55         4.46 o                         
 -12   4   4         24.93         27.80         2.95 o                         
 -11   4   4        248.45        259.70         6.51 o                         
 -10   4   4          0.00          0.63         0.88 o                         
  -9   4   4          1.49          0.17         0.94 o                         
  -8   4   4        266.50        237.05         5.95 o                         
  -7   4   4        249.93        248.01         5.62 o                         
  -6   4   4         10.28          9.18         1.46 o                         
  -5   4   4          3.57          4.69         1.08 o                         
  -4   4   4        281.52        284.68         5.96 o                         
  -3   4   4         42.23         42.48         3.28 o                         
  -2   4   4         94.74         86.26         4.53 o                         
  -1   4   4         97.45        106.98         4.51 o                         
   0   4   4         74.09         77.16         2.73 o                         
   1   4   4       1043.36       1020.26        14.67 o                         
   2   4   4        269.93        262.89         5.38 o                         
   3   4   4          8.55          9.89         1.31 o                         
   4   4   4          7.83          6.08         1.00 o                         
   5   4   4         26.89         30.93         1.85 o                         
   6   4   4         38.37         30.16         2.64 o                         
   7   4   4         43.19         38.50         3.46 o                         
   9   4   4          0.31         -0.54         2.25 o                         
  10   4   4         17.88         15.02         3.49 o                         
  11   4   4         29.71         30.72         4.96 o                         
  12   4   4         12.87         19.04         4.04 o                         
  13   4   4          0.09          5.34         3.78 o                         
  14   4   4          7.47         -0.90         4.14 o                         
  15   4   4         49.23         41.10         9.62 o                         
  16   4   4         42.74         46.39        10.61 o                         
  17   4   4         38.05         46.66         9.80 o                         
 -18   5   4         56.78         48.73         4.77 o                         
 -17   5   4         32.09         15.56         4.58 o                         
 -16   5   4        153.85        143.71         6.00 o                         
 -15   5   4         40.28         48.89         6.30 o                         
 -14   5   4         25.54         25.57         2.84 o                         
 -13   5   4        115.58        115.63         4.86 o                         
 -12   5   4        188.15        178.23         5.33 o                         
 -11   5   4        114.90        116.17         6.89 o                         
 -10   5   4         70.58         71.83         3.87 o                         
  -9   5   4          3.84          2.36         1.09 o                         
  -8   5   4          0.81         -0.57         0.83 o                         
  -7   5   4        287.71        279.00         6.26 o                         
  -6   5   4          4.77          3.39         0.96 o                         
  -5   5   4         15.19         16.83         1.96 o                         
  -4   5   4        322.76        327.14         7.85 o                         
  -3   5   4         31.06         33.77         3.06 o                         
  -2   5   4        318.20        308.19         9.16 o                         
  -1   5   4        314.98        304.70         8.61 o                         
   0   5   4         49.11         48.66         4.87 o                         
   1   5   4          9.12          9.98         1.52 o                         
   2   5   4          1.81          1.62         1.48 o                         
   3   5   4         14.91         10.08         2.31 o                         
   4   5   4        137.04        142.31         4.07 o                         
   5   5   4          0.08          1.07         0.78 o                         
   6   5   4         59.28         41.75         2.75 o                         
   7   5   4         77.13         83.02         7.50 o                         
   8   5   4         14.82         12.41         1.15 o                         
   9   5   4         23.68         24.77         3.65 o                         
  10   5   4         23.16         23.19         3.74 o                         
  11   5   4          5.73          2.07         3.78 o                         
  12   5   4         20.32         16.64         7.46 o                         
  13   5   4         29.15         33.00         8.27 o                         
  14   5   4          6.37          1.98         4.59 o                         
  15   5   4        139.42        145.75        16.91 o                         
 -15   6   4         45.87         38.62         3.20 o                         
 -14   6   4          1.46          3.21         1.53 o                         
 -13   6   4          1.19          1.20         1.41 o                         
 -12   6   4          3.75          2.55         1.33 o                         
 -11   6   4         20.38         15.50         2.11 o                         
 -10   6   4          6.03          3.65         2.27 o                         
  -9   6   4         57.24         62.99         3.15 o                         
  -8   6   4          8.97          8.52         1.75 o                         
  -7   6   4        129.53        136.79         5.62 o                         
  -6   6   4         26.21         31.86         3.00 o                         
  -5   6   4         10.75         12.84         2.37 o                         
  -4   6   4         46.20         52.74         4.38 o                         
  -3   6   4          0.04          1.52         1.97 o                         
  -2   6   4         78.74         79.97         5.58 o                         
  -1   6   4          1.41          0.13         1.24 o                         
   0   6   4         12.70         15.43         2.53 o                         
   1   6   4         28.89         26.06         3.90 o                         
   2   6   4          0.76          1.17         1.54 o                         
   3   6   4         73.15         62.36         4.19 o                         
   4   6   4         18.28         16.47         1.86 o                         
   5   6   4          1.96          4.28         1.08 o                         
   6   6   4          7.97          9.34         1.37 o                         
   7   6   4         25.85         28.64         2.06 o                         
   8   6   4          9.75         15.83         2.51 o                         
   9   6   4          0.10          1.74         0.74 o                         
  10   6   4         30.31         32.05         3.96 o                         
  11   6   4          5.16          4.79         3.38 o                         
  12   6   4        105.59        113.36        18.61 o                         
 -12   7   4          2.83          1.98         1.71 o                         
 -11   7   4         57.77         61.26         4.80 o                         
 -10   7   4          0.11          0.73         1.88 o                         
  -9   7   4         61.60         67.24         6.13 o                         
  -8   7   4         18.59         14.82         5.17 o                         
  -7   7   4         50.19         50.07         6.08 o                         
  -6   7   4          4.15          3.09         2.48 o                         
  -5   7   4         39.08         36.60         4.65 o                         
  -4   7   4          1.47          0.82         1.71 o                         
  -3   7   4          9.36          5.95         2.15 o                         
  -2   7   4         12.94          9.58         2.59 o                         
  -1   7   4          0.59          0.71         2.04 o                         
   0   7   4         45.61         46.71         5.94 o                         
   1   7   4        119.28        134.13         8.43 o                         
   2   7   4         14.96         15.10         2.72 o                         
   3   7   4        102.34        107.49         8.66 o                         
   4   7   4         10.20          5.49         1.99 o                         
   5   7   4          6.21          5.70         2.15 o                         
   6   7   4         17.93         24.61         3.74 o                         
   7   7   4         22.08         21.17         2.03 o                         
   8   7   4         17.98         19.13         1.81 o                         
   9   7   4          1.89         -0.14         1.96 o                         
  -4   8   4         18.74         18.18         3.72 o                         
  -3   8   4          3.64          5.74         2.97 o                         
  -2   8   4         49.82         44.15         8.09 o                         
  -1   8   4          4.42          5.49         5.31 o                         
   0   8   4         56.87         57.99         9.62 o                         
   1   8   4         22.02         28.59         4.05 o                         
   2   8   4         15.05         16.67         3.23 o                         
 -22   1   5         23.60         19.83         4.27 o                         
 -21   1   5        160.58        158.46         7.49 o                         
 -20   1   5         20.43         18.92         2.47 o                         
 -19   1   5        135.88        145.91         5.45 o                         
 -18   1   5         13.43          7.94         2.75 o                         
 -17   1   5          2.29         -1.75         1.17 o                         
 -16   1   5        739.13        741.83        16.83 o                         
 -15   1   5         66.80         71.89         3.19 o                         
 -14   1   5        108.74        101.53         3.67 o                         
 -13   1   5         44.12         39.29         2.53 o                         
 -12   1   5        675.28        703.10        12.57 o                         
 -11   1   5         17.67         18.18         2.28 o                         
 -10   1   5         18.77         16.20         1.66 o                         
  -9   1   5         35.26         40.96         2.14 o                         
  -8   1   5        177.26        202.88         4.14 o                         
  -7   1   5        783.21        875.86        11.11 o                         
  -6   1   5        251.64        274.54         4.54 o                         
  -5   1   5         14.01         12.87         1.11 o                         
  -4   1   5          1.07          0.20         0.57 o                         
  -3   1   5         13.75         20.80         1.30 o                         
  -2   1   5       1182.30       1245.80        13.07 o                         
  -1   1   5        240.24        242.80         3.94 o                         
   0   1   5        102.59         96.20         2.22 o                         
   1   1   5        574.08        606.06         8.58 o                         
   2   1   5        112.68        126.36         2.85 o                         
   3   1   5       1526.73       1663.40        20.50 o                         
   4   1   5        117.51        132.34         3.52 o                         
   5   1   5          3.11          2.83         1.04 o                         
   6   1   5         21.21         23.73         2.76 o                         
   7   1   5        665.49        611.77        17.59 o                         
   8   1   5         20.26         21.81         2.88 o                         
   9   1   5         38.29         41.31         4.14 o                         
  10   1   5        160.44        155.90        14.21 o                         
  11   1   5          0.59          1.20         1.68 o                         
  12   1   5         32.38         35.69         4.09 o                         
  13   1   5        287.93        288.76         8.55 o                         
  14   1   5         22.85         23.26         2.21 o                         
  15   1   5         32.79         34.00         2.59 o                         
  16   1   5         16.71         16.98         2.06 o                         
  17   1   5         56.85         54.92         4.89 o                         
  18   1   5          5.12          6.60         2.32 o                         
  19   1   5          6.52         13.23         2.67 o                         
 -22   2   5         43.18         47.68         7.19 o                         
 -21   2   5          3.40          4.63         2.22 o                         
 -20   2   5         13.41         23.26         4.43 o                         
 -19   2   5        130.40        127.36         6.42 o                         
 -18   2   5          3.00          5.42         2.29 o                         
 -17   2   5         12.38         11.11         2.72 o                         
 -16   2   5         44.06         47.93         3.17 o                         
 -15   2   5          0.58          0.96         1.41 o                         
 -14   2   5         76.40         73.75         4.30 o                         
 -13   2   5        310.03        299.08         7.99 o                         
 -12   2   5         38.69         39.05         3.12 o                         
 -11   2   5         70.19         67.58         3.02 o                         
 -10   2   5        376.20        375.11         7.59 o                         
  -9   2   5        411.53        391.92         6.90 o                         
  -8   2   5        107.55        106.92         2.88 o                         
  -7   2   5         15.82         15.87         1.25 o                         
  -6   2   5         10.72         14.35         1.22 o                         
  -5   2   5        982.97        985.19        12.44 o                         
  -4   2   5        538.94        574.51         7.52 o                         
  -3   2   5       1033.60       1108.20        12.93 o                         
  -2   2   5          9.01          9.52         0.91 o                         
  -1   2   5        486.09        548.19         7.76 o                         
   0   2   5        681.46        745.75        10.56 o                         
   1   2   5         22.89         17.25         1.71 o                         
   2   2   5        328.06        308.48         5.21 o                         
   3   2   5          8.29         12.70         0.99 o                         
   4   2   5          5.69          0.13         1.07 o                         
   5   2   5        106.59        102.42         6.23 o                         
   6   2   5         67.84         80.64         5.59 o                         
   7   2   5         24.23         34.27         4.30 o                         
   8   2   5          0.00          0.33         1.39 o                         
   9   2   5          0.12         -0.04         1.39 o                         
  10   2   5         49.79         47.56         8.00 o                         
  11   2   5          0.64         -1.62         1.30 o                         
  12   2   5          1.53          3.58         2.29 o                         
  13   2   5          8.94         14.84         3.36 o                         
  14   2   5          0.98         -1.11         1.56 o                         
  15   2   5        130.82        133.62        12.77 o                         
  16   2   5        169.41        154.07         9.18 o                         
  17   2   5         14.72         12.50         3.72 o                         
  18   2   5          0.18         -0.62         2.23 o                         
 -21   3   5         29.09         33.67         4.38 o                         
 -20   3   5         30.36         33.63         4.32 o                         
 -19   3   5          6.63          5.27         1.97 o                         
 -18   3   5          2.05          0.78         2.32 o                         
 -17   3   5         32.82         26.15         2.87 o                         
 -16   3   5         45.48         41.45         4.63 o                         
 -15   3   5         21.26         26.49         2.78 o                         
 -14   3   5         37.22         35.33         2.96 o                         
 -13   3   5        200.29        193.20         6.10 o                         
 -12   3   5          3.05          1.37         1.08 o                         
 -11   3   5         52.48         44.00         2.73 o                         
 -10   3   5         54.44         54.10         3.56 o                         
  -9   3   5         56.01         62.08         2.55 o                         
  -8   3   5         12.13         13.61         1.45 o                         
  -7   3   5         11.96         12.92         1.40 o                         
  -6   3   5        474.28        490.44         7.62 o                         
  -5   3   5         81.88         81.25         2.61 o                         
  -4   3   5        655.20        649.86         9.16 o                         
  -3   3   5         85.68         75.22         2.13 o                         
  -2   3   5         28.26         24.26         1.36 o                         
  -1   3   5         91.46         80.29         2.29 o                         
   0   3   5        249.60        275.03         4.79 o                         
   1   3   5         53.04         57.83         3.02 o                         
   2   3   5         10.76          7.11         0.88 o                         
   3   3   5          2.68          1.65         0.83 o                         
   4   3   5        240.19        242.02         4.88 o                         
   5   3   5        554.27        542.01        15.48 o                         
   6   3   5        209.07        198.28        10.01 o                         
   7   3   5         46.48         32.45         6.25 o                         
   8   3   5         23.76         31.92         4.49 o                         
   9   3   5          5.09          4.41         2.15 o                         
  10   3   5        125.53        122.97         8.09 o                         
  11   3   5         19.32          1.62         6.29 o                         
  12   3   5          2.83          1.62         2.25 o                         
  13   3   5         20.09         20.65         4.19 o                         
  14   3   5         56.00         61.10         7.01 o                         
  15   3   5         99.89        110.11         8.50 o                         
  16   3   5          0.53         -4.11         2.74 o                         
  17   3   5          0.53          2.34         3.87 o                         
 -19   4   5         15.70         17.96         2.92 o                         
 -18   4   5         22.75         23.11         3.24 o                         
 -17   4   5          9.34          9.21         2.63 o                         
 -16   4   5          1.09          1.91         1.75 o                         
 -15   4   5         95.43         95.59         4.64 o                         
 -14   4   5         60.58         56.24         3.39 o                         
 -13   4   5         21.48         21.39         2.22 o                         
 -12   4   5        258.13        253.44         6.13 o                         
 -11   4   5          1.63          2.19         0.95 o                         
 -10   4   5         14.71         12.43         2.19 o                         
  -9   4   5         35.69         34.68         2.17 o                         
  -8   4   5         30.81         32.68         2.33 o                         
  -7   4   5         36.58         32.48         3.02 o                         
  -6   4   5         22.08         19.86         2.34 o                         
  -5   4   5        152.75        141.62         3.99 o                         
  -4   4   5        259.68        248.77         5.41 o                         
  -3   4   5        277.26        285.80         6.80 o                         
  -2   4   5        105.70        109.98         3.57 o                         
  -1   4   5        198.35        215.28         4.83 o                         
   0   4   5         57.94         49.41         2.26 o                         
   1   4   5         25.05         28.10         1.96 o                         
   2   4   5        134.32        126.23         3.52 o                         
   3   4   5         28.28         28.03         3.52 o                         
   4   4   5          0.02          0.46         0.66 o                         
   5   4   5          3.35          4.93         0.81 o                         
   6   4   5          3.99          6.19         2.43 o                         
   7   4   5        215.18        184.00        17.31 o                         
   8   4   5         52.49         77.79         7.48 o                         
   9   4   5         54.52         60.46         8.55 o                         
  10   4   5          0.22         -0.72         2.52 o                         
  11   4   5         75.74         81.82        12.32 o                         
  12   4   5         24.60         23.09         4.39 o                         
  13   4   5         34.04         27.09         5.18 o                         
  14   4   5         11.30          8.63         5.22 o                         
  15   4   5          3.16         -0.54         2.97 o                         
  16   4   5          8.33          7.01         5.22 o                         
 -18   5   5         53.40         60.63         9.53 o                         
 -17   5   5         31.75         35.75         4.13 o                         
 -16   5   5         13.73         18.25         3.75 o                         
 -15   5   5         73.42         71.34         5.00 o                         
 -14   5   5          0.00         -2.45         1.64 o                         
 -13   5   5          1.72          2.66         1.44 o                         
 -12   5   5          0.97          0.04         1.53 o                         
 -11   5   5          1.33          2.19         1.27 o                         
 -10   5   5        112.38        107.68         3.90 o                         
  -9   5   5         42.19         39.53         2.69 o                         
  -8   5   5         19.37         22.76         2.07 o                         
  -7   5   5         47.85         50.36         3.39 o                         
  -6   5   5          5.25          7.92         1.31 o                         
  -5   5   5        138.41        130.80         4.76 o                         
  -4   5   5        462.97        465.53         9.98 o                         
  -3   5   5        127.95        134.57         5.54 o                         
  -2   5   5         29.67         30.35         4.04 o                         
  -1   5   5          1.16          1.88         1.35 o                         
   0   5   5         15.35         10.27         1.76 o                         
   1   5   5        202.50        189.62         4.80 o                         
   2   5   5         23.66         22.45         2.12 o                         
   3   5   5          4.64          5.00         1.33 o                         
   4   5   5        121.15        105.01         3.44 o                         
   5   5   5         28.73         31.84         1.95 o                         
   6   5   5         18.68         16.65         1.52 o                         
   7   5   5          6.23          5.23         1.38 o                         
   8   5   5          7.64          9.51         2.22 o                         
   9   5   5         38.94         37.44         4.99 o                         
  10   5   5         51.17         64.21         8.32 o                         
  11   5   5         35.49         32.04         5.80 o                         
  12   5   5          6.36          8.76         3.64 o                         
  13   5   5          0.20         -3.42         3.24 o                         
  14   5   5         46.94         63.84        12.59 o                         
 -15   6   5          0.02         -0.68         1.67 o                         
 -14   6   5         44.82         40.92         3.86 o                         
 -13   6   5         30.43         26.41         3.46 o                         
 -12   6   5          3.21          2.46         1.88 o                         
 -11   6   5         70.28         64.86         3.59 o                         
 -10   6   5          1.47          3.89         1.54 o                         
  -9   6   5          3.58          5.95         1.65 o                         
  -8   6   5        235.06        236.99         9.26 o                         
  -7   6   5          1.31          3.95         3.67 o                         
  -6   6   5          4.30          1.63         1.31 o                         
  -5   6   5        140.48        145.92         6.57 o                         
  -4   6   5         21.18         14.84         2.69 o                         
  -3   6   5        129.14        128.65         8.49 o                         
  -2   6   5        249.67        263.41         9.45 o                         
  -1   6   5        103.45        101.88         5.30 o                         
   0   6   5         16.39         17.06         2.50 o                         
   1   6   5          1.57         -1.20         2.17 o                         
   2   6   5        188.93        185.95         6.30 o                         
   3   6   5         68.60         67.25         3.27 o                         
   4   6   5         39.15         49.22         3.01 o                         
   5   6   5         14.36         12.88         1.54 o                         
   6   6   5        117.37        113.86         3.56 o                         
   7   6   5         31.47         37.53         1.92 o                         
   8   6   5          9.26         12.04         3.18 o                         
   9   6   5         83.54         71.85         9.98 o                         
  10   6   5          5.22          4.14         2.20 o                         
  11   6   5        149.60        177.37         8.54 o                         
  12   6   5         52.40         47.08         5.27 o                         
 -11   7   5         18.40         14.58         2.93 o                         
 -10   7   5          4.39          2.60         2.08 o                         
  -9   7   5         28.97         35.57         3.74 o                         
  -8   7   5         33.30         32.04         4.71 o                         
  -7   7   5         46.29         41.12         5.71 o                         
  -6   7   5         11.56         18.03         4.17 o                         
  -5   7   5         39.11         38.67         6.63 o                         
  -4   7   5         33.28         32.82         4.30 o                         
  -3   7   5          7.76          4.21         3.09 o                         
  -2   7   5          9.03          6.77         3.50 o                         
  -1   7   5         36.99         42.92         4.59 o                         
   0   7   5        207.62        199.58        23.74 o                         
   1   7   5        143.45        157.56         8.81 o                         
   2   7   5          0.23         -1.54         1.40 o                         
   3   7   5          2.72          2.56         1.63 o                         
   4   7   5          0.19          1.90         1.49 o                         
   5   7   5          0.08          0.12         1.33 o                         
   6   7   5          3.16          5.41         1.32 o                         
   7   7   5          0.04         10.52         6.29 o                         
   8   7   5         32.45         39.45         2.12 o                         
 -22   0   6         40.87         34.80         7.37 o                         
 -21   0   6        153.84        146.65        13.31 o                         
 -20   0   6        627.70        614.44        34.71 o                         
 -19   0   6         58.58         60.33         5.40 o                         
 -18   0   6         13.03         10.74         2.59 o                         
 -17   0   6        173.32        177.14        15.56 o                         
 -16   0   6         35.12         44.51         7.37 o                         
 -15   0   6          0.12          5.73         2.16 o                         
 -14   0   6        266.17        238.28         7.52 o                         
 -13   0   6        104.33         93.54         4.55 o                         
 -12   0   6         10.41         13.38         1.95 o                         
 -11   0   6        486.34        554.08        10.93 o                         
 -10   0   6       1254.40       1328.97        21.71 o                         
  -9   0   6        585.79        590.30        12.70 o                         
  -8   0   6       4395.46       4500.52        75.84 o                         
  -7   0   6         10.57         14.28         1.91 o                         
  -6   0   6        279.90        317.31         7.56 o                         
  -5   0   6       1468.90       1583.87        25.45 o                         
  -4   0   6       1590.28       1567.58        39.47 o                         
  -3   0   6        609.68        609.92        10.88 o                         
  -2   0   6       1176.47       1222.44        27.53 o                         
  -1   0   6       1605.75       1826.01        28.08 o                         
   0   0   6          7.61         49.45         6.43 o                         
   1   0   6         49.39         50.79         4.58 o                         
   2   0   6       1134.06       1372.84        25.16 o                         
   3   0   6         69.85        104.37         3.72 o                         
   4   0   6         73.02         65.85         3.18 o                         
   5   0   6       1402.57       1382.51        50.40 o                         
   6   0   6        346.73        331.01         9.30 o                         
   7   0   6        237.20        242.99         7.69 o                         
   8   0   6         60.57         63.29         3.29 o                         
   9   0   6       1991.73       1970.05        41.61 o                         
  10   0   6        336.99        317.52         8.90 o                         
  11   0   6       1448.70       1397.32        24.60 o                         
  12   0   6        485.21        482.42        11.76 o                         
  13   0   6         89.34         91.44         3.48 o                         
  14   0   6        114.11        119.98         3.92 o                         
  15   0   6         97.62        104.87         3.52 o                         
  16   0   6         58.72         63.25         2.92 o                         
  17   0   6          0.98          0.31         1.05 o                         
 -22   1   6          4.10          0.54         3.42 o                         
 -21   1   6         18.35         22.12         8.00 o                         
 -20   1   6        183.61        189.79         8.05 o                         
 -19   1   6          3.78          4.29         1.79 o                         
 -18   1   6        188.82        194.63         6.27 o                         
 -17   1   6        118.98        122.43         7.41 o                         
 -16   1   6         23.26         27.50         3.49 o                         
 -15   1   6         19.85         14.07         2.14 o                         
 -14   1   6         85.03         96.15         3.63 o                         
 -13   1   6         43.41         46.83         2.78 o                         
 -12   1   6        267.30        268.05         5.65 o                         
 -11   1   6       1700.66       1707.88        22.65 o                         
 -10   1   6         54.37         53.52         2.58 o                         
  -9   1   6          2.57          2.51         0.90 o                         
  -8   1   6         87.48        113.88         2.85 o                         
  -7   1   6       1300.36       1381.23        16.65 o                         
  -6   1   6         45.09         43.08         1.76 o                         
  -5   1   6        374.55        413.47         5.59 o                         
  -4   1   6        779.54        810.97        10.04 o                         
  -3   1   6        132.25        121.12         2.48 o                         
  -2   1   6        777.79        814.05        10.67 o                         
  -1   1   6       2588.65       2681.07        42.49 o                         
   0   1   6        222.87        195.04         3.77 o                         
   1   1   6        632.51        642.15         9.87 o                         
   2   1   6        382.31        442.48         7.31 o                         
   3   1   6         83.17         98.20         2.20 o                         
   4   1   6         32.13         43.39         1.54 o                         
   5   1   6         23.17         14.92         1.10 o                         
   6   1   6        111.05        100.97        18.61 o                         
   7   1   6        505.30        478.76        13.78 o                         
   8   1   6       1560.73       1508.03        28.60 o                         
   9   1   6         80.58         80.92         4.10 o                         
  10   1   6         58.78         64.32         3.76 o                         
  11   1   6        107.68        112.12         5.60 o                         
  12   1   6        317.00        309.49         8.98 o                         
  13   1   6         12.14         15.71         2.40 o                         
  14   1   6         31.58         32.38         2.76 o                         
  15   1   6         70.13         65.40         3.78 o                         
  16   1   6          7.98          5.81         2.05 o                         
  17   1   6         22.51         22.03         2.57 o                         
  18   1   6         12.44         10.60         2.10 o                         
 -22   2   6         51.87         33.16         5.53 o                         
 -21   2   6         35.23         30.91         5.22 o                         
 -20   2   6         18.74         23.84         3.46 o                         
 -19   2   6         11.87         17.50         4.15 o                         
 -18   2   6          7.24          4.19         1.78 o                         
 -17   2   6          0.90          2.18         1.65 o                         
 -16   2   6         93.38         88.69         4.28 o                         
 -15   2   6         40.12         43.95         4.64 o                         
 -14   2   6        204.31        201.87         6.95 o                         
 -13   2   6        107.47        109.26         4.92 o                         
 -12   2   6          5.50          7.91         1.36 o                         
 -11   2   6          2.37          2.05         0.99 o                         
 -10   2   6        504.54        496.76         8.56 o                         
  -9   2   6        113.64        113.67         3.38 o                         
  -8   2   6         90.09        102.42         3.10 o                         
  -7   2   6         71.90         76.71         2.66 o                         
  -6   2   6         16.81         18.59         1.49 o                         
  -5   2   6          7.40         12.44         1.15 o                         
  -4   2   6         48.46         45.62         1.81 o                         
  -3   2   6        302.91        322.41         5.34 o                         
  -2   2   6         94.47         94.21         2.42 o                         
  -1   2   6        109.72        102.09         2.47 o                         
   0   2   6        239.00        246.48         4.63 o                         
   1   2   6        201.81        206.45         4.05 o                         
   2   2   6         58.32         53.90         2.10 o                         
   3   2   6         47.80         42.71         1.98 o                         
   4   2   6        169.54        165.41         6.23 o                         
   5   2   6        780.29        823.73        18.62 o                         
   6   2   6        591.75        559.37        16.84 o                         
   7   2   6          1.88          0.02         1.07 o                         
   8   2   6          0.01         -0.34         1.15 o                         
   9   2   6         53.38         51.79         9.53 o                         
  10   2   6         37.59         50.20         5.71 o                         
  11   2   6         12.43         17.98         3.69 o                         
  12   2   6         39.17         40.73         5.08 o                         
  13   2   6         21.30         27.94         4.19 o                         
  14   2   6        137.17         54.58         6.65 o                         
  15   2   6         64.16         76.16        11.42 o                         
  16   2   6         12.09         16.71         3.84 o                         
  17   2   6          0.44          1.06         2.51 o                         
 -21   3   6          3.66          6.49         3.18 o                         
 -20   3   6          0.01         -2.42         2.15 o                         
 -19   3   6          1.68          1.40         2.15 o                         
 -18   3   6          2.01          0.40         1.60 o                         
 -17   3   6         29.75         38.21         3.42 o                         
 -16   3   6        341.82        351.46         8.58 o                         
 -15   3   6         85.76         93.84         4.41 o                         
 -14   3   6          1.70          1.87         1.44 o                         
 -13   3   6         36.34         41.42         2.84 o                         
 -12   3   6         23.09         35.30         2.65 o                         
 -11   3   6          2.27          3.02         1.08 o                         
 -10   3   6         10.46          8.72         1.23 o                         
  -9   3   6        146.15        156.54         4.01 o                         
  -8   3   6         39.30         43.89         2.35 o                         
  -7   3   6        259.21        236.82         5.25 o                         
  -6   3   6        866.45        935.93        12.60 o                         
  -5   3   6         75.41         73.59         2.59 o                         
  -4   3   6         17.36         19.17         1.39 o                         
  -3   3   6         15.87         13.69         1.10 o                         
  -2   3   6          4.76          5.04         0.93 o                         
  -1   3   6         61.94         58.92         2.40 o                         
   0   3   6         15.39         20.02         1.58 o                         
   1   3   6         54.46         48.52         2.09 o                         
   2   3   6        204.97        194.51         4.11 o                         
   3   3   6       1450.21       1403.84        21.42 o                         
   4   3   6        338.10        330.17        10.40 o                         
   5   3   6         34.05         30.62         3.06 o                         
   6   3   6          0.81          6.38         2.01 o                         
   7   3   6         11.72         15.38         2.47 o                         
   8   3   6          0.02         -1.59         1.38 o                         
   9   3   6          6.24         12.72         3.28 o                         
  10   3   6          1.16          3.08         2.03 o                         
  11   3   6          4.96          6.38         4.14 o                         
  12   3   6         21.68         22.91         8.23 o                         
  13   3   6         23.95         20.88         4.76 o                         
  14   3   6         39.40         40.60         5.69 o                         
  15   3   6          0.34          3.95         2.92 o                         
  16   3   6          0.51         -0.36         3.06 o                         
 -19   4   6          3.63          3.44         2.36 o                         
 -18   4   6          6.02          2.99         2.34 o                         
 -17   4   6         20.19         20.44         2.82 o                         
 -16   4   6         12.30         14.24         4.73 o                         
 -15   4   6        114.03        129.34         6.02 o                         
 -14   4   6         10.93          8.21         2.09 o                         
 -13   4   6         24.12         23.43         2.23 o                         
 -12   4   6         46.30         47.31         5.08 o                         
 -11   4   6          4.42          1.96         1.18 o                         
 -10   4   6         16.68         15.78         1.80 o                         
  -9   4   6        145.26        157.57         4.28 o                         
  -8   4   6        237.88        219.35         5.03 o                         
  -7   4   6          5.19          5.09         1.23 o                         
  -6   4   6          1.36          0.16         0.86 o                         
  -5   4   6         87.10         72.25         2.80 o                         
  -4   4   6         72.38         66.82         2.86 o                         
  -3   4   6        162.02        158.10         4.07 o                         
  -2   4   6          0.07          0.15         0.76 o                         
  -1   4   6        142.46        142.76         3.89 o                         
   0   4   6        202.78        193.51         4.94 o                         
   1   4   6         12.67          9.14         1.22 o                         
   2   4   6         72.56         77.98         2.50 o                         
   3   4   6          5.47          6.13         1.37 o                         
   4   4   6        150.16        144.74         3.54 o                         
   5   4   6         77.98         75.74         4.74 o                         
   6   4   6          1.97          1.42         1.21 o                         
   7   4   6          0.23         -0.78         1.22 o                         
   8   4   6          6.26         12.26         2.70 o                         
   9   4   6         10.96         12.45         3.50 o                         
  10   4   6         39.93         36.94         5.22 o                         
  11   4   6         44.74         42.51         8.90 o                         
  12   4   6          0.48          2.51         3.73 o                         
  13   4   6          0.37          1.26         3.60 o                         
  14   4   6          0.40         -5.40         3.60 o                         
  15   4   6          6.37         15.83         5.94 o                         
 -17   5   6         23.58         23.74         3.66 o                         
 -16   5   6          5.30          4.94         2.15 o                         
 -15   5   6         87.79         99.98         5.38 o                         
 -14   5   6          1.92         -2.31         1.55 o                         
 -13   5   6         45.88         43.51         3.56 o                         
 -12   5   6        107.05        113.61         4.52 o                         
 -11   5   6         10.40          9.53         1.70 o                         
 -10   5   6          3.44          4.50         1.29 o                         
  -9   5   6          2.39          3.63         1.54 o                         
  -8   5   6          5.94          5.11         1.34 o                         
  -7   5   6         36.02         37.81         2.39 o                         
  -6   5   6        102.98        102.69         3.36 o                         
  -5   5   6        144.96        124.76         4.32 o                         
  -4   5   6        115.23        112.13         5.11 o                         
  -3   5   6          0.08          0.75         1.28 o                         
  -2   5   6        278.01        250.76         8.77 o                         
  -1   5   6         11.85         13.15         1.97 o                         
   0   5   6          1.39          1.16         0.86 o                         
   1   5   6          2.13          2.00         1.01 o                         
   2   5   6         56.47         61.13         3.65 o                         
   3   5   6          0.10         -0.93         0.94 o                         
   4   5   6         47.69         43.78         2.27 o                         
   5   5   6        129.00        137.77         5.22 o                         
   6   5   6          0.07         -0.39         1.26 o                         
   7   5   6        106.73         98.09         5.12 o                         
   8   5   6        121.07        121.72         5.83 o                         
   9   5   6         80.18         84.92         6.91 o                         
  10   5   6         18.71         21.74         3.05 o                         
  11   5   6          6.97         12.09         3.24 o                         
  12   5   6          3.32          4.58         2.32 o                         
  13   5   6        120.10        151.33         9.08 o                         
 -15   6   6         21.27         19.47         3.37 o                         
 -14   6   6         17.89         13.06         2.32 o                         
 -13   6   6          1.30          2.26         1.58 o                         
 -12   6   6         13.53         12.38         2.60 o                         
 -11   6   6         58.99         63.45         3.93 o                         
 -10   6   6         22.54         21.14         2.26 o                         
  -9   6   6          2.17          1.46         1.21 o                         
  -8   6   6          5.20          3.25         1.38 o                         
  -7   6   6         79.38         82.81         4.44 o                         
  -6   6   6         21.28         18.32         2.73 o                         
  -5   6   6         37.93         36.72         3.60 o                         
  -4   6   6         31.84         31.47         3.34 o                         
  -3   6   6          1.51          0.03         1.43 o                         
  -2   6   6        163.36        166.07         8.96 o                         
  -1   6   6         95.66        103.56         5.14 o                         
   0   6   6          5.68          9.27         2.30 o                         
   1   6   6         10.06         12.74         2.14 o                         
   2   6   6         12.92         13.77         2.06 o                         
   3   6   6          0.37         -0.33         0.86 o                         
   4   6   6          5.37          2.75         1.01 o                         
   5   6   6         52.19         60.18         2.43 o                         
   6   6   6         16.68         16.96         2.29 o                         
   7   6   6         27.27         30.89         3.63 o                         
   8   6   6        152.47        155.34         7.34 o                         
   9   6   6          8.25         14.26         2.93 o                         
  10   6   6          4.31          4.53         2.45 o                         
  11   6   6          9.82          8.97         4.07 o                         
 -11   7   6          0.20          1.74         1.94 o                         
 -10   7   6         18.09         23.39         3.35 o                         
  -9   7   6         77.99         96.13         6.06 o                         
  -8   7   6         44.60         41.80         5.29 o                         
  -7   7   6          3.94          2.82         2.70 o                         
  -6   7   6          7.72          5.34         2.81 o                         
  -5   7   6         39.48         43.39         5.46 o                         
  -4   7   6         78.68         86.96         6.16 o                         
  -3   7   6          8.39          7.70         3.41 o                         
  -2   7   6          6.45          5.06         3.05 o                         
  -1   7   6          0.01         -0.77         1.78 o                         
   0   7   6         20.02         14.17         3.43 o                         
   1   7   6         82.35         73.17         6.25 o                         
   2   7   6         90.25         92.01         4.47 o                         
   3   7   6          0.28         -0.78         1.34 o                         
   4   7   6         19.84         20.36         2.07 o                         
   5   7   6          4.93          6.21         3.68 o                         
   6   7   6         30.66         39.23         2.63 o                         
   7   7   6         27.55         33.03         2.95 o                         
 -22   1   7         21.52         16.36         6.79 o                         
 -21   1   7          5.14          3.41         2.69 o                         
 -20   1   7          9.46         16.81         4.85 o                         
 -19   1   7          0.24          0.90         1.77 o                         
 -18   1   7          1.42          3.13         1.71 o                         
 -17   1   7          0.97         -0.95         1.43 o                         
 -16   1   7          6.98          4.79         1.61 o                         
 -15   1   7         21.27         22.71         2.76 o                         
 -14   1   7          1.86          0.88         0.77 o                         
 -13   1   7         82.43         70.67         4.74 o                         
 -12   1   7        226.09        229.65         5.28 o                         
 -11   1   7         42.20         37.62         2.52 o                         
 -10   1   7          5.72          4.95         1.10 o                         
  -9   1   7         40.47         47.48         2.10 o                         
  -8   1   7         98.53         94.92         2.71 o                         
  -7   1   7          0.00          0.35         0.71 o                         
  -6   1   7         65.32         60.95         1.93 o                         
  -5   1   7         45.18         55.99         1.85 o                         
  -4   1   7          1.55          2.85         0.66 o                         
  -3   1   7        137.33        157.94         3.24 o                         
  -2   1   7        126.74        145.55         3.13 o                         
  -1   1   7         59.45         57.90         1.87 o                         
   0   1   7        567.05        556.89         8.35 o                         
   1   1   7         21.49         28.35         1.61 o                         
   2   1   7         16.99         24.23         1.42 o                         
   3   1   7        269.51        259.54         4.75 o                         
   4   1   7         38.51         34.40         2.25 o                         
   5   1   7        628.58        622.36         9.19 o                         
   6   1   7         18.49         21.85         3.69 o                         
   7   1   7        612.45        602.65        16.49 o                         
   8   1   7        153.50        142.55         6.41 o                         
   9   1   7        121.58        111.05         5.68 o                         
  10   1   7        169.13        165.79         7.08 o                         
  11   1   7         43.24         44.55         3.90 o                         
  12   1   7          2.58          3.93         1.74 o                         
  13   1   7          7.19          5.84         2.10 o                         
  14   1   7         95.85         98.29         4.48 o                         
  15   1   7          0.37          2.18         1.67 o                         
  16   1   7          7.00          5.23         2.18 o                         
  17   1   7         41.32         47.96         9.53 o                         
 -21   2   7          3.09          4.90         2.92 o                         
 -20   2   7          9.29          6.41         3.40 o                         
 -19   2   7          2.00          0.24         1.84 o                         
 -18   2   7        136.39        139.30         5.49 o                         
 -17   2   7          0.03         -0.76         1.11 o                         
 -16   2   7          0.11          2.11         1.29 o                         
 -15   2   7         86.20        102.47         4.55 o                         
 -14   2   7        241.25        251.18         8.58 o                         
 -13   2   7          7.13          5.60         1.43 o                         
 -12   2   7        277.51        256.36         6.50 o                         
 -11   2   7         27.69         32.05         2.49 o                         
 -10   2   7         37.21         41.03         2.39 o                         
  -9   2   7          1.15          1.06         0.89 o                         
  -8   2   7          5.00          5.39         1.12 o                         
  -7   2   7          3.79          6.18         1.06 o                         
  -6   2   7        101.37        114.49         3.10 o                         
  -5   2   7        220.10        236.11         4.62 o                         
  -4   2   7          3.31          1.60         0.67 o                         
  -3   2   7       1342.94       1290.38        15.47 o                         
  -2   2   7          0.49          0.11         0.53 o                         
  -1   2   7          1.16          0.55         0.57 o                         
   0   2   7         76.36         76.14         2.36 o                         
   1   2   7        102.25        100.35         3.30 o                         
   2   2   7        190.79        187.66         3.92 o                         
   3   2   7         35.67         34.06         2.74 o                         
   4   2   7        392.52        361.81         9.23 o                         
   5   2   7        634.25        647.90        13.80 o                         
   6   2   7        188.41        174.47         9.19 o                         
   7   2   7        301.83        314.97        11.71 o                         
   8   2   7        157.44        137.64         8.46 o                         
   9   2   7         23.20         19.64         3.17 o                         
  10   2   7          7.07          7.20         2.27 o                         
  11   2   7          4.67          4.19         2.52 o                         
  12   2   7         14.67          7.57         2.31 o                         
  13   2   7         45.57         42.62         4.67 o                         
  14   2   7          8.29          6.81         2.74 o                         
  15   2   7        132.97        149.62        11.60 o                         
  16   2   7         34.13         41.00         4.94 o                         
 -20   3   7          0.21          0.71         2.25 o                         
 -19   3   7        177.94        180.91         7.08 o                         
 -18   3   7          5.20          5.29         1.94 o                         
 -17   3   7        122.50        124.91         6.20 o                         
 -16   3   7          4.79          4.61         1.56 o                         
 -15   3   7          0.08         -1.15         1.13 o                         
 -14   3   7          3.06          2.28         1.61 o                         
 -13   3   7         42.38         34.36         5.13 o                         
 -12   3   7         29.10         31.84         2.58 o                         
 -11   3   7         93.86         92.23         3.45 o                         
 -10   3   7          1.48          0.30         0.84 o                         
  -9   3   7        667.73        594.35        10.47 o                         
  -8   3   7          1.70          0.81         0.83 o                         
  -7   3   7        401.63        413.41         7.64 o                         
  -6   3   7          2.14          3.79         1.04 o                         
  -5   3   7         12.73         12.27         1.32 o                         
  -4   3   7          4.65          4.05         0.86 o                         
  -3   3   7        106.13        107.47         2.92 o                         
  -2   3   7        512.78        510.38         8.09 o                         
  -1   3   7          2.40          1.69         0.82 o                         
   0   3   7        780.50        749.79        11.43 o                         
   1   3   7        319.76        319.34         5.97 o                         
   2   3   7        973.99        923.58        13.42 o                         
   3   3   7         13.54         10.51         1.46 o                         
   4   3   7         23.67         20.35         2.36 o                         
   5   3   7          1.47          1.37         1.18 o                         
   6   3   7         35.49         35.80         3.91 o                         
   7   3   7          5.14          1.84         2.03 o                         
   8   3   7         74.50         74.30         5.35 o                         
   9   3   7          1.11          0.67         1.66 o                         
  10   3   7          3.37          5.58         3.78 o                         
  11   3   7        109.61        142.07        11.87 o                         
  12   3   7         32.67         46.66         9.30 o                         
  13   3   7          2.39          0.09         3.69 o                         
  14   3   7         17.02         16.11         4.28 o                         
  15   3   7          3.36         -0.62         2.72 o                         
 -19   4   7          7.87          8.83         2.99 o                         
 -18   4   7         16.47         14.15         8.00 o                         
 -17   4   7          9.42         12.50         2.44 o                         
 -16   4   7        122.86        126.57         6.58 o                         
 -15   4   7          6.86          6.53         1.88 o                         
 -14   4   7          0.69          0.76         1.23 o                         
 -13   4   7         10.65          6.87         2.30 o                         
 -12   4   7         77.86         85.43         6.62 o                         
 -11   4   7          6.17          5.41         1.48 o                         
 -10   4   7        333.71        332.76         7.12 o                         
  -9   4   7          0.40         -1.07         0.91 o                         
  -8   4   7         85.75         79.90         3.21 o                         
  -7   4   7        342.19        316.85         6.78 o                         
  -6   4   7        219.49        181.15         4.85 o                         
  -5   4   7         85.78         86.77         3.51 o                         
  -4   4   7          7.84          6.87         1.07 o                         
  -3   4   7        132.73        133.50         3.59 o                         
  -2   4   7         14.88         13.52         1.54 o                         
  -1   4   7        542.95        519.12         9.65 o                         
   0   4   7          1.66          2.12         1.06 o                         
   1   4   7        263.13        246.83         5.41 o                         
   2   4   7        172.01        168.93         4.77 o                         
   3   4   7        303.01        309.18         7.97 o                         
   4   4   7        298.92        310.51         6.86 o                         
   5   4   7         35.31         36.53         4.71 o                         
   6   4   7          0.37          0.79         1.93 o                         
   7   4   7         18.67         21.22         2.81 o                         
   8   4   7         39.21         44.10         4.67 o                         
   9   4   7          6.20          8.57         2.34 o                         
  10   4   7         22.56         21.20         3.46 o                         
  11   4   7        126.68        149.86         8.67 o                         
  12   4   7         45.26         44.03         6.32 o                         
  13   4   7          7.21          7.45         3.73 o                         
  14   4   7         21.42         21.76         6.65 o                         
 -17   5   7          3.66          3.27         2.79 o                         
 -16   5   7         15.99         14.84         2.70 o                         
 -15   5   7         83.08         88.18         7.18 o                         
 -14   5   7         72.66         72.29         6.80 o                         
 -13   5   7         81.87         91.36         4.75 o                         
 -12   5   7         35.14         36.08         3.15 o                         
 -11   5   7         18.51         18.74         2.03 o                         
 -10   5   7         16.32         15.10         1.96 o                         
  -9   5   7         65.23         59.69         3.28 o                         
  -8   5   7         17.09         18.23         2.02 o                         
  -7   5   7         13.83         11.48         1.64 o                         
  -6   5   7        211.92        190.97         4.75 o                         
  -5   5   7         32.24         30.56         2.47 o                         
  -4   5   7        182.21        169.78         5.08 o                         
  -3   5   7         17.19         19.18         2.14 o                         
  -2   5   7         27.17         22.43         2.29 o                         
  -1   5   7         29.01         31.18         2.81 o                         
   0   5   7          7.21          7.98         1.49 o                         
   1   5   7          6.12          5.47         1.20 o                         
   2   5   7          3.31          1.27         1.20 o                         
   3   5   7         77.20         81.48         4.19 o                         
   4   5   7        209.47        206.00         5.11 o                         
   5   5   7         28.16         32.29         2.31 o                         
   6   5   7         83.56         90.16         8.89 o                         
   7   5   7         83.03         82.69         5.78 o                         
   8   5   7         45.73         56.21         5.67 o                         
   9   5   7         11.87         13.34         3.03 o                         
  10   5   7         42.08         49.49         5.38 o                         
  11   5   7          4.49          2.91         3.07 o                         
  12   5   7         12.43         15.57         3.35 o                         
 -14   6   7         53.08         47.24         5.80 o                         
 -13   6   7         46.79         48.45         3.87 o                         
 -12   6   7         10.06         11.31         3.37 o                         
 -11   6   7         43.91         44.42         4.25 o                         
 -10   6   7          5.53          8.17         1.85 o                         
  -9   6   7         65.67         71.23         4.19 o                         
  -8   6   7          9.49         11.29         2.03 o                         
  -7   6   7        268.26        275.02         8.73 o                         
  -6   6   7         88.81         95.46         4.60 o                         
  -5   6   7         42.30         44.40         3.58 o                         
  -4   6   7          3.13          4.02         1.68 o                         
  -3   6   7        172.30        164.50         5.76 o                         
  -2   6   7          3.70          5.05         1.54 o                         
  -1   6   7         72.48         76.82         5.59 o                         
   0   6   7          4.79          6.70         1.66 o                         
   1   6   7          5.10          4.56         1.53 o                         
   2   6   7         27.45         35.94         2.30 o                         
   3   6   7         32.41         32.96         2.40 o                         
   4   6   7         20.38         20.59         1.91 o                         
   5   6   7         35.37         37.96         2.00 o                         
   6   6   7        243.62        235.44         9.16 o                         
   7   6   7          0.88         -0.84         1.56 o                         
   8   6   7          7.57          5.58         4.34 o                         
   9   6   7         51.33         57.22         6.07 o                         
 -10   7   7          2.21         -0.87         1.93 o                         
  -9   7   7         11.18         18.83         3.43 o                         
  -8   7   7          1.94          0.08         2.20 o                         
  -7   7   7          0.25          2.30         2.53 o                         
  -6   7   7         16.03         11.07         3.42 o                         
  -5   7   7          3.09          2.12         2.05 o                         
  -4   7   7        114.96        108.88         6.24 o                         
  -3   7   7         32.65         29.69         3.63 o                         
  -2   7   7          0.01          1.72         1.68 o                         
  -1   7   7          0.08         -1.18         1.61 o                         
   0   7   7          6.78          8.70         2.46 o                         
   1   7   7          9.50          6.07         2.21 o                         
   2   7   7         48.41         50.63         3.44 o                         
   3   7   7         34.47         28.84         3.00 o                         
   4   7   7          1.82         -0.48         2.37 o                         
   5   7   7         48.02         52.44         2.83 o                         
 -22   0   8         17.62         21.31         7.46 o                         
 -21   0   8          0.06          2.52         3.78 o                         
 -20   0   8         32.24         22.48         6.83 o                         
 -19   0   8         17.77         15.47         5.94 o                         
 -18   0   8        237.96        225.33        14.56 o                         
 -17   0   8        312.60        323.07        11.02 o                         
 -16   0   8          2.29          6.15         2.13 o                         
 -15   0   8        431.96        433.90        15.96 o                         
 -14   0   8         54.83         56.40         6.38 o                         
 -13   0   8        127.03        128.49         9.43 o                         
 -12   0   8        333.70        326.13         8.88 o                         
 -11   0   8         27.76         23.03         2.45 o                         
 -10   0   8        344.37        354.47        12.20 o                         
  -9   0   8        151.23        142.07         5.38 o                         
  -8   0   8        117.71        120.39         5.30 o                         
  -7   0   8         96.59         98.46         3.79 o                         
  -6   0   8       1351.36       1340.21        22.29 o                         
  -5   0   8        572.42        607.35        11.64 o                         
  -4   0   8        156.97        141.10         4.32 o                         
  -3   0   8         55.49         60.15         3.92 o                         
  -2   0   8         25.73         25.47         1.95 o                         
  -1   0   8        142.17        157.02         4.51 o                         
   0   0   8        353.24        373.47         8.93 o                         
   1   0   8         72.18         71.85         3.29 o                         
   2   0   8        200.76        190.41         4.93 o                         
   3   0   8        266.67        229.93         6.55 o                         
   4   0   8        341.80        356.94        10.41 o                         
   5   0   8         57.87         58.94         5.35 o                         
   6   0   8         32.70         33.46         2.52 o                         
   7   0   8          3.47          6.28         1.38 o                         
   8   0   8          2.23          2.71         1.16 o                         
   9   0   8        665.67        644.92        15.26 o                         
  10   0   8         73.82         72.70         3.39 o                         
  11   0   8          6.11          5.84         1.36 o                         
  12   0   8          5.78          7.39         1.21 o                         
  13   0   8          3.68          1.24         0.90 o                         
 -22   1   8          4.44          1.56         2.77 o                         
 -21   1   8          0.13          3.89         2.70 o                         
 -20   1   8          6.55          4.15         3.42 o                         
 -19   1   8          1.76          2.78         2.31 o                         
 -18   1   8         24.16         23.84         2.39 o                         
 -17   1   8          5.78          5.27         1.65 o                         
 -16   1   8          0.28         -0.59         1.14 o                         
 -15   1   8        147.89        143.20         5.47 o                         
 -14   1   8          9.52          9.49         2.64 o                         
 -13   1   8        258.81        230.77         6.82 o                         
 -12   1   8        287.29        322.47         7.51 o                         
 -11   1   8          9.59         10.29         1.41 o                         
 -10   1   8        307.29        293.35         5.49 o                         
  -9   1   8        466.48        454.97         7.75 o                         
  -8   1   8         39.48         40.54         2.37 o                         
  -7   1   8          8.76          4.29         0.87 o                         
  -6   1   8        385.63        378.78         5.56 o                         
  -5   1   8          3.30          1.57         0.64 o                         
  -4   1   8         41.03         31.15         1.55 o                         
  -3   1   8         36.47         45.75         1.88 o                         
  -2   1   8         35.38         26.45         1.85 o                         
  -1   1   8         55.83         50.78         3.08 o                         
   0   1   8        294.07        298.03         5.41 o                         
   1   1   8         71.88         73.52         2.40 o                         
   2   1   8         69.68         74.92         2.44 o                         
   3   1   8         43.94         41.65         2.91 o                         
   4   1   8          3.31          2.10         0.82 o                         
   5   1   8         15.50         13.43         1.10 o                         
   6   1   8        434.09        468.07         8.58 o                         
   7   1   8        156.20        143.63         5.85 o                         
   8   1   8         14.43         17.33         2.69 o                         
   9   1   8        144.81        153.07         6.72 o                         
  10   1   8          5.47         12.78         2.22 o                         
  11   1   8        106.88        104.65        11.06 o                         
  12   1   8          7.60          8.95         2.16 o                         
  13   1   8          5.53          9.92         2.49 o                         
  14   1   8          0.02         -1.10         2.62 o                         
  15   1   8        119.70        119.68         7.99 o                         
  16   1   8          3.47          7.14         2.03 o                         
 -21   2   8         17.77         11.69         5.40 o                         
 -20   2   8         57.20         62.83         5.56 o                         
 -19   2   8         16.01         16.58         3.36 o                         
 -18   2   8         10.79         12.14         2.40 o                         
 -17   2   8          9.76          8.89         1.73 o                         
 -16   2   8         55.74         66.86         3.60 o                         
 -15   2   8        199.51        205.19         6.54 o                         
 -14   2   8         22.26         27.04         3.49 o                         
 -13   2   8         31.00         23.77         2.94 o                         
 -12   2   8          5.07         11.34         1.72 o                         
 -11   2   8        135.29        152.36         4.88 o                         
 -10   2   8        559.06        517.72         8.96 o                         
  -9   2   8          6.29          2.67         1.04 o                         
  -8   2   8          0.00         -0.19         0.86 o                         
  -7   2   8        187.90        203.49         4.75 o                         
  -6   2   8         22.17         32.48         1.82 o                         
  -5   2   8          3.05          5.09         0.89 o                         
  -4   2   8        288.77        282.98         4.97 o                         
  -3   2   8        251.01        245.20         4.51 o                         
  -2   2   8        167.01        167.74         3.57 o                         
  -1   2   8        985.22        956.20        12.77 o                         
   0   2   8        217.98        223.79         4.71 o                         
   1   2   8        205.67        207.29         4.41 o                         
   2   2   8         24.24         27.29         1.54 o                         
   3   2   8        159.40        148.89         4.21 o                         
   4   2   8        376.35        337.41         9.10 o                         
   5   2   8          4.11          2.86         1.31 o                         
   6   2   8        228.52        198.81         6.97 o                         
   7   2   8         93.70         95.64         4.78 o                         
   8   2   8          0.56          1.01         1.35 o                         
   9   2   8         67.46         80.00         5.75 o                         
  10   2   8         68.32         77.28         5.68 o                         
  11   2   8         25.38         27.91         3.94 o                         
  12   2   8          0.07          1.01         1.88 o                         
  13   2   8         48.71         63.93         8.27 o                         
  14   2   8          0.65          2.70         3.06 o                         
  15   2   8          2.81          3.88         2.51 o                         
 -20   3   8         78.50         90.17         8.25 o                         
 -19   3   8          8.32          3.10         2.76 o                         
 -18   3   8         87.62         74.10         6.81 o                         
 -17   3   8         23.72         22.42         2.84 o                         
 -16   3   8         43.30         45.87         3.65 o                         
 -15   3   8         19.29         16.23         2.04 o                         
 -14   3   8        129.22        144.78         5.00 o                         
 -13   3   8        113.60        116.72         6.41 o                         
 -12   3   8          1.41         -0.85         1.14 o                         
 -11   3   8          1.94         -0.44         0.82 o                         
 -10   3   8         43.09         31.11         2.33 o                         
  -9   3   8         99.92        113.62         4.11 o                         
  -8   3   8          3.23          3.77         1.13 o                         
  -7   3   8         19.56         13.66         1.58 o                         
  -6   3   8         52.19         37.55         3.22 o                         
  -5   3   8        335.33        322.63         5.70 o                         
  -4   3   8         50.30         51.40         2.29 o                         
  -3   3   8         86.58         78.94         2.64 o                         
  -2   3   8         36.66         36.52         2.11 o                         
  -1   3   8        338.20        318.95         6.25 o                         
   0   3   8         41.40         38.56         2.05 o                         
   1   3   8        570.35        552.43         9.13 o                         
   2   3   8        213.01        202.47         4.70 o                         
   3   3   8         70.33         59.07         3.04 o                         
   4   3   8         80.68         87.61         4.55 o                         
   5   3   8          1.23          1.83         1.31 o                         
   6   3   8        121.14        112.08         5.35 o                         
   7   3   8         50.04         63.07         6.74 o                         
   8   3   8          1.74         -1.27         1.30 o                         
   9   3   8         22.43         22.35         3.97 o                         
  10   3   8         18.87         21.34         4.54 o                         
  11   3   8         16.22         20.43         4.99 o                         
  12   3   8          1.36         -0.26         5.40 o                         
  13   3   8          6.73          5.54         2.85 o                         
  14   3   8          0.14          1.46         2.53 o                         
 -19   4   8         89.56        101.34        13.35 o                         
 -18   4   8          5.86          4.33         4.95 o                         
 -17   4   8        114.21        141.11         8.18 o                         
 -16   4   8         18.07         28.13         3.00 o                         
 -15   4   8         84.83         94.16         5.35 o                         
 -14   4   8         11.68          9.06         1.85 o                         
 -13   4   8         11.80         13.29         4.09 o                         
 -12   4   8         72.96         70.68         4.13 o                         
 -11   4   8          0.37          2.92         1.35 o                         
 -10   4   8          1.83          0.17         1.02 o                         
  -9   4   8          6.28          3.77         1.56 o                         
  -8   4   8          1.40          3.31         1.36 o                         
  -7   4   8          8.19          5.72         1.71 o                         
  -6   4   8        100.98         96.58         5.45 o                         
  -5   4   8         59.72         57.16         3.88 o                         
  -4   4   8         12.40         15.73         1.96 o                         
  -3   4   8        283.39        268.25         5.98 o                         
  -2   4   8         60.25         59.61         3.02 o                         
  -1   4   8         35.72         36.90         2.51 o                         
   0   4   8        248.88        216.47         5.52 o                         
   1   4   8        130.61        134.20         3.91 o                         
   2   4   8        424.56        404.58         7.76 o                         
   3   4   8        145.87        148.34         7.48 o                         
   4   4   8         93.95        100.21         5.77 o                         
   5   4   8          2.71          2.86         1.51 o                         
   6   4   8        252.19        285.82        11.33 o                         
   7   4   8          0.45          0.58         1.49 o                         
   8   4   8          7.14          7.53         2.01 o                         
   9   4   8          0.22          0.15         1.39 o                         
  10   4   8         28.03         31.77         3.68 o                         
  11   4   8         24.69         30.19         4.30 o                         
  12   4   8         13.67         15.47         3.41 o                         
  13   4   8          3.28          3.00         3.39 o                         
 -17   5   8          1.72          1.35         4.05 o                         
 -16   5   8         17.46         22.26         3.84 o                         
 -15   5   8         15.05         15.98         2.66 o                         
 -14   5   8         15.35         20.40         3.12 o                         
 -13   5   8         47.65         49.29         4.45 o                         
 -12   5   8          0.00         -0.55         1.32 o                         
 -11   5   8         31.23         30.68         2.69 o                         
 -10   5   8          2.11          4.11         1.50 o                         
  -9   5   8         46.87         47.33         2.91 o                         
  -8   5   8         45.42         48.42         3.25 o                         
  -7   5   8         19.81         17.75         1.87 o                         
  -6   5   8        108.42        108.87         4.35 o                         
  -5   5   8         64.08         59.96         3.62 o                         
  -4   5   8         78.18         65.47         5.23 o                         
  -3   5   8          0.12          0.26         1.22 o                         
  -2   5   8        345.47        359.88         9.08 o                         
  -1   5   8         11.74         11.16         1.79 o                         
   0   5   8          0.00         -0.05         0.92 o                         
   1   5   8         53.20         50.10         2.72 o                         
   2   5   8         88.24         89.71         3.59 o                         
   3   5   8         53.46         65.48         2.97 o                         
   4   5   8          0.59         -0.20         0.96 o                         
   5   5   8        321.00        316.11         9.93 o                         
   6   5   8        121.87        122.59         6.79 o                         
   7   5   8         45.98         55.59         5.30 o                         
   8   5   8          1.08          2.82         1.92 o                         
   9   5   8         64.52         80.44         7.18 o                         
  10   5   8         18.42         14.70         5.69 o                         
  11   5   8         22.09         29.17         4.55 o                         
 -14   6   8         15.28         13.94         3.89 o                         
 -13   6   8          6.24          3.75         1.94 o                         
 -12   6   8          0.04          2.06         2.16 o                         
 -11   6   8          9.01          8.30         2.02 o                         
 -10   6   8          0.81          1.76         1.49 o                         
  -9   6   8          0.19         -1.66         2.89 o                         
  -8   6   8          1.83          1.19         2.19 o                         
  -7   6   8         52.33         42.83         3.29 o                         
  -6   6   8          0.28         -0.36         1.55 o                         
  -5   6   8        190.05        195.90         6.91 o                         
  -4   6   8          2.42          1.22         1.65 o                         
  -3   6   8          5.25          5.77         1.83 o                         
  -2   6   8         17.99         18.20         2.35 o                         
  -1   6   8          9.45          8.63         2.03 o                         
   0   6   8         46.35         45.47         4.03 o                         
   1   6   8          2.43          1.66         1.25 o                         
   2   6   8          0.17          1.21         1.61 o                         
   3   6   8         14.30         16.13         1.69 o                         
   4   6   8          4.69          5.73         1.12 o                         
   5   6   8          7.32          6.16         2.24 o                         
   6   6   8          1.27         -1.63         1.71 o                         
   7   6   8         23.90         28.79         4.16 o                         
   8   6   8         65.49         69.71         6.15 o                         
  -9   7   8          0.00          0.92         2.82 o                         
  -8   7   8         31.78         24.54         4.58 o                         
  -7   7   8         42.65         42.69         5.66 o                         
  -6   7   8         37.62         41.54         5.81 o                         
  -5   7   8          2.93          2.38         2.10 o                         
  -4   7   8         43.99         47.79         4.78 o                         
  -3   7   8          0.21          1.51         1.92 o                         
  -2   7   8          8.16          8.59         2.66 o                         
  -1   7   8         22.16         21.35         2.87 o                         
   0   7   8          0.94          1.89         3.42 o                         
   1   7   8          4.31          2.54         2.84 o                         
   2   7   8         44.07         46.85         4.70 o                         
   3   7   8          4.36          3.02         1.61 o                         
 -21   1   9         25.36         26.04         7.51 o                         
 -20   1   9          8.40          1.71         2.93 o                         
 -19   1   9         10.38          7.28         2.72 o                         
 -18   1   9         81.37         81.46         5.80 o                         
 -17   1   9         21.10         18.21         2.18 o                         
 -16   1   9          7.34          7.33         1.52 o                         
 -15   1   9         22.76         17.70         2.03 o                         
 -14   1   9         86.79         75.43         4.44 o                         
 -13   1   9         25.59         23.37         3.09 o                         
 -12   1   9         71.66         70.15         5.09 o                         
 -11   1   9         40.82         53.57         3.56 o                         
 -10   1   9        338.19        337.87         6.74 o                         
  -9   1   9        315.32        314.05         5.79 o                         
  -8   1   9          6.18          8.21         1.30 o                         
  -7   1   9        454.08        457.30         7.18 o                         
  -6   1   9        201.63        209.33         4.25 o                         
  -5   1   9       1238.40       1202.04        14.69 o                         
  -4   1   9          0.13         -0.51         0.60 o                         
  -3   1   9         93.01         86.13         2.57 o                         
  -2   1   9         32.41         40.09         1.91 o                         
  -1   1   9         20.54         14.64         1.37 o                         
   0   1   9         58.74         57.39         2.34 o                         
   1   1   9        209.32        211.73         4.57 o                         
   2   1   9         99.54         83.99         2.74 o                         
   3   1   9        157.81        163.01         5.05 o                         
   4   1   9          0.01          0.15         0.66 o                         
   5   1   9         51.28         38.87         2.19 o                         
   6   1   9        284.97        294.70         5.25 o                         
   7   1   9        160.49        156.23         8.29 o                         
   8   1   9          0.24         -0.64         0.86 o                         
   9   1   9          0.17         -0.74         1.01 o                         
  10   1   9         43.86         44.47         3.76 o                         
  11   1   9         14.63         17.90         2.57 o                         
  12   1   9        107.21        110.67         5.61 o                         
  13   1   9          9.73          4.86         2.34 o                         
  14   1   9         17.98         21.40         4.01 o                         
  15   1   9          5.19          6.31         2.46 o                         
 -21   2   9        125.90        139.79        11.27 o                         
 -20   2   9          1.07          1.74         2.56 o                         
 -19   2   9          1.02          2.99         2.33 o                         
 -18   2   9         11.96         12.14         3.00 o                         
 -17   2   9          0.47          0.92         1.65 o                         
 -16   2   9         87.50         95.87         4.16 o                         
 -15   2   9        234.20        238.76         6.52 o                         
 -14   2   9         30.12         22.67         2.86 o                         
 -13   2   9         21.57         25.26         3.28 o                         
 -12   2   9          8.32          4.79         1.68 o                         
 -11   2   9         39.36         28.60         2.26 o                         
 -10   2   9          2.92          0.57         1.35 o                         
  -9   2   9        183.10        181.92         5.03 o                         
  -8   2   9         83.60         80.76         3.31 o                         
  -7   2   9        124.63        113.07         3.36 o                         
  -6   2   9        124.69        115.93         3.16 o                         
  -5   2   9         10.58          5.89         0.98 o                         
  -4   2   9        571.53        548.67         8.10 o                         
  -3   2   9        217.92        209.67         4.27 o                         
  -2   2   9       1695.42       1665.55        20.76 o                         
  -1   2   9          0.24         -0.39         0.68 o                         
   0   2   9        248.32        239.15         5.24 o                         
   1   2   9          0.00         -0.70         0.63 o                         
   2   2   9          1.89          2.63         0.84 o                         
   3   2   9        548.07        521.08        12.18 o                         
   4   2   9        191.03        181.11         6.56 o                         
   5   2   9         35.21         41.02         3.38 o                         
   6   2   9         24.39         21.22         2.71 o                         
   7   2   9        101.47        100.34         4.97 o                         
   8   2   9          9.70          7.02         1.82 o                         
   9   2   9         95.80        100.44         5.05 o                         
  10   2   9         14.76         17.40         2.82 o                         
  11   2   9          1.71          2.79         1.61 o                         
  12   2   9         33.95         38.85         7.33 o                         
  13   2   9          5.08          5.81         2.42 o                         
  14   2   9         12.38         12.55         3.64 o                         
 -20   3   9        107.69        111.63         7.26 o                         
 -19   3   9          3.09          3.87         2.44 o                         
 -18   3   9        118.90        131.39         8.53 o                         
 -17   3   9          3.18          7.61         3.02 o                         
 -16   3   9         47.04         45.96         4.65 o                         
 -15   3   9         56.37         58.45         3.65 o                         
 -14   3   9         25.07         25.14         2.30 o                         
 -13   3   9          3.89          1.36         1.20 o                         
 -12   3   9        204.07        182.66         8.26 o                         
 -11   3   9        121.27        102.04         4.18 o                         
 -10   3   9         11.10          8.95         1.80 o                         
  -9   3   9         26.19         16.70         1.84 o                         
  -8   3   9         77.05         69.62         3.30 o                         
  -7   3   9         58.33         51.88         2.98 o                         
  -6   3   9        410.34        395.20         7.63 o                         
  -5   3   9         70.93         72.20         2.98 o                         
  -4   3   9          1.76          1.69         0.84 o                         
  -3   3   9          0.42          5.06         1.05 o                         
  -2   3   9        729.07        723.35        11.57 o                         
  -1   3   9        390.13        374.13         8.00 o                         
   0   3   9         35.93         33.60         3.62 o                         
   1   3   9        871.55        843.41        12.95 o                         
   2   3   9        583.65        583.26         9.57 o                         
   3   3   9        300.93        295.19         8.45 o                         
   4   3   9          0.97         -1.36         1.06 o                         
   5   3   9          1.75          1.71         1.32 o                         
   6   3   9          6.12          4.82         2.87 o                         
   7   3   9         20.47         17.51         3.17 o                         
   8   3   9          6.62          5.43         3.45 o                         
   9   3   9         89.47        102.88         5.78 o                         
  10   3   9         10.12          7.72         2.21 o                         
  11   3   9         43.69         52.31         5.14 o                         
  12   3   9        195.62        230.19         8.97 o                         
  13   3   9          2.69          2.24         1.98 o                         
 -18   4   9         19.35         16.33         4.72 o                         
 -17   4   9         41.27         37.60         5.01 o                         
 -16   4   9         20.31         23.78         4.09 o                         
 -15   4   9         67.66         69.18         5.32 o                         
 -14   4   9          6.46          5.59         1.83 o                         
 -13   4   9         72.67         71.89         6.07 o                         
 -12   4   9        124.45        133.60         4.87 o                         
 -11   4   9          0.99          2.47         1.18 o                         
 -10   4   9         19.69         22.89         3.53 o                         
  -9   4   9        192.33        168.39         5.00 o                         
  -8   4   9        173.95        147.95         5.13 o                         
  -7   4   9         16.63         14.23         1.89 o                         
  -6   4   9        109.04        101.55         3.96 o                         
  -5   4   9         66.17         80.02         3.26 o                         
  -4   4   9        103.44         98.43         4.44 o                         
  -3   4   9          0.43         -0.97         1.48 o                         
  -2   4   9         17.62         17.68         1.87 o                         
  -1   4   9        515.64        501.86         9.59 o                         
   0   4   9        173.22        168.64         4.70 o                         
   1   4   9        407.60        399.43         7.73 o                         
   2   4   9         95.44         92.59         4.60 o                         
   3   4   9         54.50         58.04         2.70 o                         
   4   4   9         69.45         68.85         5.13 o                         
   5   4   9        170.58        166.67         6.98 o                         
   6   4   9          0.21         -1.50         1.52 o                         
   7   4   9         31.40         30.51         4.09 o                         
   8   4   9          3.97          8.47         2.34 o                         
   9   4   9        112.98        148.42         7.02 o                         
  10   4   9         82.95         89.08         8.87 o                         
  11   4   9         12.65         22.55         5.39 o                         
  12   4   9          3.45          0.53         2.82 o                         
 -16   5   9         11.73          9.98         3.21 o                         
 -15   5   9          1.34          5.54         2.51 o                         
 -14   5   9          0.11          0.56         1.63 o                         
 -13   5   9         67.14         70.35         5.33 o                         
 -12   5   9          3.31          3.31         1.88 o                         
 -11   5   9        153.93        161.72         6.34 o                         
 -10   5   9         20.76         25.79         3.26 o                         
  -9   5   9         64.71         68.56         3.53 o                         
  -8   5   9          8.13          9.01         1.77 o                         
  -7   5   9         83.79         85.44         3.83 o                         
  -6   5   9         47.87         41.05         3.43 o                         
  -5   5   9          0.88         -0.60         1.17 o                         
  -4   5   9        254.37        254.46         7.74 o                         
  -3   5   9         33.74         32.30         2.81 o                         
  -2   5   9         90.16         93.75         4.45 o                         
  -1   5   9         23.13         22.16         2.06 o                         
   0   5   9          0.55          0.75         1.47 o                         
   1   5   9         55.30         59.27         3.08 o                         
   2   5   9          0.02         -1.20         0.91 o                         
   3   5   9         67.31         66.01         4.26 o                         
   4   5   9         15.54         10.30         2.51 o                         
   5   5   9         54.05         63.24         5.67 o                         
   6   5   9          3.18          7.77         2.34 o                         
   7   5   9         45.34         57.87         8.17 o                         
   8   5   9        159.26        171.43         9.23 o                         
   9   5   9          1.16         -1.72         3.04 o                         
  10   5   9         16.66         23.56         4.99 o                         
 -13   6   9          5.49          3.75         2.27 o                         
 -12   6   9         26.42         30.59         3.98 o                         
 -11   6   9          0.82          0.33         1.70 o                         
 -10   6   9         34.44         40.56         3.48 o                         
  -9   6   9         67.58         65.74         5.77 o                         
  -8   6   9         60.88         51.10         8.98 o                         
  -7   6   9          6.88          3.61         1.89 o                         
  -6   6   9         76.46         77.73         5.46 o                         
  -5   6   9         14.15         11.96         3.30 o                         
  -4   6   9         19.76         17.85         5.73 o                         
  -3   6   9         28.56         31.21         3.49 o                         
  -2   6   9          1.43          0.28         2.67 o                         
  -1   6   9          0.03          4.66         3.25 o                         
   0   6   9          0.41          1.15         2.00 o                         
   1   6   9          2.80          4.67         1.78 o                         
   2   6   9          0.51          2.60         2.30 o                         
   3   6   9          4.27          5.52         1.07 o                         
   4   6   9         24.27         27.84         3.47 o                         
   5   6   9          3.77          1.51         2.22 o                         
   6   6   9         73.53         80.37         6.58 o                         
   7   6   9          6.34          5.36         3.36 o                         
  -7   7   9         16.44         17.03         4.23 o                         
  -6   7   9          1.88          4.44         7.15 o                         
  -5   7   9         12.54         15.39         3.99 o                         
  -4   7   9          2.00          3.31         2.97 o                         
  -3   7   9          5.26          4.43         3.10 o                         
  -2   7   9         41.36         48.64         7.05 o                         
  -1   7   9         33.34         31.98         3.54 o                         
   0   7   9          0.01          3.72         2.39 o                         
 -20   0  10         30.90         33.09         7.46 o                         
 -19   0  10         32.58         26.98         7.37 o                         
 -18   0  10         90.10        110.78        11.51 o                         
 -17   0  10        112.92        105.18         7.73 o                         
 -16   0  10          5.90          6.40         2.05 o                         
 -15   0  10         91.19         92.16         4.94 o                         
 -14   0  10        159.77        146.77         8.46 o                         
 -13   0  10        188.05        184.94         8.93 o                         
 -12   0  10         27.38         25.82         3.72 o                         
 -11   0  10          2.88          1.71         3.87 o                         
 -10   0  10        345.77        345.92        28.96 o                         
  -9   0  10       1511.23       1524.59        34.51 o                         
  -8   0  10       1301.22       1294.63        22.79 o                         
  -7   0  10        182.59        178.48         5.72 o                         
  -6   0  10        219.12        210.94         6.15 o                         
  -5   0  10         36.36         40.53         3.86 o                         
  -4   0  10        110.27        109.98         4.54 o                         
  -3   0  10        122.16        130.94         4.58 o                         
  -2   0  10         81.54         74.15         3.44 o                         
  -1   0  10         95.50         88.01         4.00 o                         
   0   0  10         14.08         27.52         2.97 o                         
   1   0  10       1126.00        957.47        19.44 o                         
   2   0  10         24.79         30.65         2.78 o                         
   3   0  10        242.43        211.52         6.54 o                         
   4   0  10          3.96          6.86         2.51 o                         
   5   0  10          0.10          2.51         1.19 o                         
   6   0  10          4.02          4.59         1.35 o                         
   7   0  10          0.25          0.33         1.49 o                         
   8   0  10        168.58        172.85         5.33 o                         
   9   0  10         67.94         74.27         3.13 o                         
  10   0  10         55.19         54.38         2.63 o                         
  11   0  10        330.05        328.30         7.65 o                         
  12   0  10        132.07        153.31        16.73 o                         
  13   0  10         62.90         53.32        11.96 o                         
  14   0  10          1.10          2.79         4.32 o                         
 -21   1  10         54.72         52.69        10.61 o                         
 -20   1  10         23.52         31.04         5.46 o                         
 -19   1  10         25.32         22.87         4.73 o                         
 -18   1  10         59.47         81.46         6.36 o                         
 -17   1  10         32.47         41.47         4.68 o                         
 -16   1  10         22.25         20.45         2.15 o                         
 -15   1  10         38.32         43.22         2.72 o                         
 -14   1  10        304.95        310.59         9.61 o                         
 -13   1  10          3.09          2.36         1.51 o                         
 -12   1  10        111.13        115.65         5.17 o                         
 -11   1  10         56.78         58.40         3.27 o                         
 -10   1  10         23.13         32.14         2.31 o                         
  -9   1  10         98.86        100.29         3.60 o                         
  -8   1  10         68.73         68.43         2.78 o                         
  -7   1  10        514.34        505.83         7.34 o                         
  -6   1  10        435.13        419.26         6.39 o                         
  -5   1  10        703.55        682.23         9.64 o                         
  -4   1  10        148.36        150.18         3.62 o                         
  -3   1  10          8.56          7.11         1.13 o                         
  -2   1  10          5.70          4.18         0.89 o                         
  -1   1  10          3.90          6.57         1.13 o                         
   0   1  10        156.67        146.91         3.61 o                         
   1   1  10         73.31         67.82         2.71 o                         
   2   1  10          4.14          2.18         0.86 o                         
   3   1  10          0.00          0.78         0.87 o                         
   4   1  10        506.50        459.56         7.96 o                         
   5   1  10         22.60         24.20         1.75 o                         
   6   1  10          7.31          7.32         1.59 o                         
   7   1  10         20.10         21.28         2.46 o                         
   8   1  10         62.23         58.55         3.84 o                         
   9   1  10         19.85         22.04         2.97 o                         
  10   1  10         44.15         48.08         3.60 o                         
  11   1  10         61.75         55.85         3.60 o                         
  12   1  10         38.66         38.16         3.20 o                         
  13   1  10         59.32         64.32         5.28 o                         
  14   1  10         79.15         82.22         4.56 o                         
 -20   2  10         32.37         31.13         5.56 o                         
 -19   2  10          0.89          0.16         2.42 o                         
 -18   2  10         18.14         19.52         3.30 o                         
 -17   2  10        174.83        180.35         9.70 o                         
 -16   2  10          3.20          3.27         2.29 o                         
 -15   2  10          0.69          1.40         1.30 o                         
 -14   2  10         11.51         11.30         1.71 o                         
 -13   2  10         24.76         12.69         1.90 o                         
 -12   2  10         50.77         46.76         3.12 o                         
 -11   2  10        111.68        112.16         4.57 o                         
 -10   2  10         12.48         13.81         1.85 o                         
  -9   2  10         28.04         20.44         2.03 o                         
  -8   2  10        193.91        175.20         5.92 o                         
  -7   2  10         16.70         11.90         1.31 o                         
  -6   2  10        249.34        244.25         4.93 o                         
  -5   2  10         25.42         22.43         1.86 o                         
  -4   2  10         75.80         71.00         2.72 o                         
  -3   2  10        828.68        797.23        10.94 o                         
  -2   2  10        181.37        158.97         5.08 o                         
  -1   2  10         98.43        100.23         3.30 o                         
   0   2  10         12.92         14.41         1.44 o                         
   1   2  10         24.59         20.40         1.68 o                         
   2   2  10        184.75        174.53         4.24 o                         
   3   2  10        155.95        157.33         3.60 o                         
   4   2  10          2.40          0.05         1.17 o                         
   5   2  10         35.88         36.47         3.42 o                         
   6   2  10         91.13         79.45         4.58 o                         
   7   2  10         13.63          9.70         2.04 o                         
   8   2  10          1.08          0.05         1.36 o                         
   9   2  10          7.08          6.47         1.94 o                         
  10   2  10         25.79         21.59         3.58 o                         
  11   2  10         56.01         62.18         5.24 o                         
  12   2  10         15.28         17.29         3.21 o                         
  13   2  10          0.12          2.25         2.04 o                         
 -19   3  10         44.48         50.91         5.11 o                         
 -18   3  10         66.35         73.56         7.25 o                         
 -17   3  10         18.16         19.29         4.15 o                         
 -16   3  10          0.05          3.56         2.41 o                         
 -15   3  10          7.37          3.88         1.80 o                         
 -14   3  10        124.18        124.62         4.46 o                         
 -13   3  10         27.05         31.28         3.13 o                         
 -12   3  10          0.00         -0.93         1.15 o                         
 -11   3  10         19.82         21.82         2.92 o                         
 -10   3  10         24.20         34.15         2.95 o                         
  -9   3  10          1.04         -1.01         0.98 o                         
  -8   3  10          5.67          6.31         1.38 o                         
  -7   3  10          0.66          0.85         1.02 o                         
  -6   3  10          8.64          7.71         1.27 o                         
  -5   3  10        126.95        114.87         3.34 o                         
  -4   3  10        106.80        105.39         3.61 o                         
  -3   3  10        133.52        133.21         3.96 o                         
  -2   3  10          1.20          0.62         0.81 o                         
  -1   3  10         80.23         76.27         3.18 o                         
   0   3  10        244.44        239.95         5.77 o                         
   1   3  10         49.56         44.74         4.23 o                         
   2   3  10         34.74         30.95         1.75 o                         
   3   3  10          3.33          0.90         1.40 o                         
   4   3  10         14.36         12.79         5.14 o                         
   5   3  10         16.60         17.66         3.27 o                         
   6   3  10        110.27        124.88         6.94 o                         
   7   3  10         10.66         12.28         4.04 o                         
   8   3  10          4.92          3.90         1.80 o                         
   9   3  10        111.78        105.80         6.16 o                         
  10   3  10          0.28          1.20         1.76 o                         
  11   3  10         42.70         54.07         4.81 o                         
  12   3  10          2.22          1.69         1.84 o                         
 -18   4  10          0.01          2.13         2.33 o                         
 -17   4  10          0.75          1.26         2.42 o                         
 -16   4  10          8.39          5.98         3.82 o                         
 -15   4  10         34.59         32.95         7.13 o                         
 -14   4  10          0.77         -0.18         1.51 o                         
 -13   4  10        117.07        135.11         5.96 o                         
 -12   4  10         32.28         29.33         2.67 o                         
 -11   4  10          7.69          8.20         1.56 o                         
 -10   4  10          0.78          1.29         1.44 o                         
  -9   4  10         22.83         22.35         2.13 o                         
  -8   4  10         31.71         32.14         2.39 o                         
  -7   4  10         24.60         27.38         2.41 o                         
  -6   4  10         45.02         49.41         3.10 o                         
  -5   4  10         38.88         36.76         2.78 o                         
  -4   4  10         36.81         39.82         2.60 o                         
  -3   4  10         76.68         76.83         3.31 o                         
  -2   4  10        385.30        385.56         7.84 o                         
  -1   4  10         41.56         43.40         2.95 o                         
   0   4  10         49.97         43.96         2.66 o                         
   1   4  10          0.94         -1.28         0.88 o                         
   2   4  10         10.10          8.68         1.42 o                         
   3   4  10          3.85          1.34         1.69 o                         
   4   4  10          6.80          7.89         2.36 o                         
   5   4  10          1.74         -0.95         1.31 o                         
   6   4  10         50.83         55.66         4.83 o                         
   7   4  10        113.64        124.58         7.36 o                         
   8   4  10         26.34         24.91         7.15 o                         
   9   4  10          0.08         -1.13         2.55 o                         
  10   4  10         44.54         50.99         5.65 o                         
  11   4  10          0.00         -0.37         2.05 o                         
 -15   5  10          2.51          8.05         2.61 o                         
 -14   5  10         63.09         58.70         6.23 o                         
 -13   5  10         78.11         74.55         8.32 o                         
 -12   5  10         19.43         22.87         2.89 o                         
 -11   5  10          0.92         -0.74         1.46 o                         
 -10   5  10        220.24        243.70         8.31 o                         
  -9   5  10        142.26        134.76         5.04 o                         
  -8   5  10          0.20         -0.45         1.77 o                         
  -7   5  10          5.28          6.68         3.89 o                         
  -6   5  10          8.08          6.51         2.14 o                         
  -5   5  10        432.88        414.22        11.36 o                         
  -4   5  10         52.44         44.44         3.30 o                         
  -3   5  10         10.09         11.27         2.23 o                         
  -2   5  10          0.24          0.00         1.02 o                         
  -1   5  10         99.78        103.70         5.59 o                         
   0   5  10         23.81         22.83         2.05 o                         
   1   5  10         62.78         61.30         2.90 o                         
   2   5  10         33.30         35.83         3.86 o                         
   3   5  10         16.71         15.35         1.66 o                         
   4   5  10         83.80         97.20         6.74 o                         
   5   5  10         40.35         52.54         5.60 o                         
   6   5  10         10.33         11.19         3.66 o                         
   7   5  10         29.42         37.56         4.76 o                         
   8   5  10          0.04          3.36         2.98 o                         
 -12   6  10         38.43         40.93         6.71 o                         
 -11   6  10         15.10         24.21         3.31 o                         
 -10   6  10        142.01        160.48         9.56 o                         
  -9   6  10         69.89         73.09         6.95 o                         
  -8   6  10         37.09         29.61         4.43 o                         
  -7   6  10         26.40         27.06         4.80 o                         
  -6   6  10          4.75          7.58         3.31 o                         
  -5   6  10         16.77         19.36         3.18 o                         
  -4   6  10         55.16         54.17         4.33 o                         
  -3   6  10         15.37         12.47         3.72 o                         
  -2   6  10         41.30         42.16         3.38 o                         
  -1   6  10          2.20          2.31         1.55 o                         
   0   6  10         18.19         17.98         1.86 o                         
   1   6  10         22.20         26.40         2.48 o                         
   2   6  10          7.11         10.38         1.70 o                         
   3   6  10          8.74          4.13         2.60 o                         
   4   6  10         15.91         25.85         4.85 o                         
   5   6  10          2.61         12.88         3.46 o                         
 -20   1  11          2.24          4.15         3.94 o                         
 -19   1  11          7.15          4.09         2.70 o                         
 -18   1  11          5.93         10.07         3.04 o                         
 -17   1  11         94.17         89.78         6.40 o                         
 -16   1  11          7.01         11.68         2.93 o                         
 -15   1  11          1.68          1.93         1.37 o                         
 -14   1  11         37.15         35.12         4.05 o                         
 -13   1  11        274.19        274.80         8.99 o                         
 -12   1  11         15.85         16.97         2.70 o                         
 -11   1  11          3.32          1.70         1.49 o                         
 -10   1  11        443.37        445.84         9.63 o                         
  -9   1  11         31.03         30.90         2.34 o                         
  -8   1  11         87.98         88.86         3.95 o                         
  -7   1  11        186.10        187.81         4.82 o                         
  -6   1  11        261.52        248.51         4.94 o                         
  -5   1  11        308.37        302.97         5.97 o                         
  -4   1  11        108.14         92.21         3.20 o                         
  -3   1  11         67.07         63.82         2.71 o                         
  -2   1  11        147.45        133.79         3.85 o                         
  -1   1  11        209.22        190.68         4.66 o                         
   0   1  11         12.29         11.89         1.43 o                         
   1   1  11          2.22          2.58         1.05 o                         
   2   1  11         18.82         16.44         2.11 o                         
   3   1  11         93.83         81.11         4.74 o                         
   4   1  11          3.64          5.17         1.20 o                         
   5   1  11         22.29         17.34         1.50 o                         
   6   1  11          4.89          3.07         1.15 o                         
   7   1  11          7.59          9.78         1.90 o                         
   8   1  11         10.64         10.53         3.37 o                         
   9   1  11         25.68         23.52         3.23 o                         
  10   1  11          9.88          7.53         1.74 o                         
  11   1  11          3.48          1.72         1.53 o                         
  12   1  11         42.82         47.68         5.54 o                         
 -20   2  11          0.01         -0.49         3.13 o                         
 -19   2  11          0.80          6.24         2.84 o                         
 -18   2  11         13.33         15.02         4.47 o                         
 -17   2  11         40.21         47.98         5.85 o                         
 -16   2  11         85.07         76.13         6.73 o                         
 -15   2  11         15.69         16.14         8.54 o                         
 -14   2  11         88.95         77.32         3.71 o                         
 -13   2  11        471.18        499.78         9.74 o                         
 -12   2  11         22.67         22.75         2.40 o                         
 -11   2  11          0.02         -1.66         1.10 o                         
 -10   2  11          4.37          3.92         1.58 o                         
  -9   2  11         37.40         32.60         2.85 o                         
  -8   2  11         96.39         92.72         3.30 o                         
  -7   2  11         50.38         51.88         2.52 o                         
  -6   2  11         56.56         60.06         2.72 o                         
  -5   2  11        438.78        413.29         7.10 o                         
  -4   2  11         13.33         14.96         1.48 o                         
  -3   2  11         17.85         19.91         1.91 o                         
  -2   2  11         36.08         36.69         2.34 o                         
  -1   2  11         13.51         12.24         1.52 o                         
   0   2  11         46.00         51.26         3.00 o                         
   1   2  11         18.71         18.11         1.70 o                         
   2   2  11          3.91          5.27         0.94 o                         
   3   2  11         15.49         13.01         1.42 o                         
   4   2  11         13.61         12.83         2.24 o                         
   5   2  11         12.23          9.47         2.05 o                         
   6   2  11        239.51        221.33         8.71 o                         
   7   2  11          2.40          1.05         1.77 o                         
   8   2  11          4.29          5.61         1.73 o                         
   9   2  11         18.58         13.82         2.51 o                         
  10   2  11         13.76         12.12         3.51 o                         
  11   2  11          0.24         -1.89         1.33 o                         
  12   2  11          6.56          6.96         2.25 o                         
 -19   3  11          6.18          9.98         6.16 o                         
 -18   3  11          0.19         -3.60         7.69 o                         
 -17   3  11         18.18         22.05         4.06 o                         
 -16   3  11         50.99         44.41         5.18 o                         
 -15   3  11         79.86         92.96        12.50 o                         
 -14   3  11          5.56          8.02         2.62 o                         
 -13   3  11          4.89          3.39         1.35 o                         
 -12   3  11          3.55          2.42         1.38 o                         
 -11   3  11        111.24        104.22         4.31 o                         
 -10   3  11         13.63          7.83         1.41 o                         
  -9   3  11         63.07         64.46         3.51 o                         
  -8   3  11          4.01          1.15         1.08 o                         
  -7   3  11          4.09          4.37         1.23 o                         
  -6   3  11          8.83          6.52         1.15 o                         
  -5   3  11          0.78          1.98         0.96 o                         
  -4   3  11         58.04         50.24         3.93 o                         
  -3   3  11          9.00         11.16         2.57 o                         
  -2   3  11        170.15        157.89         4.75 o                         
  -1   3  11         75.07         75.90         3.22 o                         
   0   3  11          1.13          3.05         1.05 o                         
   1   3  11         91.30         92.33         3.37 o                         
   2   3  11         36.43         38.71         2.72 o                         
   3   3  11          0.71          2.40         1.07 o                         
   4   3  11         11.42         10.62         2.89 o                         
   5   3  11          8.99          5.51         1.96 o                         
   6   3  11         19.60         16.58         5.40 o                         
   7   3  11         60.78         70.18         5.39 o                         
   8   3  11         13.53          8.24         2.32 o                         
   9   3  11          2.99          2.56         3.29 o                         
  10   3  11         70.13         76.63         5.56 o                         
  11   3  11         11.97          9.73         2.94 o                         
 -17   4  11          0.30          0.61         2.63 o                         
 -16   4  11         10.86          8.67         3.20 o                         
 -15   4  11         37.39         43.08         8.72 o                         
 -14   4  11          0.02         -1.06         1.78 o                         
 -13   4  11          8.94          9.42         2.47 o                         
 -12   4  11         36.24         32.48         3.26 o                         
 -11   4  11         13.54         16.01         2.25 o                         
 -10   4  11         49.66         54.79         3.48 o                         
  -9   4  11        113.26        112.76         5.39 o                         
  -8   4  11          2.30          2.39         1.21 o                         
  -7   4  11         77.42         81.31         3.81 o                         
  -6   4  11         74.16         76.50         3.38 o                         
  -5   4  11         33.59         28.47         2.20 o                         
  -4   4  11         11.44          8.81         1.50 o                         
  -3   4  11         43.85         44.34         2.69 o                         
  -2   4  11         10.83          9.16         1.94 o                         
  -1   4  11         29.26         31.94         2.27 o                         
   0   4  11         49.85         42.93         2.53 o                         
   1   4  11          0.96          1.65         0.84 o                         
   2   4  11         49.01         49.22         3.05 o                         
   3   4  11         61.44         64.86         5.18 o                         
   4   4  11        185.99        192.46         7.93 o                         
   5   4  11          1.09         -0.11         1.95 o                         
   6   4  11          2.10          3.58         1.99 o                         
   7   4  11         59.92         66.37         6.23 o                         
   8   4  11          5.93          8.71         2.69 o                         
   9   4  11         11.75         16.19         3.52 o                         
 -14   5  11        122.57        140.53        12.82 o                         
 -13   5  11          0.19         -0.91         2.08 o                         
 -12   5  11         50.70         62.21         9.40 o                         
 -11   5  11          3.43          0.01         2.73 o                         
 -10   5  11          1.75         -2.42         1.82 o                         
  -9   5  11         21.10         20.58         3.18 o                         
  -8   5  11          0.94          2.98         1.40 o                         
  -7   5  11         68.86         62.42         6.10 o                         
  -6   5  11          4.04          4.25         1.70 o                         
  -5   5  11          2.79          0.79         1.50 o                         
  -4   5  11         43.69         41.73         3.25 o                         
  -3   5  11         37.80         40.26         2.82 o                         
  -2   5  11          1.11          1.35         1.58 o                         
  -1   5  11          6.31          4.18         1.29 o                         
   0   5  11          3.89          4.54         1.49 o                         
   1   5  11          0.01          0.62         1.46 o                         
   2   5  11          3.12          2.85         2.41 o                         
   3   5  11         13.46         15.60         3.01 o                         
   4   5  11         30.03         32.66         5.31 o                         
   5   5  11        119.75        131.64         7.74 o                         
   6   5  11         30.94         43.40         6.43 o                         
 -10   6  11         90.53         93.08         7.72 o                         
  -9   6  11         93.27         86.80        16.14 o                         
  -8   6  11         63.56         60.60        10.34 o                         
  -7   6  11          0.48         -0.75         3.19 o                         
  -6   6  11         46.82         41.89         4.72 o                         
  -5   6  11         49.80         39.94         4.87 o                         
  -4   6  11          0.00          0.71         1.67 o                         
  -3   6  11         23.05         18.12         2.65 o                         
  -2   6  11        140.08        147.69         7.37 o                         
  -1   6  11         18.63         11.19         4.40 o                         
   0   6  11         16.52         11.22         3.28 o                         
   1   6  11         76.91         75.69         3.83 o                         
   2   6  11         56.10         53.98         4.15 o                         
 -20   0  12         31.21         25.54         7.01 o                         
 -19   0  12         30.65         25.27         6.83 o                         
 -18   0  12          7.72          3.60         4.68 o                         
 -17   0  12          7.21          7.15         3.30 o                         
 -16   0  12        156.22        159.14        10.70 o                         
 -15   0  12         62.00         56.79        10.84 o                         
 -14   0  12         94.29        110.74         6.17 o                         
 -13   0  12        405.01        413.81        10.64 o                         
 -12   0  12          2.96          4.03         2.05 o                         
 -11   0  12        589.44        589.02        17.35 o                         
 -10   0  12          2.84         -0.96         1.86 o                         
  -9   0  12       1076.30       1008.44        71.67 o                         
  -8   0  12        569.04        568.32        20.23 o                         
  -7   0  12        150.57        142.52         6.05 o                         
  -6   0  12         18.14         17.08         2.45 o                         
  -5   0  12         10.72          9.42         2.19 o                         
  -4   0  12        151.61        137.01         5.69 o                         
  -3   0  12        539.54        529.06        12.92 o                         
  -2   0  12        331.35        306.87         8.89 o                         
  -1   0  12        100.04         85.15         4.39 o                         
   0   0  12          0.50         -1.07         4.27 o                         
   1   0  12        516.75        453.13        13.41 o                         
   2   0  12        590.95        557.67        15.18 o                         
   3   0  12         88.80         96.34         4.72 o                         
   4   0  12         20.46         24.64         3.31 o                         
   5   0  12          0.41          1.40         1.30 o                         
   6   0  12        174.54        175.94         7.85 o                         
   7   0  12        102.32        101.71         8.65 o                         
   8   0  12        160.14        164.27         5.72 o                         
   9   0  12          9.51         11.48         2.66 o                         
  10   0  12        105.99        127.15        15.65 o                         
  11   0  12         64.22         60.42        11.51 o                         
 -20   1  12         14.27         12.14         3.29 o                         
 -19   1  12        172.96        177.99         9.88 o                         
 -18   1  12          5.10          8.82         3.24 o                         
 -17   1  12        100.25        106.41         6.67 o                         
 -16   1  12         16.90         18.21         3.85 o                         
 -15   1  12         11.71         14.90         3.80 o                         
 -14   1  12         79.66         77.74         7.67 o                         
 -13   1  12         41.54         44.57         2.82 o                         
 -12   1  12        168.70        154.81         4.64 o                         
 -11   1  12        425.14        422.72         8.87 o                         
 -10   1  12        156.89        150.29         4.72 o                         
  -9   1  12          3.01          3.12         1.43 o                         
  -8   1  12         46.17         55.31         4.01 o                         
  -7   1  12         19.23         20.75         1.89 o                         
  -6   1  12        663.94        644.17         9.99 o                         
  -5   1  12          9.50          9.24         1.29 o                         
  -4   1  12          7.28          6.69         1.29 o                         
  -3   1  12          3.30          2.21         1.12 o                         
  -2   1  12        313.48        288.80         6.87 o                         
  -1   1  12        178.26        156.78         4.34 o                         
   0   1  12         59.81         62.71         2.96 o                         
   1   1  12          2.84          3.99         1.34 o                         
   2   1  12        166.05        165.30         6.10 o                         
   3   1  12        128.84        127.87         4.01 o                         
   4   1  12          7.59          5.07         1.28 o                         
   5   1  12        199.57        193.46         3.91 o                         
   6   1  12          0.30          2.79         1.42 o                         
   7   1  12         13.87         18.13         2.84 o                         
   8   1  12        138.14        155.95         8.59 o                         
   9   1  12         12.93         11.35         4.13 o                         
  10   1  12          1.91          2.78         1.73 o                         
  11   1  12          0.17         -0.82         1.63 o                         
 -19   2  12          2.05          3.45         2.90 o                         
 -18   2  12        162.36        177.39        10.53 o                         
 -17   2  12          2.97          2.91         3.07 o                         
 -16   2  12         10.50          7.97         3.30 o                         
 -15   2  12         86.97         83.97         6.70 o                         
 -14   2  12        140.43        138.63         7.97 o                         
 -13   2  12         52.90         53.65         4.24 o                         
 -12   2  12         21.99         20.93         2.26 o                         
 -11   2  12          0.56          1.14         1.30 o                         
 -10   2  12         94.61         88.13         3.77 o                         
  -9   2  12          9.07         11.59         1.91 o                         
  -8   2  12        177.84        174.30         5.15 o                         
  -7   2  12         50.41         54.09         4.41 o                         
  -6   2  12         20.40         23.94         1.95 o                         
  -5   2  12        193.77        175.30         4.37 o                         
  -4   2  12         90.19         88.46         3.29 o                         
  -3   2  12         82.26         83.37         5.14 o                         
  -2   2  12         19.58         14.77         1.67 o                         
  -1   2  12          0.95          0.78         0.96 o                         
   0   2  12          0.29          0.58         0.93 o                         
   1   2  12        164.73        157.71         4.50 o                         
   2   2  12          8.85         12.93         1.45 o                         
   3   2  12         53.88         57.11         4.80 o                         
   4   2  12         14.20         14.42         2.48 o                         
   5   2  12          7.09          7.26         2.18 o                         
   6   2  12         28.91         31.35         3.97 o                         
   7   2  12          2.74         -0.81         1.48 o                         
   8   2  12          6.84          9.71         3.01 o                         
   9   2  12          0.71          1.48         1.72 o                         
  10   2  12          0.83         -0.01         3.52 o                         
 -18   3  12         15.09         23.68         4.96 o                         
 -17   3  12         66.12         51.04         8.14 o                         
 -16   3  12         66.42         66.66        10.61 o                         
 -15   3  12          4.21          7.89         2.92 o                         
 -14   3  12         42.11         42.34        10.61 o                         
 -13   3  12         42.34         41.01         4.21 o                         
 -12   3  12         12.98         11.99         2.30 o                         
 -11   3  12         30.35         29.58         2.59 o                         
 -10   3  12         56.65         56.16         3.48 o                         
  -9   3  12          3.64          1.28         1.29 o                         
  -8   3  12          3.78          5.73         1.33 o                         
  -7   3  12         81.24         75.94         3.70 o                         
  -6   3  12          4.40          6.42         1.25 o                         
  -5   3  12        208.88        203.80         5.50 o                         
  -4   3  12         15.78         18.21         1.82 o                         
  -3   3  12         17.70         16.40         1.79 o                         
  -2   3  12        125.87        132.56         5.43 o                         
  -1   3  12        125.92        128.16         4.17 o                         
   0   3  12        118.31        125.31         4.28 o                         
   1   3  12          0.70          0.32         1.13 o                         
   2   3  12          5.53          3.41         1.35 o                         
   3   3  12         37.15         39.88         4.93 o                         
   4   3  12          7.10          9.04         2.29 o                         
   5   3  12         21.29         21.21         3.15 o                         
   6   3  12          0.98          0.76         1.68 o                         
   7   3  12          8.25          7.12         2.34 o                         
   8   3  12         25.00         25.51         3.39 o                         
   9   3  12          9.23         10.08         3.05 o                         
 -16   4  12        138.88        131.83        10.11 o                         
 -15   4  12         66.13         80.02         6.92 o                         
 -14   4  12         23.80         31.71         4.72 o                         
 -13   4  12         17.11         17.43         3.17 o                         
 -12   4  12         20.92         21.28         3.32 o                         
 -11   4  12          2.69          0.52         1.77 o                         
 -10   4  12          7.90          6.16         2.43 o                         
  -9   4  12         27.71         30.45         2.99 o                         
  -8   4  12         91.57         96.23         4.66 o                         
  -7   4  12         40.09         47.18         5.70 o                         
  -6   4  12         56.16         60.61         3.68 o                         
  -5   4  12         31.11         29.70         2.37 o                         
  -4   4  12         10.82          9.46         2.46 o                         
  -3   4  12          1.63          1.60         1.21 o                         
  -2   4  12          0.14          0.17         0.88 o                         
  -1   4  12          3.37          5.58         1.20 o                         
   0   4  12          1.26          3.54         1.11 o                         
   1   4  12          7.09          6.43         1.96 o                         
   2   4  12        122.14        121.93         4.98 o                         
   3   4  12         37.26         41.96         4.75 o                         
   4   4  12         30.10         31.84         4.52 o                         
   5   4  12          0.46          0.73         1.90 o                         
   6   4  12         10.86          4.23         2.46 o                         
   7   4  12          6.89          9.25         2.85 o                         
 -13   5  12        199.48        216.80        11.99 o                         
 -12   5  12        165.88        179.00        12.10 o                         
 -11   5  12          5.32          7.45         2.79 o                         
 -10   5  12          4.59          4.40         2.45 o                         
  -9   5  12          0.00          3.37         1.90 o                         
  -8   5  12         46.48         52.64         6.13 o                         
  -7   5  12          7.42          9.28         4.60 o                         
  -6   5  12          5.75         10.00         5.76 o                         
  -5   5  12          4.21          2.09         1.72 o                         
  -4   5  12         15.52         13.38         2.78 o                         
  -3   5  12         60.32         60.90         3.48 o                         
  -2   5  12         37.47         43.97         2.96 o                         
  -1   5  12         15.80         15.95         1.90 o                         
   0   5  12          7.18          7.01         1.48 o                         
   1   5  12          4.29          6.87         1.62 o                         
   2   5  12          3.08          1.74         2.10 o                         
   3   5  12         13.76         22.29         6.87 o                         
   4   5  12         28.15         26.11         4.75 o                         
  -7   6  12         25.64         32.64         8.00 o                         
  -6   6  12          0.42          2.90         2.46 o                         
  -5   6  12         10.37          7.86         3.57 o                         
  -4   6  12          7.83          9.32         2.31 o                         
  -3   6  12          0.01          2.67         2.04 o                         
  -2   6  12          0.60          1.31         1.43 o                         
 -19   1  13         12.35         14.20         3.62 o                         
 -18   1  13          4.57         -0.04         3.29 o                         
 -17   1  13         46.18         41.85         4.52 o                         
 -16   1  13          8.36          5.63         2.80 o                         
 -15   1  13          0.71          1.17         2.55 o                         
 -14   1  13         16.50         13.58         3.86 o                         
 -13   1  13        156.73        157.06        10.28 o                         
 -12   1  13         56.19         62.52         3.58 o                         
 -11   1  13          0.65          0.57         1.16 o                         
 -10   1  13          1.08         -1.28         1.28 o                         
  -9   1  13          1.85          0.47         1.25 o                         
  -8   1  13          1.37          2.53         1.14 o                         
  -7   1  13          0.07          1.08         1.42 o                         
  -6   1  13         16.89         15.79         1.71 o                         
  -5   1  13          9.81         11.64         1.61 o                         
  -4   1  13         47.41         55.52         2.97 o                         
  -3   1  13         85.61         76.24         3.65 o                         
  -2   1  13         66.00         58.46         3.00 o                         
  -1   1  13         58.32         57.83         2.84 o                         
   0   1  13         11.47          7.16         1.66 o                         
   1   1  13         26.08         27.41         2.02 o                         
   2   1  13          0.04          1.26         1.03 o                         
   3   1  13         18.90         13.36         1.45 o                         
   4   1  13         17.87         19.02         1.57 o                         
   5   1  13         43.90         47.13         2.45 o                         
   6   1  13          9.73         10.13         1.97 o                         
   7   1  13         30.80         32.53         3.01 o                         
   8   1  13          0.49          2.04         1.51 o                         
   9   1  13          1.28          2.12         3.32 o                         
 -18   2  13         12.14         16.27         3.71 o                         
 -17   2  13         16.83         12.70         6.74 o                         
 -16   2  13         97.24         93.07         7.33 o                         
 -15   2  13        134.58        144.43         8.55 o                         
 -14   2  13         31.95         39.52         5.12 o                         
 -13   2  13          2.80         -0.69         2.22 o                         
 -12   2  13          0.90         -2.10         1.55 o                         
 -11   2  13        135.41        127.17         5.27 o                         
 -10   2  13         29.38         38.07         2.83 o                         
  -9   2  13          6.17          7.68         1.44 o                         
  -8   2  13          8.38          9.04         1.41 o                         
  -7   2  13          9.06          4.83         1.34 o                         
  -6   2  13        145.68        149.99         4.75 o                         
  -5   2  13         85.93         79.14         4.06 o                         
  -4   2  13         16.56         16.12         1.95 o                         
  -3   2  13        216.60        204.38         8.09 o                         
  -2   2  13         23.14         18.70         2.47 o                         
  -1   2  13         89.78        102.14         5.26 o                         
   0   2  13          6.74          5.20         1.37 o                         
   1   2  13          1.05          0.84         1.19 o                         
   2   2  13         47.79         53.73         5.00 o                         
   3   2  13          1.76          1.30         2.28 o                         
   4   2  13         84.10         99.18        10.60 o                         
   5   2  13          7.60          8.50         3.38 o                         
   6   2  13          0.28         -2.26         1.51 o                         
   7   2  13         26.81         33.63         3.80 o                         
   8   2  13         98.33        100.36         6.01 o                         
   9   2  13         25.24         22.12         3.72 o                         
 -17   3  13          9.84          9.96         4.54 o                         
 -16   3  13         24.33         23.63         5.74 o                         
 -15   3  13         96.90         94.21         7.04 o                         
 -14   3  13        150.45        148.75         8.45 o                         
 -13   3  13          9.14          6.59         2.98 o                         
 -12   3  13         21.77         24.90         3.55 o                         
 -11   3  13         26.52         21.38         3.23 o                         
 -10   3  13        225.05        237.88         7.96 o                         
  -9   3  13         84.05         92.32         4.47 o                         
  -8   3  13          0.74         -1.42         1.44 o                         
  -7   3  13         10.58         10.07         2.28 o                         
  -6   3  13        111.51        113.72         5.41 o                         
  -5   3  13         12.45          8.59         1.76 o                         
  -4   3  13         39.49         39.61         2.97 o                         
  -3   3  13        189.76        187.58         5.38 o                         
  -2   3  13          6.74          6.18         1.38 o                         
  -1   3  13          8.56          9.55         1.59 o                         
   0   3  13        281.26        297.47         7.90 o                         
   1   3  13         19.61         20.45         1.84 o                         
   2   3  13         30.04         26.36         3.35 o                         
   3   3  13          9.77          3.10         2.02 o                         
   4   3  13         20.38         20.79         3.17 o                         
   5   3  13         79.39         77.55        11.05 o                         
   6   3  13          0.86         -1.01         1.53 o                         
   7   3  13          2.14          3.16         2.09 o                         
 -14   4  13         41.48         42.81         5.78 o                         
 -13   4  13         13.48         11.25         3.08 o                         
 -12   4  13          1.14          2.67         2.09 o                         
 -11   4  13         11.96         11.48         2.76 o                         
 -10   4  13         37.90         43.15         4.43 o                         
  -9   4  13         75.84         69.59         4.98 o                         
  -8   4  13          4.11          4.95         1.57 o                         
  -7   4  13         61.21         57.84         4.15 o                         
  -6   4  13         77.52         87.91         4.57 o                         
  -5   4  13         22.74         19.89         2.19 o                         
  -4   4  13          7.23          6.73         1.72 o                         
  -3   4  13         82.45         87.27         3.98 o                         
  -2   4  13          3.54          3.50         1.26 o                         
  -1   4  13          2.69          0.50         1.08 o                         
   0   4  13         17.61         18.70         1.87 o                         
   1   4  13         17.86         17.63         2.25 o                         
   2   4  13         95.25         96.38         6.68 o                         
   3   4  13        150.34        143.91         7.97 o                         
   4   4  13          0.67          1.05         2.04 o                         
   5   4  13         44.35         46.20         5.17 o                         
 -11   5  13          0.57         -1.88         3.55 o                         
 -10   5  13          0.08         -2.48         1.65 o                         
  -9   5  13         51.13         47.18         6.51 o                         
  -8   5  13         23.79         30.64         5.98 o                         
  -7   5  13          3.02          5.32         2.86 o                         
  -6   5  13         23.79         23.73         4.56 o                         
  -5   5  13         33.11         30.67         3.04 o                         
  -4   5  13         43.30         45.28         4.69 o                         
  -3   5  13         20.25         21.50         2.47 o                         
  -2   5  13         35.97         38.21         2.85 o                         
  -1   5  13         27.13         30.02         3.19 o                         
   0   5  13        107.31        110.70         7.68 o                         
   1   5  13         23.16         24.43         3.25 o                         
   2   5  13          0.09          0.38         2.56 o                         
 -18   0  14          0.02          1.94         3.69 o                         
 -17   0  14         57.82         45.85        13.04 o                         
 -16   0  14          0.44          1.11         3.35 o                         
 -15   0  14          0.03         -0.47         2.97 o                         
 -14   0  14          2.36          2.85         3.45 o                         
 -13   0  14         17.64         24.45         4.54 o                         
 -12   0  14         79.15         73.29         6.60 o                         
 -11   0  14         45.39         57.95        10.44 o                         
 -10   0  14        153.32        145.14         8.03 o                         
  -9   0  14        114.13        124.32         5.99 o                         
  -8   0  14          3.02          4.61         1.91 o                         
  -7   0  14        149.79        153.64         6.31 o                         
  -6   0  14          4.62          6.06         1.95 o                         
  -5   0  14          6.41          4.58         1.93 o                         
  -4   0  14         53.39         55.79         4.46 o                         
  -3   0  14         44.54         39.59         3.69 o                         
  -2   0  14         88.74         88.71         7.43 o                         
  -1   0  14        255.09        231.70         8.04 o                         
   0   0  14          5.86          8.55         1.87 o                         
   1   0  14          1.07          5.96         2.15 o                         
   2   0  14         26.98         32.20         3.27 o                         
   3   0  14         38.06         44.27         4.05 o                         
   4   0  14         50.57         47.60         3.79 o                         
   5   0  14          2.18          3.58         1.50 o                         
   6   0  14          2.73          2.60         1.72 o                         
   7   0  14          0.72          1.45         1.60 o                         
   8   0  14         15.66          3.42         4.86 o                         
 -17   1  14         23.26         20.93         4.63 o                         
 -16   1  14         44.56         49.47         7.43 o                         
 -15   1  14          0.82          3.18         3.19 o                         
 -14   1  14         11.75          9.58         3.01 o                         
 -13   1  14          8.27          5.98         2.57 o                         
 -12   1  14          2.49          0.66         2.32 o                         
 -11   1  14        101.58         95.65         5.04 o                         
 -10   1  14         20.99         25.72         3.01 o                         
  -9   1  14         21.02         18.93         2.02 o                         
  -8   1  14         15.44         16.46         2.18 o                         
  -7   1  14         36.64         36.65         2.40 o                         
  -6   1  14          8.37          9.05         1.50 o                         
  -5   1  14          8.07         10.09         1.36 o                         
  -4   1  14        177.97        172.15         5.17 o                         
  -3   1  14        115.20        115.71         3.80 o                         
  -2   1  14         53.74         51.51         2.85 o                         
  -1   1  14         14.60         11.36         1.58 o                         
   0   1  14         16.65         15.07         1.63 o                         
   1   1  14          7.08          7.79         1.36 o                         
   2   1  14         12.39         10.77         1.69 o                         
   3   1  14         42.43         46.36         2.41 o                         
   4   1  14          2.96          4.60         1.05 o                         
   5   1  14         87.72         87.09         4.74 o                         
   6   1  14          5.76          7.95         1.96 o                         
   7   1  14          8.46          2.40         2.91 o                         
 -17   2  14         73.40         84.66         7.89 o                         
 -16   2  14          0.00          0.54         5.76 o                         
 -15   2  14          0.53         -3.47         2.44 o                         
 -14   2  14        169.51        180.89         9.35 o                         
 -13   2  14         15.42         15.63         3.81 o                         
 -12   2  14          1.05          0.14         2.31 o                         
 -11   2  14         35.19         46.00         5.24 o                         
 -10   2  14          0.18         -0.48         1.81 o                         
  -9   2  14          4.17          3.82         1.66 o                         
  -8   2  14          5.90          3.41         1.67 o                         
  -7   2  14          6.58          5.22         1.35 o                         
  -6   2  14        225.98        218.41         5.66 o                         
  -5   2  14         54.39         51.15         3.04 o                         
  -4   2  14          1.41          3.23         1.27 o                         
  -3   2  14         37.53         33.05         2.38 o                         
  -2   2  14          1.50          0.88         1.10 o                         
  -1   2  14         84.21         93.72         3.89 o                         
   0   2  14          4.69          3.92         1.50 o                         
   1   2  14          9.10         11.33         1.48 o                         
   2   2  14          6.41          2.83         1.17 o                         
   3   2  14          1.18         -1.49         1.47 o                         
   4   2  14          9.38          9.40         3.06 o                         
   5   2  14        133.95        148.65         6.66 o                         
   6   2  14          5.33          5.11         2.05 o                         
   7   2  14          3.31          3.89         2.82 o                         
 -15   3  14          0.09         -2.39         4.90 o                         
 -14   3  14         64.06         59.48         8.05 o                         
 -13   3  14         34.95         37.42         4.92 o                         
 -12   3  14          7.82          5.99         3.37 o                         
 -11   3  14         76.71         95.10         6.67 o                         
 -10   3  14          0.87          1.90         1.88 o                         
  -9   3  14        200.59        199.04         6.66 o                         
  -8   3  14         20.62         22.50         3.94 o                         
  -7   3  14         83.97         75.51         4.38 o                         
  -6   3  14         11.57         10.56         2.45 o                         
  -5   3  14          0.17          4.04         1.72 o                         
  -4   3  14          3.42          0.46         1.22 o                         
  -3   3  14         43.24         47.47         3.13 o                         
  -2   3  14         14.87         19.07         2.54 o                         
  -1   3  14         29.94         34.75         2.78 o                         
   0   3  14         10.99         10.59         1.90 o                         
   1   3  14         31.64         38.00         3.38 o                         
   2   3  14          0.21         -0.23         1.78 o                         
   3   3  14          0.28          0.01         1.77 o                         
   4   3  14          4.81          6.26         2.39 o                         
   5   3  14          6.40          2.84         3.13 o                         
 -13   4  14         13.62         13.76         3.54 o                         
 -12   4  14         21.16         23.23         4.20 o                         
 -11   4  14          0.97          1.34         2.11 o                         
 -10   4  14        110.91         95.87         6.25 o                         
  -9   4  14          2.78          2.38         2.12 o                         
  -8   4  14         36.30         36.05         4.53 o                         
  -7   4  14         87.68         98.17         5.16 o                         
  -6   4  14        118.83        123.85         5.31 o                         
  -5   4  14          5.27          2.34         1.52 o                         
  -4   4  14          2.84          0.62         1.30 o                         
  -3   4  14          0.89          0.56         1.32 o                         
  -2   4  14         12.40         11.54         1.83 o                         
  -1   4  14          1.24          1.64         1.56 o                         
   0   4  14         50.39         48.41         4.99 o                         
   1   4  14         24.26         21.60         3.37 o                         
   2   4  14          5.37          3.93         3.63 o                         
   3   4  14         22.73         21.52         3.69 o                         
  -6   5  14         22.29         32.66         4.83 o                         
  -5   5  14          1.03          0.44         1.75 o                         
  -4   5  14         38.46         35.65         4.19 o                         
 -16   1  15         16.99         10.89         3.25 o                         
 -15   1  15         72.05         66.02         7.39 o                         
 -14   1  15         12.58         13.79         3.94 o                         
 -13   1  15        144.42        147.12         7.26 o                         
 -12   1  15         10.12         12.86         3.08 o                         
 -11   1  15          3.50          1.23         3.08 o                         
 -10   1  15          5.51          8.34         2.58 o                         
  -9   1  15          7.98          9.01         2.04 o                         
  -8   1  15        143.13        144.95         4.98 o                         
  -7   1  15         19.28         21.08         2.08 o                         
  -6   1  15         21.74         26.04         2.46 o                         
  -5   1  15         28.74         36.21         2.59 o                         
  -4   1  15          5.15          3.58         1.27 o                         
  -3   1  15         33.60         47.13         2.78 o                         
  -2   1  15          5.86          1.54         1.25 o                         
  -1   1  15        114.86        128.44         4.05 o                         
   0   1  15          1.34          1.68         1.16 o                         
   1   1  15         96.83        103.36         4.17 o                         
   2   1  15          2.15         -0.31         1.28 o                         
   3   1  15          0.00         -0.71         1.09 o                         
   4   1  15        190.59        205.28         6.87 o                         
   5   1  15         22.28         28.94         3.84 o                         
 -15   2  15          9.40         12.12         6.52 o                         
 -14   2  15          2.97          5.64         3.88 o                         
 -13   2  15         31.39         34.74         5.13 o                         
 -12   2  15        177.04        189.70         9.40 o                         
 -11   2  15         74.43         84.80         6.54 o                         
 -10   2  15        126.00        136.00         8.09 o                         
  -9   2  15         17.46         17.87         3.51 o                         
  -8   2  15         26.65         23.77         3.07 o                         
  -7   2  15          2.15          5.50         1.60 o                         
  -6   2  15          2.30          2.02         1.68 o                         
  -5   2  15        181.52        170.35         5.75 o                         
  -4   2  15         55.23         54.48         3.30 o                         
  -3   2  15         94.90         99.83         4.61 o                         
  -2   2  15          5.97          3.32         1.47 o                         
  -1   2  15         34.03         34.67         2.63 o                         
   0   2  15         17.77         19.80         1.91 o                         
   1   2  15         27.08         28.37         3.14 o                         
   2   2  15         27.84         26.50         2.11 o                         
   3   2  15         22.59         21.15         3.30 o                         
   4   2  15         17.02         15.90         2.80 o                         
 -13   3  15          8.60          2.71         6.25 o                         
 -12   3  15         27.94         28.53         4.71 o                         
 -11   3  15          9.92          8.04         3.05 o                         
 -10   3  15          6.22          4.53         2.61 o                         
  -9   3  15        164.26        175.94         8.83 o                         
  -8   3  15        106.43        111.39         5.81 o                         
  -7   3  15          3.51          2.83         1.48 o                         
  -6   3  15         36.72         38.46         3.19 o                         
  -5   3  15         15.21         10.95         1.95 o                         
  -4   3  15          0.86          1.70         1.27 o                         
  -3   3  15         12.19         11.92         1.95 o                         
  -2   3  15         43.52         36.96         2.98 o                         
  -1   3  15         27.40         26.59         2.59 o                         
   0   3  15         94.13        115.90         4.38 o                         
   1   3  15         19.15         23.45         2.79 o                         
   2   3  15          0.47         -3.31         2.95 o                         
  -9   4  15          0.21         -0.56         2.51 o                         
  -8   4  15          8.41          3.77         2.65 o                         
  -7   4  15          0.90          3.87         3.87 o                         
  -6   4  15        129.34        124.29         6.26 o                         
  -5   4  15          1.37          0.69         2.20 o                         
  -4   4  15          9.22          4.24         2.53 o                         
  -3   4  15         97.16         98.13         4.61 o                         
  -2   4  15         25.87         20.41         3.67 o                         
  -1   4  15          0.21          1.08         1.55 o                         
 -14   0  16         21.72         29.31        13.84 o                         
 -13   0  16          9.78          5.08         3.65 o                         
 -12   0  16          3.91          3.00         2.92 o                         
 -11   0  16        129.38        123.46         8.30 o                         
 -10   0  16         31.98         34.99         5.05 o                         
  -9   0  16         61.17         73.44         7.48 o                         
  -8   0  16         13.83         12.95         3.97 o                         
  -7   0  16          2.64          1.33         2.76 o                         
  -6   0  16        146.32        156.58         9.40 o                         
  -5   0  16        114.94        123.63         8.50 o                         
  -4   0  16          1.39          2.30         2.49 o                         
  -3   0  16          7.63          8.14         4.78 o                         
  -2   0  16          0.47         -1.73         1.65 o                         
  -1   0  16         19.95         17.67         4.50 o                         
   0   0  16        513.52        585.99        35.61 o                         
   1   0  16         18.62         15.62         5.13 o                         
   2   0  16        194.90        212.44         8.48 o                         
   3   0  16        472.32        499.95        13.75 o                         
 -14   1  16        130.84        141.94        10.81 o                         
 -13   1  16         38.04         36.53         4.89 o                         
 -12   1  16         11.08          8.63         3.02 o                         
 -11   1  16          0.07          1.93         3.38 o                         
 -10   1  16          6.14          6.54         2.63 o                         
  -9   1  16        161.53        168.46         6.68 o                         
  -8   1  16         47.91         49.44         3.66 o                         
  -7   1  16         37.04         42.37         3.50 o                         
  -6   1  16          7.39          6.85         1.86 o                         
  -5   1  16          1.35          1.94         1.47 o                         
  -4   1  16          0.14          0.91         1.45 o                         
  -3   1  16         10.24          8.96         2.18 o                         
  -2   1  16         13.93         16.23         1.98 o                         
  -1   1  16          6.87          8.26         1.59 o                         
   0   1  16        212.85        232.20         5.79 o                         
   1   1  16          4.24          2.64         1.48 o                         
   2   1  16         33.16         40.17         2.53 o                         
 -13   2  16         28.55         34.71         4.98 o                         
 -12   2  16         25.42         21.63         3.99 o                         
 -11   2  16         80.65         75.29         7.72 o                         
 -10   2  16          2.46          2.98         2.68 o                         
  -9   2  16          2.08          3.32         2.52 o                         
  -8   2  16          0.01         -0.36         1.71 o                         
  -7   2  16         30.44         29.10         3.26 o                         
  -6   2  16         67.71         73.28         4.25 o                         
  -5   2  16          0.99          1.49         1.45 o                         
  -4   2  16         52.42         64.74         4.49 o                         
  -3   2  16         62.59         74.07         4.00 o                         
  -2   2  16          2.13          2.14         1.69 o                         
  -1   2  16          0.38          2.98         1.43 o                         
   0   2  16          2.21          2.62         1.60 o                         
   1   2  16          0.31          0.72         1.71 o                         
 -10   3  16         56.19         66.30         6.32 o                         
  -9   3  16         55.44         52.10         5.65 o                         
  -8   3  16          0.15         -1.41         2.41 o                         
  -7   3  16          0.09         -1.80         2.36 o                         
  -6   3  16          3.13          2.54         1.60 o                         
  -5   3  16         43.55         44.25         3.38 o                         
  -4   3  16         24.20         25.99         3.10 o                         
  -3   3  16          6.10          7.11         1.75 o                         
  -2   3  16          0.45         -0.73         1.34 o                         
 -11   1  17         39.11         46.19         4.59 o                         
 -10   1  17          8.70          8.59         3.10 o                         
  -9   1  17         10.98         15.09         3.04 o                         
  -8   1  17          2.65          3.47         2.53 o                         
  -7   1  17         22.58         26.52         3.10 o                         
  -6   1  17         43.37         43.86         3.58 o                         
  -5   1  17          0.09         -0.38         1.70 o                         
  -4   1  17         54.14         63.92         3.87 o                         
  -3   1  17          3.77          4.73         1.83 o                         
  -2   1  17         50.40         58.40         4.33 o                         
  -8   2  17          0.07         -0.68         1.88 o                         
  -7   2  17         31.09         32.38         3.72 o                         
  -6   2  17          0.02         -0.22         2.66 o                         
  -5   2  17         25.46         34.12         3.63 o                         
                                                                                
